# Supplementary material for: miR-146a-5p mediates inflammation-induced β cell mitochondrial dysfunction and apoptosis
Source: bioRxiv. 2024 Aug 29:2024.03.18.585543. Originally published 2024 Mar 19. Preprint. [Version 2] doi: 10.1101/2024.03.18.585543 (PMC10983918; doi:10.1101/2024.03.18.585543)
Supplement: Supplement 2 [file media-2.xlsx]

## Sheet: ZIP vs. Scr
Table S1a. Differentially expressed genes from ZIP vs. Scr comparison
Gene symbol	Fold change (ZIP vs Scr)	P-value (ZIP vs Scr)	FDR step up (ZIP vs Scr)
Eef1a2	-502.932	1.84808e-100	1.70996e-97
Vmn1r179	-227.039	6.33031e-13	1.27623e-11
Gm52877	-130.879	9.96769e-23	4.19215e-21
Raet1d	-115.245	1.26375e-07	1.40257e-06
Steap2	-68.6874	1.67922e-43	2.13919e-41
Pvalb	-61.865	0.00792742	0.0298169
Gm36809	-59.2665	4.53984e-17	1.26884e-15
Cfap69	-59.2109	2.66583e-08	3.27043e-07
Tceal5	-57.1172	6.06442e-20	2.14081e-18
Lonrf1	-53.5909	1.08517e-58	2.51018e-56
Slit1	-49.8028	1.00607e-93	7.68984e-91
Ebf4	-45.6449	1.8375e-09	2.61565e-08
Slfn3	-44.2773	7.41779e-57	1.63006e-54
Smim24	-43.5986	2.69608e-10	4.15763e-09
Kirrel	-41.8124	5.12487e-46	7.57103e-44
4933411K16Rik	-40.4577	1.43501e-06	1.35559e-05
Cdyl2	-38.8904	4.47914e-20	1.61359e-18
Adamts8	-34.3708	0.0204391	0.0654871
Hmx1	-33.4276	3.64284e-37	3.53818e-35
Lrch2	-33.179	3.86269e-113	4.24413e-110
Armh4	-31.6698	4.52737e-34	3.7543e-32
Magea8	-30.9311	4.62785e-05	0.000324651
Elovl2	-30.1195	8.41998e-06	6.90407e-05
Aif1l	-29.9805	0.000551992	0.00298432
Gm15107	-27.8396	0.000344219	0.00196664
C1qb	-27.7362	0.0197358	0.0636266
Npas2	-26.647	6.20709e-28	3.56603e-26
Gm29932	-25.7332	0.0372364	0.106455
Rbms1	-25.5802	5.50448e-69	1.97487e-66
Insl3	-25.1603	0.000321834	0.00185746
Ablim1	-25.0322	7.3431e-96	6.14723e-93
Mesp2	-23.6455	6.45062e-05	0.000440209
Shroom1	-23.3992	0.0051979	0.0207869
Sox13	-22.7212	1.03977e-19	3.61247e-18
Cd9	-22.6581	1.03485e-27	5.92594e-26
Msn	-21.737	1.12249e-15	2.8724e-14
Stk39	-21.5534	1.49081e-121	2.18403e-118
Adgrf1	-20.9334	0.00305927	0.0131819
Gbx2	-20.8962	0.0204396	0.0654871
Fbln1	-20.7852	5.50911e-23	2.37378e-21
Lonrf2	-20.5414	6.57541e-18	1.99993e-16
Dclk2	-20.3548	3.2489e-39	3.52566e-37
Wfdc16	-20.0948	0.00161307	0.00757621
Zfp36l3	-19.7609	0.000721597	0.00376765
Prokr2	-19.2621	4.39429e-07	4.48095e-06
Msl3l2	-19.2162	0.0217756	0.0690504
Inha	-18.4816	3.77895e-48	6.15129e-46
Olfr857	-18.3208	0.00621182	0.0242621
Dok1	-18.1819	7.77789e-11	1.2839e-09
Omg	-17.5943	0.0219928	0.0695636
Minar1	-17.3785	0.00436378	0.0179074
Sox12	-17.3684	4.00576e-66	1.35426e-63
Csf2rb	-17.2858	0.000787819	0.00407068
Arhgap22	-17.04	0.000825809	0.00424619
Cldn3	-16.827	0.00015127	0.000948406
Efemp2	-16.6143	3.08157e-29	1.92106e-27
Htr1b	-16.5998	7.25596e-05	0.000489297
Cfap45	-16.1848	0.000438776	0.00243718
Vsig8	-16.0513	0.00140691	0.00673938
Kcnt1	-15.4022	1.71759e-07	1.86505e-06
Atf7ip2	-15.2573	2.38776e-06	2.17159e-05
Areg	-15.2409	0.00396156	0.01648
Tead3	-14.93	1.53376e-06	1.4419e-05
Gm5126	-14.8895	0.000184519	0.00113144
Tmem45a	-14.5279	2.08777e-06	1.92062e-05
Cadps2	-14.4667	8.13573e-19	2.65848e-17
Ankrd2	-14.0465	0.000561288	0.00302589
Gstt3	-13.9133	0.00137745	0.00661266
Tnfrsf1b	-13.5321	0.00347905	0.0147517
Klhl38	-13.5259	0.00189882	0.00874082
Obsl1	-13.4734	2.98213e-246	2.62129e-242
Vwa7	-13.1321	0.00874948	0.0324643
Kdf1	-12.9861	9.44093e-07	9.14444e-06
Rai14	-12.966	0.00295804	0.0128211
AI115009	-12.5638	0.0105349	0.0379613
Tspyl5	-12.1743	1.1977e-11	2.15292e-10
Jph1	-11.9444	5.56312e-62	1.48181e-59
Cebpd	-11.8898	3.61378e-38	3.73708e-36
Actc1	-11.6902	0.0163333	0.0544236
3200001D21Rik	-11.6483	0.043454	0.120276
Misp3	-11.5845	1.24674e-25	6.46542e-24
Xlr	-11.5573	1.26832e-119	1.71515e-116
Ccnjl	-11.5417	0.00352484	0.014903
Kcnk9	-11.3882	6.56565e-39	7.03805e-37
2610037D02Rik	-11.3471	0.000107496	0.000696297
Card10	-11.3415	2.07858e-47	3.26263e-45
Ildr2	-10.9971	6.10611e-20	2.15121e-18
Dcaf12l2	-10.905	5.23244e-09	7.05416e-08
Pde5a	-10.8962	5.30236e-33	4.18006e-31
Tmem28	-10.8178	2.49295e-216	1.09565e-212
Grin3a	-10.5626	1.80985e-21	7.13388e-20
Tmem102	-10.3984	2.00179e-30	1.30823e-28
Srgap1	-10.3954	2.71848e-49	4.73176e-47
Hoga1	-10.266	2.37973e-18	7.51088e-17
Ak5	-10.1315	1.99312e-34	1.68457e-32
Tlcd5	-10.0494	3.07008e-12	5.84113e-11
Kcnq5	-10.0421	1.44699e-10	2.30627e-09
Agpat2	-9.99145	8.70465e-66	2.83385e-63
Elf4	-9.85121	1.4513e-139	2.83488e-136
Gm11837	-9.39127	3.81839e-06	3.34299e-05
Col9a2	-9.26251	8.33424e-08	9.47097e-07
Procr	-9.20654	0.0464626	0.126972
Reep1	-9.20561	1.40517e-143	3.08786e-140
Trip10	-9.14296	4.70705e-22	1.90668e-20
Pramel19	-9.0907	0.0158634	0.0530994
Muc13	-9.00055	0.022861	0.0716778
Lor	-8.90424	3.24083e-05	0.000235526
Prdm16	-8.87	1.20667e-40	1.37748e-38
Itgb4	-8.74695	0.0499781	0.134427
Pitpnc1	-8.72732	7.79709e-14	1.70489e-12
Rab15	-8.70643	5.32637e-36	4.92829e-34
Mir9-3hg	-8.69888	0.00242851	0.0108325
Rnf208	-8.59602	2.63671e-11	4.57134e-10
Upk3a	-8.54556	6.03265e-14	1.32733e-12
Rorb	-8.36507	2.56356e-23	1.12108e-21
Trim68	-8.35153	8.27369e-25	4.06289e-23
Atp10b	-8.33909	0.0165557	0.054926
C1qtnf2	-8.31326	0.0242742	0.0751471
Nfatc1	-8.30672	4.33448e-14	9.6456e-13
Ccna1	-8.30388	0.00635917	0.0247387
Gm10863	-8.28151	0.028701	0.0860297
Gm5424	-8.24031	7.49114e-19	2.46157e-17
Mpped2	-8.22205	0.000662813	0.00349918
Scn2a	-8.20089	2.61106e-23	1.13902e-21
Doc2b	-8.17477	4.75204e-09	6.44605e-08
Dmrt3	-8.14966	2.37078e-06	2.15869e-05
Clmp	-8.10542	1.41856e-16	3.83666e-15
Actl7a	-8.084	0.0480387	0.130327
Prkcd	-8.07372	1.26937e-65	3.98492e-63
Lrmda	-7.88827	0.0015681	0.0073986
Gm10046	-7.84343	0.0138807	0.0476419
Dennd2c	-7.80659	2.40158e-19	8.13482e-18
Steap1	-7.63827	0.00353406	0.0149359
B4galnt4	-7.59823	1.36476e-38	1.45409e-36
Gjb3	-7.59627	0.0028975	0.0126084
Vwf	-7.55872	0.0105398	0.0379692
Fgfr1	-7.55464	2.12506e-21	8.32038e-20
Pnma5	-7.46837	2.08642e-20	7.6415e-19
Enc1	-7.45301	6.74712e-91	4.74457e-88
Fam241a	-7.44893	1.26165e-13	2.71811e-12
Ntf5	-7.43876	0.00630237	0.0245558
Panx1	-7.24776	1.07165e-79	5.38275e-77
Cygb	-7.19747	0.0119297	0.0419784
Oprd1	-7.18807	2.46009e-42	3.00337e-40
Tbx1	-7.18628	0.000509238	0.00278198
Zfp456	-7.12765	0.00207348	0.00946553
Zfp711	-7.0935	0.000402586	0.00225541
Eps8l2	-7.07103	2.29938e-55	4.81227e-53
Tmem184a	-7.02027	1.04036e-26	5.71549e-25
Tpm2	-7.003	0.0312573	0.0923197
Krtap17-1	-6.98607	0.00762198	0.028847
D630024D03Rik	-6.98461	0.0214176	0.0680464
C2cd6	-6.98353	0.0446319	0.122925
Gm1965	-6.96083	0.024376	0.0753525
Bcas3os2	-6.94019	0.00135493	0.00652487
Zfpm1	-6.9285	2.35191e-18	7.43644e-17
Shh	-6.84289	0.0236047	0.073459
Gm41857	-6.842	0.0188512	0.0612463
4930483K19Rik	-6.78309	0.0278458	0.0842092
Hecw2	-6.75414	5.11982e-09	6.92357e-08
Mxra7	-6.75094	0.0222485	0.0701827
En1	-6.73478	0.0206097	0.065924
Ephb6	-6.61045	3.69902e-05	0.000265315
Shank3	-6.59216	0.0317033	0.0933262
Scn1a	-6.57167	1.11921e-15	2.86818e-14
Smim3	-6.55861	0.0018114	0.00839116
Npepl1	-6.49967	3.3461e-82	1.89756e-79
H2-T-ps	-6.41682	4.38832e-08	5.20167e-07
Htr5b	-6.3552	0.035632	0.10269
Mmel1	-6.32059	4.91688e-07	4.97633e-06
Twist2	-6.30509	1.05272e-32	8.04644e-31
A330033J07Rik	-6.28994	0.0415972	0.1161
Ly6h	-6.28598	0.0314181	0.0926729
Grhl3	-6.20265	3.69225e-07	3.8115e-06
Pramel39	-6.199	0.0471687	0.128403
Slc52a3	-6.19839	0.000235867	0.00140943
Lrg1	-6.19652	0.0312817	0.0923335
Gm15085	-6.19363	0.0117413	0.0415268
Ott	-6.19363	0.0117413	0.0415268
Kcnmb4os2	-6.19236	0.0270388	0.0821681
Gm10858	-6.13159	0.00508816	0.0204037
Chrna5	-6.06745	2.87503e-23	1.25106e-21
Snhg14	-6.03258	1.00193e-49	1.77918e-47
Laptm5	-6.01474	0.0271176	0.08237
Igfbp4	-5.99817	4.46484e-26	2.37136e-24
Rgma	-5.9929	2.32665e-05	0.000175774
Grin2d	-5.95451	2.24019e-17	6.55283e-16
Lrrk1	-5.92183	0.0116106	0.0411685
Sfrp5	-5.86692	0.000951071	0.0047853
Erbb2	-5.78311	0.0318635	0.0936879
Slc12a7	-5.69548	0.000162349	0.00100958
Ptpn18	-5.66646	0.0373605	0.106727
Kcnk6	-5.62712	0.0314916	0.0928197
2310069G16Rik	-5.58348	0.0224968	0.0707867
Flnc	-5.48934	0.000819743	0.00421747
Gm15093	-5.47571	0.0226328	0.0711378
Rbpms2	-5.44246	0.000568182	0.00306125
Gm7694	-5.42345	1.85954e-13	3.93863e-12
Chl1	-5.33471	3.69483e-72	1.62388e-69
Cacng2	-5.32862	3.37592e-14	7.56034e-13
Gata2	-5.31891	4.89341e-09	6.63271e-08
Pcp4l1	-5.28053	9.39083e-17	2.55955e-15
Adamts10	-5.26824	0.0408098	0.114355
Esrp2	-5.26265	0.000419098	0.00233896
Cntnap4	-5.25874	3.76859e-06	3.30598e-05
A930017M01Rik	-5.25152	8.32758e-05	0.000554751
Apoe	-5.19923	5.01383e-07	5.06861e-06
Eva1a	-5.18941	0.00877983	0.0325563
Gjb4	-5.18438	1.30294e-08	1.67562e-07
Foxq1	-5.15779	1.41825e-08	1.81594e-07
Bcorl1	-5.12919	9.48347e-48	1.50198e-45
Tspo	-5.11834	6.53343e-33	5.10478e-31
Spint1	-5.11757	0.0310761	0.0918334
Dmrta2	-5.10404	6.37322e-15	1.52853e-13
Slitrk2	-5.09154	0.00982698	0.0357234
Dennd1c	-5.0732	0.0436032	0.120583
Sybu	-5.05241	5.48064e-61	1.39637e-58
Smim6	-4.99335	8.43653e-13	1.68731e-11
Slc1a6	-4.97068	0.0122488	0.0428971
Tafa4	-4.94932	3.10072e-09	4.28543e-08
D16Ertd472e	-4.92443	1.23298e-06	1.17484e-05
Gm38431	-4.90031	0.000181891	0.00111825
Gm16130	-4.89454	0.0401959	0.113027
Efcab12	-4.88728	2.91733e-07	3.05278e-06
Zfp459	-4.87382	0.00730127	0.0278068
Adcy7	-4.85144	1.82568e-81	1.00298e-78
Tmem200c	-4.85018	9.514e-11	1.55587e-09
C6	-4.82305	0.00292188	0.0126988
Lrrk2	-4.81251	1.33942e-25	6.90528e-24
Pcdha11	-4.80644	2.41152e-131	4.23946e-128
Fbxl21	-4.80372	0.00503386	0.0202182
Adgre5	-4.77918	2.84506e-05	0.00021095
Rab42	-4.77895	0.0136175	0.0468852
Kif7	-4.76608	3.32973e-21	1.2922e-19
Faim2	-4.70639	0.0427244	0.1186
Gas1	-4.70621	0.000274306	0.00161389
Clip4	-4.62985	1.87827e-06	1.74432e-05
Pnma3	-4.61827	0.000359245	0.00204452
Aldh2	-4.60474	1.64815e-38	1.74545e-36
Dlk2	-4.58821	0.00754594	0.0285838
Gpx3	-4.58471	5.51582e-05	0.000381914
Kcnq2	-4.5817	1.35816e-32	1.01602e-30
Arhgef26	-4.56067	1.12212e-24	5.4643e-23
Ada	-4.54531	5.26505e-20	1.88512e-18
Ret	-4.53499	0.0232194	0.0725169
Prkaa2	-4.5327	1.09202e-09	1.5879e-08
Cntnap5a	-4.52361	1.42637e-05	0.000111895
Amer2	-4.52069	6.23194e-64	1.73901e-61
Aifm3	-4.51047	2.30456e-08	2.86319e-07
Spred1	-4.50586	5.05273e-18	1.54751e-16
Itpr3	-4.49655	3.97185e-17	1.1244e-15
Ltk	-4.46769	3.95627e-08	4.72173e-07
Shisa7	-4.4633	2.91269e-08	3.55098e-07
Angpt2	-4.46268	9.73652e-06	7.89156e-05
Pcdhga2	-4.4195	2.60959e-10	4.03843e-09
Dync1i1	-4.39369	1.43077e-12	2.78857e-11
Gpr137b	-4.38368	2.42339e-25	1.22072e-23
Nkain1	-4.38208	7.71307e-41	8.92078e-39
Frat1	-4.37751	1.65763e-19	5.68053e-18
Zfp469	-4.35633	0.00697773	0.0267368
Tc2n	-4.35382	0.000418427	0.00233596
Tnk1	-4.35003	6.80631e-05	0.000461988
Tubb4a	-4.2804	0.00039174	0.00219955
Gpnmb	-4.28031	0.0128556	0.0447236
Slc38a1	-4.279	0.0360129	0.103601
Adgrg2	-4.26641	5.31854e-08	6.19615e-07
Sigirr	-4.2433	0.00234294	0.010494
Tnfrsf10b	-4.19793	1.10482e-14	2.58971e-13
Tmem139	-4.19567	0.000318008	0.0018384
Necab1	-4.19451	4.05641e-06	3.52855e-05
Ppfibp2	-4.19209	0.0132543	0.045823
Ebf1	-4.13093	5.21384e-09	7.03449e-08
Syde1	-4.11902	0.0248262	0.0764888
Eya1	-4.10512	3.90542e-61	1.00967e-58
Adgrb2	-4.06833	0.000856432	0.00438697
Gabra3	-4.06093	0.00447595	0.0182866
Nrg2	-4.03743	1.63972e-12	3.1747e-11
Gpat3	-4.03726	0.0250041	0.0769156
Zswim6	-4.03649	4.50025e-06	3.88387e-05
Ppara	-4.0092	1.09536e-08	1.42429e-07
C1ql1	-3.98487	0.000533613	0.00289624
Gstk1	-3.96955	0.00985306	0.0357886
Ptprg	-3.95139	1.082e-29	6.89184e-28
Frmd3	-3.94952	0.000549879	0.00297442
Kcnq1	-3.93803	0.00031187	0.00181006
Ihh	-3.9298	0.00730511	0.0278094
Slc25a24	-3.92751	1.98347e-40	2.24964e-38
Tle4	-3.90095	6.97775e-74	3.31537e-71
Rest	-3.89632	2.34461e-09	3.29482e-08
Eda	-3.88895	3.28493e-13	6.81004e-12
Ogfrl1	-3.8867	3.34322e-08	4.04778e-07
Ly75	-3.8843	4.02983e-05	0.000286703
Ppil6	-3.88081	5.3083e-05	0.000369291
Lrrc8e	-3.87888	0.000373922	0.00211389
Gsdmd	-3.86928	4.28312e-31	2.90723e-29
Fam149a	-3.86222	1.4958e-22	6.18734e-21
Slc16a7	-3.85344	4.46963e-06	3.86123e-05
Grik3	-3.82472	1.56082e-11	2.76326e-10
Prph	-3.80797	0.000197575	0.00120352
Mecom	-3.80791	1.68726e-05	0.000130785
H2-Aa	-3.80047	0.0206325	0.0659728
Ucp2	-3.77997	2.42259e-59	5.83412e-57
Kcnmb4	-3.73349	1.83282e-06	1.70482e-05
Chst5	-3.72383	6.02873e-18	1.84002e-16
Tspan18	-3.72134	0.022151	0.069913
Dio2	-3.71171	8.67151e-16	2.25177e-14
Sorcs2	-3.70707	1.23987e-49	2.17969e-47
Fmo1	-3.70607	3.42848e-08	4.13961e-07
Pabpc1l2b	-3.67785	0.0172579	0.0569111
Adcy2	-3.62661	2.13696e-07	2.2796e-06
Agtr1a	-3.62387	0.000490012	0.00269285
Sult5a1	-3.61298	0.000317255	0.00183586
Rnf138rt1	-3.58141	6.19664e-09	8.2968e-08
Sall1	-3.57183	0.00925658	0.0340298
Nos1ap	-3.56926	7.98011e-10	1.18388e-08
Car13	-3.56248	1.51616e-11	2.68961e-10
Tmem47	-3.54865	3.90332e-48	6.29545e-46
Mab21l1	-3.53967	0.000152453	0.000953781
Dennd2a	-3.53073	2.46195e-06	2.23328e-05
Kitl	-3.51698	1.26246e-08	1.62952e-07
Nexmif	-3.49587	0.000201138	0.00122269
Trp73	-3.49498	0.00179542	0.00832591
Ebf3	-3.48256	9.13141e-05	0.000601236
B230206H07Rik	-3.48224	0.0125297	0.0437393
Hsd11b1	-3.46155	0.00209055	0.00953604
Pcdhga3	-3.45516	1.06481e-12	2.10567e-11
Plek2	-3.44421	6.78263e-08	7.80358e-07
Shtn1	-3.44398	6.26857e-23	2.66832e-21
Plxdc1	-3.43754	7.15921e-09	9.54199e-08
Slc16a2	-3.41159	0.0496795	0.133809
Mylk3	-3.4095	0.0249653	0.0768229
Cdhr5	-3.40561	0.000116206	0.000744771
Smtnl2	-3.40492	0.000638157	0.00338323
Smox	-3.40409	0.0204496	0.0655072
Rptoros	-3.40398	0.00489061	0.0197014
Stard8	-3.38314	2.26861e-48	3.72731e-46
Cyp4v3	-3.38286	4.80082e-05	0.000335847
Sstr1	-3.37996	0.0231665	0.0724031
Mical1	-3.37867	0.043995	0.121446
Prkd3	-3.37298	1.3877e-19	4.79288e-18
Marveld1	-3.36981	1.0601e-46	1.64926e-44
Anxa2	-3.35713	6.99706e-11	1.16375e-09
Map3k15	-3.34679	9.87582e-23	4.16347e-21
Ngfr	-3.3277	6.65761e-11	1.11044e-09
Tshr	-3.32001	9.11899e-06	7.43217e-05
Tifa	-3.3144	0.013902	0.0476846
Zcchc12	-3.28918	7.20605e-16	1.88235e-14
Gask1a	-3.2755	1.13569e-05	9.07046e-05
Fam189a2	-3.26331	5.13481e-08	6.00599e-07
Gm31223	-3.26187	0.00168792	0.00789192
Zfp72	-3.25934	0.0156129	0.052481
Igsf3	-3.23794	5.46691e-05	0.000378826
B4galt2	-3.23552	3.35124e-17	9.59525e-16
Piezo1	-3.23528	0.000342726	0.00195939
1700048O20Rik	-3.23025	5.3319e-28	3.08338e-26
Nbl1	-3.22857	0.000682558	0.00358786
Pcdhga4	-3.21829	4.49801e-17	1.25997e-15
Scd4	-3.21156	0.0001259	0.000801349
Fgf11	-3.16542	0.000115319	0.000739625
Ccdc33	-3.15957	9.01649e-07	8.76714e-06
Gli3	-3.15562	0.0148725	0.0504163
Sphk1	-3.15451	2.41248e-05	0.000181789
Tppp	-3.15058	1.76982e-07	1.91231e-06
Rnf122	-3.14124	0.00424571	0.0174718
Arrb1	-3.13059	9.9556e-34	8.06541e-32
Fibcd1	-3.12798	7.7861e-08	8.91143e-07
Sfmbt2	-3.1233	0.000154884	0.000966237
Amer3	-3.11161	4.59179e-13	9.3974e-12
S1pr2	-3.11133	5.52319e-23	2.37402e-21
Galnt12	-3.11014	2.90677e-33	2.32277e-31
Ccdc74a	-3.10419	0.000251747	0.00149416
5033406O09Rik	-3.09939	0.000323783	0.00186626
Gm5860	-3.08259	0.00299429	0.0129482
Col4a3	-3.07904	0.0373262	0.106646
Ifitm2	-3.07775	3.17836e-18	9.92462e-17
Lcp2	-3.07311	6.14635e-12	1.141e-10
Large1	-3.06542	4.29057e-50	7.85711e-48
Ccdc177	-3.06508	0.000584394	0.00313785
Il18rap	-3.06284	3.79842e-05	0.00027189
Itprip	-3.04468	8.22397e-29	5.02005e-27
Pnck	-3.03888	0.000418068	0.0023347
Akap12	-3.03063	1.53309e-30	1.00943e-28
Egfl6	-3.02852	0.019743	0.0636382
Pcdhga8	-3.01402	2.82787e-08	3.45476e-07
Il22ra1	-2.99726	0.00513723	0.020577
Ajap1	-2.99374	0.00114146	0.00562568
Pcdhga5	-2.98178	1.8628e-08	2.34082e-07
Boc	-2.98151	1.98408e-23	8.76387e-22
Scrt2	-2.97912	8.37411e-10	1.23608e-08
Sult2b1	-2.97617	9.0229e-06	7.36752e-05
Lama1	-2.9615	1.08682e-18	3.51219e-17
Fbp1	-2.95979	1.57788e-08	2.01008e-07
Gatm	-2.95766	0.00014251	0.000899239
Gabrq	-2.95704	1.28238e-20	4.77632e-19
Pfkfb3	-2.95322	3.22418e-05	0.00023451
Arhgef5	-2.95064	1.57689e-56	3.42244e-54
Cilp	-2.94421	6.55015e-10	9.7918e-09
Prss16	-2.92387	8.42395e-34	6.88805e-32
Vstm5	-2.92277	5.07389e-08	5.93868e-07
Mfng	-2.91931	3.47084e-31	2.37421e-29
Adarb2	-2.90609	2.44232e-37	2.43955e-35
Slc5a5	-2.89864	1.72122e-20	6.34363e-19
Ttpa	-2.8968	0.0495447	0.13365
Podxl2	-2.88745	1.4295e-07	1.56969e-06
Sptbn2	-2.88508	3.40932e-23	1.47625e-21
Kank1	-2.88301	7.53426e-111	7.35846e-108
Ppp1r14c	-2.8768	0.00437348	0.0179414
Il7	-2.87303	0.000654323	0.00346267
Id4	-2.87295	1.1643e-22	4.86185e-21
Gm16638	-2.86966	0.000487965	0.00268498
Fam131c	-2.86121	0.00738579	0.0280618
Lrrtm1	-2.86028	1.78175e-08	2.24378e-07
Cldn11	-2.85573	1.09791e-13	2.37699e-12
Nexn	-2.85552	0.0259113	0.0792073
Celsr1	-2.85385	1.26849e-07	1.40606e-06
Lif	-2.85335	0.0010201	0.00509617
Sardh	-2.85095	1.72044e-07	1.86699e-06
Pi16	-2.83285	0.0235447	0.0732984
Efcab10	-2.83261	1.21746e-05	9.68899e-05
Ptprk	-2.83065	5.02532e-26	2.661e-24
Bahcc1	-2.82976	1.24633e-29	7.90995e-28
Pcdhgb2	-2.82713	4.68315e-24	2.16089e-22
Fam102b	-2.81035	1.63356e-11	2.88623e-10
Epha8	-2.79759	7.38499e-15	1.76158e-13
Pkp2	-2.78458	0.00271791	0.0119333
Galnt13	-2.78226	7.05401e-08	8.09991e-07
Gm9899	-2.77275	0.00371243	0.015606
Popdc3	-2.76906	2.06293e-23	9.06659e-22
Pcdhgb8	-2.76586	2.24474e-05	0.000170244
Hkdc1	-2.75892	0.00745423	0.0282669
Nxph4	-2.75282	1.25792e-06	1.19666e-05
Lrrc3	-2.74782	6.25924e-06	5.25238e-05
Plk2	-2.73518	0.000300756	0.00175192
Spidr	-2.72449	2.92472e-20	1.05795e-18
Dok7	-2.72183	0.0364858	0.104722
Emp2	-2.72068	6.34888e-22	2.54825e-20
Crnde	-2.7195	1.08204e-14	2.53969e-13
Speg	-2.71738	2.93334e-28	1.76e-26
Plppr5	-2.71245	6.99789e-08	8.04597e-07
Aebp1	-2.7085	4.742e-06	4.07849e-05
Pgam2	-2.70323	0.0279255	0.0843957
Golga7b	-2.70078	1.48574e-19	5.11141e-18
Cdkn1c	-2.68564	1.32061e-09	1.90142e-08
Ttc39c	-2.68526	7.32811e-05	0.000493973
Atp8a2	-2.68189	2.72776e-06	2.45414e-05
Cd79a	-2.68096	0.00735726	0.0279656
Pcdhb10	-2.66723	2.64056e-12	5.04029e-11
Plekhg6	-2.66691	6.72953e-08	7.75263e-07
Chrna3	-2.66173	0.000587247	0.00314846
1700084E18Rik	-2.66007	0.0309465	0.0914968
Orc6	-2.64739	1.33264e-44	1.84471e-42
Filip1	-2.6464	0.0491168	0.132809
Gm26876	-2.62962	0.00571208	0.0225153
Kcnk3	-2.62866	1.9771e-08	2.47208e-07
A930007A09Rik	-2.62101	2.75677e-26	1.48208e-24
Dlgap3	-2.62081	2.4566e-88	1.59952e-85
Mdga1	-2.61667	1.88684e-06	1.7495e-05
Guca1a	-2.61353	0.000231935	0.00138757
Tmem254a	-2.61083	1.14774e-06	1.09838e-05
Tmem144	-2.6057	1.25512e-22	5.21633e-21
Atoh8	-2.6013	1.13247e-12	2.22694e-11
Nkpd1	-2.59953	0.00200741	0.00919257
Rtkn	-2.59867	8.94962e-14	1.94962e-12
Ppp1r1b	-2.59832	0.00843683	0.0314503
Pcdhb9	-2.59545	0.000858866	0.00439687
Dnajc22	-2.5909	0.00476109	0.0192768
Mgll	-2.58501	0.0352704	0.101798
Cfap70	-2.57698	0.0208682	0.0665692
Tcp11	-2.57263	2.5926e-09	3.61729e-08
Itga7	-2.57049	0.0349553	0.101038
Pcdhga1	-2.56273	1.80435e-19	6.15933e-18
Pcdha4	-2.55883	4.46686e-08	5.28093e-07
Dpp10	-2.5576	6.28765e-08	7.28655e-07
Tnfsf13	-2.55467	0.0158226	0.0529832
Svopl	-2.54965	8.67263e-06	7.09139e-05
Sh3bp2	-2.5464	1.72357e-05	0.000133247
4933432K03Rik	-2.53702	9.94822e-09	1.30126e-07
Kash5	-2.53278	0.0230573	0.072152
Ehbp1l1	-2.52892	2.99826e-11	5.16759e-10
Cybrd1	-2.52874	0.0364274	0.104605
Slc22a21	-2.5266	0.000117562	0.000752636
4930581F22Rik	-2.52503	0.00257739	0.0113903
Ripply3	-2.50767	5.03251e-52	9.72215e-50
Fnbp1l	-2.50758	1.17306e-43	1.50528e-41
3830403N18Rik	-2.50468	2.49342e-15	6.20004e-14
Micall2	-2.49625	0.00982454	0.0357234
Fsip1	-2.4945	0.00459034	0.0186715
Mmp24	-2.48671	1.57537e-34	1.33793e-32
Crybb1	-2.48527	2.42934e-07	2.56658e-06
Ptpn14	-2.48417	8.05823e-10	1.19145e-08
Nrn1	-2.48275	6.84068e-10	1.02174e-08
Gprc5a	-2.47705	1.08942e-05	8.72528e-05
Neto2	-2.47051	2.36031e-70	9.64982e-68
F3	-2.47046	1.54979e-10	2.46118e-09
Sowahb	-2.46671	2.60519e-05	0.000194539
Plcg2	-2.46446	8.78647e-10	1.29044e-08
Nxnl1	-2.46222	0.0190706	0.0618244
Hlx	-2.45454	1.90501e-14	4.37208e-13
Fmo2	-2.45066	0.038894	0.110177
C130080G10Rik	-2.4494	7.35313e-06	6.10619e-05
Gm52907	-2.44879	0.0394454	0.111398
H2-T10	-2.44645	0.0375441	0.107198
B4galt4	-2.44142	5.29995e-14	1.17199e-12
Ppp1r16b	-2.4412	5.16612e-08	6.03057e-07
AI429214	-2.43802	3.35361e-10	5.1311e-09
Ccdc6	-2.42875	1.77743e-56	3.81063e-54
Ica1l	-2.42747	1.33079e-11	2.38241e-10
Pcdha5	-2.4256	1.04349e-21	4.14097e-20
C1qtnf4	-2.42082	8.08254e-05	0.000541093
Cracd	-2.41537	2.04703e-06	1.8861e-05
Anxa13	-2.41492	1.70026e-05	0.00013156
Prrt2	-2.41408	2.15551e-12	4.14594e-11
Acta1	-2.40947	0.0496762	0.133809
Fgfr3	-2.40717	1.57769e-11	2.79032e-10
Gm44504	-2.40263	0.0118527	0.041808
Dram1	-2.39569	8.21641e-05	0.000548176
Plxnd1	-2.39188	3.45066e-07	3.57259e-06
Htr1d	-2.39121	0.00160575	0.00754787
Lrrc75b	-2.39099	1.08144e-23	4.86235e-22
Sestd1	-2.38713	3.25271e-30	2.1023e-28
C030029H02Rik	-2.37717	0.000494072	0.00271261
Ccdc69	-2.37585	1.06305e-05	8.53354e-05
Slc12a3	-2.37138	0.00663535	0.0256485
Nrn1l	-2.36977	0.00902691	0.0333389
Asb4	-2.36428	7.35864e-14	1.61102e-12
Phldb3	-2.36082	2.74128e-07	2.8754e-06
Smagp	-2.35637	2.43896e-05	0.00018347
Nckap5l	-2.35513	0.0228278	0.0716119
Cbln1	-2.33843	1.65783e-25	8.42667e-24
Gm17382	-2.33378	0.0400272	0.112606
Stxbp6	-2.33323	1.60299e-07	1.74709e-06
Mpv17l	-2.33131	3.25797e-28	1.94153e-26
Cep126	-2.32849	1.50994e-27	8.59053e-26
Gm11529	-2.32333	0.0250277	0.0769747
Ndrg2	-2.32293	0.0166357	0.0551387
Cxadr	-2.32096	8.99092e-36	8.14744e-34
Gpr160	-2.31764	0.0333249	0.0972368
Igsf9	-2.3165	8.95312e-05	0.000590924
Impa2	-2.31218	6.4094e-07	6.35876e-06
Hgsnat	-2.3006	7.51068e-44	9.85356e-42
Smad6	-2.29971	9.49835e-07	9.19499e-06
Ptk7	-2.29781	0.000570602	0.0030714
Slc9a3r2	-2.2925	1.10194e-07	1.23154e-06
Gimap8	-2.29236	0.013879	0.0476419
Chrm4	-2.29067	3.23203e-11	5.54332e-10
Sult6b2	-2.28999	0.00417942	0.0172313
Ninl	-2.28776	7.42678e-06	6.16153e-05
DXBay18	-2.2876	0.00147827	0.007039
Scn3a	-2.27964	0.00313802	0.0134722
Gm2694	-2.27132	1.966e-17	5.78932e-16
Id3	-2.27112	1.80013e-15	4.51444e-14
Mcm4	-2.27047	1.08549e-69	4.24066e-67
Gm14685	-2.26944	2.10194e-07	2.24906e-06
Myl4	-2.26506	0.0209274	0.0667218
Pros1	-2.2648	4.89205e-11	8.26945e-10
Ak3	-2.26411	1.37256e-65	4.23326e-63
Rgs19	-2.26373	2.38939e-16	6.37413e-15
Zfp454	-2.26215	8.67841e-10	1.27564e-08
Lrrc15	-2.26088	2.84438e-06	2.55254e-05
Flrt3	-2.26084	2.4534e-07	2.59043e-06
Kcnc4	-2.25991	2.50092e-05	0.000187729
Mylk2	-2.25544	0.0364982	0.10474
Higd1a	-2.25128	0.00280362	0.0122576
Synpo2	-2.25092	4.39124e-17	1.23715e-15
Kifc3	-2.24899	1.52624e-53	3.01475e-51
Stac2	-2.24898	1.35166e-12	2.64612e-11
Dock10	-2.24343	2.68556e-08	3.29234e-07
Myo10	-2.24336	5.45941e-24	2.49939e-22
Mzt2	-2.24216	4.68662e-35	4.09904e-33
Septin4	-2.23763	2.65382e-09	3.69978e-08
Unc5d	-2.23445	5.62e-09	7.56505e-08
Eno4	-2.23395	0.00817729	0.0305996
Il17rd	-2.23285	2.17042e-05	0.000164821
Kazald1	-2.22761	1.23105e-10	1.97462e-09
Rasl11a	-2.22697	0.000916818	0.00463951
Dclk3	-2.22587	0.0387633	0.10993
Cngb1	-2.22512	0.0376805	0.1075
Pkn3	-2.22452	0.000328011	0.00188507
Rgs9bp	-2.22167	0.000975084	0.00488933
Ybx2	-2.21854	0.000113704	0.000731402
Il13ra1	-2.21779	0.000266047	0.00156973
B230217O12Rik	-2.2134	0.00230173	0.0103357
Slc2a4	-2.21172	0.0283039	0.085115
Fgf18	-2.21003	0.000471113	0.00259711
Epor	-2.2053	0.0128191	0.0446257
Tacr3	-2.19627	8.62354e-05	0.000571867
A830019P07Rik	-2.19504	0.000330627	0.00189824
Pcdha9	-2.19247	1.39861e-41	1.67263e-39
Morc1	-2.18758	0.0141325	0.048299
Zbtb8b	-2.18551	0.000101877	0.000662351
Snai2	-2.18049	3.55552e-13	7.33639e-12
Bik	-2.17961	0.00059959	0.00320681
Ikzf4	-2.17912	6.13028e-26	3.21703e-24
Spats2	-2.17867	0.000103274	0.000670443
Ppm1f	-2.17472	4.95813e-64	1.40587e-61
Anxa3	-2.16635	0.0213425	0.0678851
Enpep	-2.16492	3.84222e-05	0.000274913
Gulp1	-2.16448	0.0151008	0.0510721
Cavin1	-2.16189	0.00159996	0.00752668
Sult1c2	-2.16125	0.0080945	0.0303544
Syce2	-2.16045	1.04678e-17	3.1511e-16
Cspg5	-2.1541	3.45033e-05	0.000249206
Ap1g2	-2.14969	1.36493e-23	6.10573e-22
Pcdhga12	-2.14631	0.0280692	0.0846265
Frrs1	-2.14475	3.53195e-06	3.10925e-05
Fam160a1	-2.1442	9.495e-19	3.08544e-17
AW551984	-2.13507	5.48014e-14	1.20879e-12
Bsx	-2.13453	0.0350648	0.101271
Glt28d2	-2.12967	6.56378e-06	5.48959e-05
Wnt3	-2.12797	0.000778439	0.00402854
Dock8	-2.12698	0.0010224	0.00510187
G530011O06Rik	-2.11631	2.03596e-07	2.18645e-06
Hes5	-2.11452	0.00135508	0.00652487
D630039A03Rik	-2.11437	5.78819e-05	0.000398833
Bves	-2.11364	1.46387e-31	1.03353e-29
Ptgs2	-2.10656	0.0113776	0.0404568
Rnf180	-2.10611	3.49691e-09	4.81407e-08
Ldha	-2.10526	0.0494275	0.133428
Casp8	-2.10445	3.53291e-26	1.8878e-24
Uckl1os	-2.10199	0.000275733	0.0016212
Hpca	-2.10113	4.62715e-07	4.69932e-06
Iyd	-2.10041	1.23525e-07	1.3742e-06
Tnfaip8	-2.09491	1.68206e-14	3.87557e-13
Ier2	-2.0901	8.98424e-11	1.4724e-09
Dnah2	-2.08705	4.53191e-13	9.28566e-12
Perp	-2.08408	9.26157e-26	4.83141e-24
Pacsin3	-2.08252	1.62055e-05	0.000126115
Thnsl2	-2.08235	0.00094903	0.00477639
Gmnc	-2.08089	0.0380436	0.108309
Il6ra	-2.07972	0.000220651	0.00132481
St3gal4	-2.0795	8.31539e-17	2.28413e-15
Chrna4	-2.07822	4.96231e-10	7.48819e-09
Draxin	-2.07755	0.0461858	0.126275
Il3ra	-2.07737	4.24099e-12	7.98251e-11
Mcm5	-2.07512	1.19987e-65	3.83521e-63
Crkl	-2.07291	3.48261e-54	7.11911e-52
Ankrd34b	-2.07175	0.026605	0.0810601
Agxt2	-2.0692	0.0334304	0.0974961
Panct2	-2.06637	0.00181435	0.00839816
Cachd1	-2.06448	3.83439e-08	4.57939e-07
Tnfsfm13	-2.06434	0.000215503	0.00129888
Nde1	-2.06431	1.11894e-36	1.06329e-34
Myo18b	-2.06366	1.54735e-06	1.45343e-05
Avpi1	-2.05899	2.49484e-14	5.64469e-13
Cacnb1	-2.05888	3.00794e-07	3.13825e-06
Pcdhgb6	-2.05764	1.1439e-05	9.12006e-05
AI661453	-2.05377	1.44894e-15	3.68098e-14
Etnk2	-2.05226	0.00237754	0.0106354
Dok4	-2.04506	1.16868e-11	2.10721e-10
Id1	-2.0447	0.000576687	0.00310035
Mdga2	-2.04245	8.54013e-05	0.000566763
Cemip	-2.03533	2.29052e-06	2.09181e-05
Mcub	-2.03427	1.40061e-08	1.79465e-07
5730408K05Rik	-2.03325	0.00824027	0.0308156
Atp7b	-2.0324	0.0057842	0.022769
Gm1673	-2.03052	1.81727e-05	0.00014006
Hey2	-2.02675	0.000117256	0.000750952
Hk1	-2.02447	0.000281212	0.00164955
Gm17733	-2.02302	0.000433939	0.0024126
Asb15	-2.0213	0.0375365	0.107195
Add3	-2.01863	5.17584e-28	3.01296e-26
Yars2	-2.01815	1.67015e-23	7.43322e-22
Crip1	-2.01788	6.91726e-16	1.8096e-14
Fzd6	-2.01604	0.000920053	0.00465186
Dnm1l	-2.01585	2.47038e-58	5.56785e-56
Atp8b3	-2.01358	0.0140266	0.0480115
Col16a1	-2.01307	4.61757e-12	8.66349e-11
Styk1	-2.01193	2.48532e-11	4.31739e-10
Abcc1	-2.0093	6.13134e-60	1.53984e-57
Tpbg	-2.00677	0.00356422	0.0150514
Kif13b	-2.00482	3.28282e-37	3.22413e-35
Mapk13	-2.00435	0.0428639	0.118894
Frat2	-2.00396	6.09804e-06	5.13673e-05
Casp7	-2.00365	3.63411e-14	8.11787e-13
Olfml2b	-2.00327	8.6611e-16	2.25177e-14
Tmem221	-2.00008	0.00489275	0.0197055
Pi4ka	-1.99612	3.69947e-91	2.70986e-88
Shisa2	-1.99315	1.03634e-05	8.34961e-05
Tmeff1	-1.99307	1.78907e-10	2.81826e-09
Sct	-1.99231	0.00219541	0.0099191
Plvap	-1.99189	0.000196076	0.00119564
Car10	-1.99028	1.26694e-24	6.11891e-23
Mid1	-1.98975	1.75778e-32	1.30388e-30
Gm11694	-1.98897	0.000209783	0.00126866
Adap1	-1.98854	0.0156565	0.0525592
Nptx1	-1.98544	7.42638e-24	3.35619e-22
Fancl	-1.98146	6.61864e-14	1.45082e-12
Insm2	-1.97867	0.00088065	0.00448358
Tox3	-1.97811	4.07818e-09	5.57066e-08
Akr1d1	-1.9765	0.00800764	0.03008
Prr7	-1.97563	0.00124095	0.00605494
Cd81	-1.97498	5.35593e-13	1.08601e-11
Top3b	-1.97321	1.10401e-59	2.7336e-57
Entpd2	-1.97257	0.025666	0.07855
Rdm1	-1.97075	0.00183716	0.00849258
Aldh1a1	-1.96727	0.028398	0.0853543
Barhl1	-1.96568	2.22218e-07	2.3619e-06
Egfl7	-1.96404	1.11867e-08	1.45138e-07
Wnk2	-1.96325	2.80273e-18	8.81431e-17
Ass1	-1.96109	2.40922e-09	3.38021e-08
Hs3st1	-1.959	2.3309e-09	3.28081e-08
Hmx2	-1.95771	3.61709e-11	6.19771e-10
Nup93	-1.95754	4.10042e-36	3.81405e-34
Cntn4	-1.95636	9.65269e-05	0.000631069
Ppil2	-1.95124	5.52256e-38	5.61195e-36
Fbln5	-1.95045	2.14957e-05	0.000163449
Tmem254b	-1.9503	2.45849e-24	1.15562e-22
Gsn	-1.94785	0.0146705	0.0498386
Degs2	-1.94562	8.94741e-11	1.46868e-09
Cfap300	-1.93568	0.00166695	0.00780423
Rap1gap	-1.93557	3.37885e-22	1.3814e-20
Rin1	-1.9305	0.012116	0.0425062
Efcab1	-1.92944	6.27895e-25	3.09199e-23
Parn	-1.92824	3.92951e-56	8.32298e-54
Lipa	-1.92799	4.34538e-28	2.55491e-26
Ano3	-1.92379	0.00241456	0.0107846
Zfp395	-1.92211	3.74288e-17	1.06472e-15
Lin28a	-1.92181	0.00073472	0.00383162
Gabbr1	-1.91662	1.92285e-09	2.73051e-08
7630403G23Rik	-1.91458	0.00504165	0.0202446
Ccdc116	-1.91231	0.00594809	0.0233253
Rnf182	-1.90862	1.43229e-06	1.35375e-05
Ifit1bl1	-1.90714	0.00352115	0.0148954
Zfp575	-1.90203	3.10929e-05	0.000227566
Npm3-ps1	-1.89999	1.13095e-09	1.64179e-08
Insyn2a	-1.89727	0.035031	0.10119
Crybg1	-1.89414	3.6991e-18	1.14692e-16
Tcf7	-1.89133	0.0299719	0.0891099
Lztr1	-1.88913	2.16905e-44	2.97905e-42
Psmb8	-1.88834	0.00215286	0.00976451
Smpd4	-1.88785	3.07007e-37	3.04925e-35
Adgrg1	-1.88603	1.90437e-18	6.06502e-17
Lck	-1.88412	1.83391e-05	0.000140971
Gfra1	-1.88389	4.21989e-10	6.4119e-09
Rrn3	-1.88277	2.91504e-69	1.09035e-66
Thap7	-1.88103	3.9053e-28	2.31162e-26
4930432K21Rik	-1.88101	0.00912994	0.0336558
Ddx39a	-1.87974	3.90535e-44	5.24092e-42
Tinagl1	-1.87957	0.0170627	0.056352
Dll1	-1.87849	0.00107889	0.00535332
Pparg	-1.87768	3.86093e-06	3.37856e-05
Ntan1	-1.87233	1.29063e-20	4.7969e-19
Grid2ip	-1.87214	0.000148938	0.000935784
Iqsec2	-1.87034	4.5668e-14	1.01497e-12
Cep20	-1.86908	5.16755e-59	1.22764e-56
Mirg	-1.86747	1.52043e-06	1.4309e-05
Mapk1	-1.86537	5.47398e-118	6.87376e-115
Sdc4	-1.86481	1.32869e-08	1.70749e-07
Cdh24	-1.86453	1.12721e-16	3.06281e-15
Rtl1	-1.86379	0.000393023	0.00220535
Pax4	-1.86189	0.0251911	0.0773824
Adamts17	-1.86143	3.16249e-06	2.81502e-05
Med15	-1.86051	1.026e-41	1.23542e-39
Gfra3	-1.8605	0.0168093	0.0556406
Csrp2	-1.85942	1.07753e-10	1.74751e-09
Lmntd2	-1.85779	0.000361029	0.00205335
Tom1	-1.85695	1.6854e-31	1.17576e-29
Pik3c2b	-1.85527	6.94776e-09	9.2672e-08
Ccdc184	-1.85494	1.82102e-05	0.000140225
Grk4	-1.85403	0.000158604	0.000988394
Sdc3	-1.85248	1.28906e-08	1.66141e-07
Skap1	-1.85198	3.12256e-13	6.48873e-12
Pcdhb13	-1.84956	9.04106e-11	1.47991e-09
Hhip	-1.84511	0.0391775	0.110819
Plin5	-1.84198	0.0430104	0.119244
Itga1	-1.84037	0.0245587	0.0757706
Myrf	-1.83832	1.20642e-06	1.15078e-05
Rtl6	-1.83814	3.03774e-29	1.90048e-27
Srrm4	-1.83689	1.45253e-13	3.11029e-12
Slc7a4	-1.83671	1.12695e-11	2.03616e-10
Ets2	-1.8363	1.55106e-12	3.00967e-11
Gabrd	-1.83314	3.37491e-05	0.000244261
Sult4a1	-1.83045	3.41522e-15	8.42069e-14
Gm20383	-1.82765	0.00782424	0.0295109
Cntn3	-1.82719	1.31802e-10	2.10835e-09
Ankrd13b	-1.82702	7.74207e-11	1.27919e-09
Notch2	-1.82656	0.00974996	0.0355169
Hmgxb4	-1.82554	2.54652e-32	1.85759e-30
Rims1	-1.82347	0.00721443	0.0275238
Kcna4	-1.82146	0.00138943	0.00666291
Stard5	-1.82076	4.12014e-06	3.58043e-05
Lmo4	-1.81936	0.0347223	0.100497
Tmem254c	-1.81869	3.43604e-09	4.73769e-08
Me3	-1.81615	0.0137093	0.0471643
Tjp2	-1.8159	8.3587e-33	6.44499e-31
Asf1b	-1.81588	1.38856e-21	5.49794e-20
AA986860	-1.81585	0.000113924	0.000732008
Slc22a4	-1.81575	0.000363831	0.0020664
Meox2	-1.81474	4.09526e-29	2.52613e-27
Capn1	-1.81456	2.66625e-38	2.77353e-36
Ttc21b	-1.81451	3.39641e-26	1.82039e-24
Calml4	-1.81376	1.86186e-05	0.000143058
Adcy3	-1.80719	6.03885e-15	1.45429e-13
Cxcr4	-1.8061	0.00946678	0.0347082
Aldh5a1	-1.80457	2.10905e-07	2.2553e-06
Vdr	-1.80382	1.07253e-10	1.741e-09
Amy1	-1.80212	0.013308	0.0459907
A1cf	-1.80131	4.19876e-08	4.99758e-07
Gas5	-1.79338	1.58101e-09	2.26706e-08
Arpc1b	-1.78983	8.09799e-11	1.33423e-09
Mylk	-1.78952	7.16006e-05	0.000483201
Traf5	-1.78724	2.8358e-10	4.36545e-09
Crybg2	-1.78673	0.0480352	0.130327
Zscan18	-1.78592	7.08657e-05	0.000479161
Adora2a	-1.78259	0.000102974	0.00066874
Mpzl1	-1.7823	4.43657e-32	3.20967e-30
Cldn1	-1.78069	1.13672e-06	1.08961e-05
Mlkl	-1.78046	5.54626e-07	5.56526e-06
Snhg8	-1.78045	7.71209e-09	1.02323e-07
Nkx6-2	-1.7798	9.08967e-17	2.48131e-15
Ube2l3	-1.77828	4.53248e-114	5.31207e-111
Chsy1	-1.7772	5.0779e-11	8.55891e-10
1700001C19Rik	-1.77651	0.000961223	0.00483084
Chrnb1	-1.77494	0.0101869	0.0368716
A330074K22Rik	-1.77346	0.000312358	0.0018117
Golm1	-1.77308	7.50293e-16	1.95699e-14
Llgl2	-1.77155	8.10422e-09	1.07203e-07
Bfar	-1.77004	1.5967e-31	1.11833e-29
Zfp804b	-1.76938	0.000266717	0.00157292
6030442K20Rik	-1.76479	0.0387612	0.10993
Tmem123	-1.76412	4.60461e-43	5.74107e-41
Angptl1	-1.76325	0.00910824	0.0335828
Samd4	-1.7628	0.0297201	0.0884208
Kank2	-1.75933	6.10944e-22	2.45776e-20
Vps35	-1.75811	7.77182e-37	7.42546e-35
Prkdc	-1.75665	8.32426e-22	3.31087e-20
Sync	-1.75638	0.0102898	0.0371676
Zfp703	-1.75549	1.10522e-10	1.78255e-09
Gm16702	-1.75233	1.38824e-06	1.31423e-05
Fgd4	-1.75212	1.31175e-12	2.57086e-11
Kit	-1.75169	1.39261e-05	0.000109442
Cntrob	-1.75117	2.02346e-18	6.43264e-17
Kcnd2	-1.74881	5.26488e-05	0.000366415
Fam184b	-1.74752	0.00456833	0.018602
4833438C02Rik	-1.74702	2.3397e-11	4.07651e-10
Pcdh15	-1.74698	9.33182e-15	2.20799e-13
Rbm20	-1.74476	2.22996e-07	2.36874e-06
Klf4	-1.74391	1.04123e-08	1.35793e-07
Creg2	-1.74365	0.0011569	0.00569007
Tenm1	-1.74339	0.00263931	0.011623
2610318N02Rik	-1.74311	2.49357e-09	3.4902e-08
Gm37013	-1.74147	0.0269255	0.0818945
Pcdhb1	-1.74126	1.96464e-06	1.81399e-05
Syk	-1.74064	2.95885e-05	0.000218099
Nmnat2	-1.74033	0.00025336	0.00150323
Plagl1	-1.73896	2.97306e-08	3.62206e-07
Timp2	-1.73729	5.81667e-07	5.81667e-06
Rab11fip1	-1.73616	1.82663e-23	8.10911e-22
L1cam	-1.73588	5.83651e-06	4.93772e-05
Niban1	-1.73584	0.0121506	0.0426107
Notch1	-1.73511	1.45149e-17	4.31033e-16
Xkr6	-1.73493	0.00152289	0.00722409
Prlr	-1.73408	0.000834855	0.00428518
Lst1	-1.7339	0.0491061	0.132809
Ccdc166	-1.73361	5.10167e-17	1.42135e-15
Tst	-1.73251	1.09881e-08	1.42772e-07
Ovol2	-1.73191	7.90846e-09	1.04771e-07
Katnb1	-1.73155	3.41915e-28	2.0307e-26
Cerox1	-1.73144	5.6276e-07	5.63401e-06
Birc2	-1.7294	1.84336e-22	7.60711e-21
Tagln2	-1.72883	3.38834e-21	1.31205e-19
Siah1a	-1.72846	3.18176e-31	2.20218e-29
Npm3	-1.72785	2.86397e-11	4.95558e-10
Ifit2	-1.72609	0.00061779	0.00329214
Pcdhgb1	-1.7254	1.78254e-05	0.000137504
Gm13034	-1.72472	2.91585e-11	5.03543e-10
Pabpc1l2a	-1.72278	0.0375497	0.107198
Ankef1	-1.722	0.0253131	0.077608
Hook2	-1.72079	5.48927e-15	1.32375e-13
Unc5b	-1.71832	1.97929e-05	0.000151616
Fmnl3	-1.71698	4.70147e-21	1.79678e-19
Plscr4	-1.71322	0.000882303	0.00448941
Col20a1	-1.71303	0.000124284	0.000791921
Gap43	-1.71248	1.15897e-08	1.50145e-07
Gpr162	-1.70908	0.0039027	0.0162852
Spef1	-1.70895	0.000143244	0.000902917
Tph2	-1.70884	0.000325454	0.00187494
Mfsd9	-1.70878	0.000227998	0.00136612
Cdkl1	-1.70849	0.000105966	0.000686905
Lrp3	-1.70759	3.46246e-12	6.55927e-11
Sufu	-1.70416	1.88161e-27	1.06706e-25
Itm2a	-1.70207	0.0117353	0.0415268
Borcs7	-1.70205	4.64889e-27	2.6111e-25
Plekhf1	-1.70197	0.000100288	0.000652988
B3gnt8	-1.70018	0.00526826	0.0210188
Marf1	-1.69936	4.60899e-33	3.64983e-31
Arnt2	-1.69814	1.29901e-06	1.23308e-05
Chst10	-1.69742	4.64231e-29	2.85356e-27
Nrgn	-1.69714	0.0233307	0.0727869
Isl2	-1.69709	0.00116914	0.00573961
Sema6d	-1.69496	1.01961e-08	1.33072e-07
Pi4k2a	-1.6942	6.64166e-24	3.00929e-22
Cltrn	-1.69405	3.89561e-09	5.32956e-08
Cacna2d2	-1.69331	0.0046741	0.0189683
Fhl3	-1.69316	0.00996212	0.0361399
Dcaf15	-1.69193	1.18827e-22	4.95019e-21
Ube2v2	-1.69028	1.38674e-12	2.70876e-11
Tpbgl	-1.68954	0.0279373	0.0843975
Rnaseh2a	-1.68867	9.07384e-20	3.15878e-18
Hadh	-1.68815	3.53688e-22	1.44266e-20
Hspa12b	-1.68498	1.97553e-08	2.47188e-07
Tpm4	-1.68452	3.0475e-28	1.82228e-26
Cc2d1a	-1.68366	9.40574e-50	1.68728e-47
Olfm1	-1.68251	2.36615e-08	2.93349e-07
Scarf2	-1.68203	3.66353e-07	3.78407e-06
Zfand4	-1.67927	1.76841e-08	2.22858e-07
Frg2f1	-1.67714	1.2191e-06	1.16225e-05
Rsad2	-1.67504	0.0167232	0.0553871
Htra4	-1.67445	0.00764743	0.0289247
Bmyc	-1.67392	1.79457e-08	2.25831e-07
Ulbp1	-1.67245	4.16892e-05	0.000295642
Arhgef6	-1.67226	5.64643e-05	0.00039019
Adnp	-1.67029	1.52799e-08	1.94794e-07
Epop	-1.66961	1.92057e-06	1.77703e-05
Lrguk	-1.66879	0.0018005	0.00834504
Grhl1	-1.66875	0.00240724	0.0107546
Zfp319	-1.66792	1.39816e-31	9.91117e-30
Pnma1	-1.66776	6.27107e-05	0.00042897
Nfix	-1.66665	2.20984e-19	7.51432e-18
Gadd45gip1	-1.66617	7.5848e-27	4.19311e-25
Il15ra	-1.66421	3.54751e-05	0.000255386
Jdp2	-1.6638	0.000602077	0.00321816
1600023N17Rik	-1.66214	0.0353492	0.101976
Ptpn6	-1.65882	0.00296658	0.0128549
Lrp1	-1.65762	9.29515e-07	9.01814e-06
Usb1	-1.65728	1.64971e-15	4.16695e-14
2700054A10Rik	-1.65442	0.00046316	0.00256049
Gjd2	-1.65435	1.06842e-14	2.5178e-13
Coro1a	-1.65248	3.78913e-06	3.31903e-05
Hs3st2	-1.65241	0.00136199	0.00655096
Hic2	-1.6521	1.98809e-10	3.1206e-09
Plekhg5	-1.65079	1.04999e-09	1.52932e-08
Smim1	-1.65025	0.000151833	0.000951275
Smpdl3a	-1.6493	5.15186e-06	4.40086e-05
Npas3	-1.64902	5.32074e-14	1.17511e-12
4921524J17Rik	-1.64622	4.16043e-07	4.25482e-06
Fam78b	-1.64605	4.58047e-05	0.000321712
Rpgrip1l	-1.64569	7.2963e-18	2.21535e-16
Brsk2	-1.64368	0.00127479	0.00620111
Tmem223	-1.64256	5.1091e-13	1.03956e-11
Arhgef40	-1.64146	7.08981e-07	6.95917e-06
Rpp30	-1.64075	1.6879e-11	2.97625e-10
Ptch2	-1.64073	3.00286e-11	5.17046e-10
Papss2	-1.63758	1.07356e-11	1.94569e-10
Amotl1	-1.63591	3.11169e-22	1.27514e-20
Arl2bp	-1.63587	1.83324e-67	6.44568e-65
2900052L18Rik	-1.63556	0.000429379	0.00239179
Ffar4	-1.63519	0.0466924	0.127473
Slc38a7	-1.63497	3.77882e-12	7.12785e-11
Kif11	-1.6332	5.44143e-17	1.50884e-15
Foxn1	-1.63266	0.00624702	0.0243671
Smarca5-ps	-1.6322	1.27753e-18	4.09836e-17
Nudt21	-1.63087	3.13348e-19	1.05127e-17
E2f2	-1.62992	1.44631e-15	3.67961e-14
Lmcd1	-1.62837	3.0528e-11	5.24617e-10
B3glct	-1.62715	9.22865e-16	2.39292e-14
Rarg	-1.62566	2.04815e-16	5.48879e-15
Smarca5	-1.62529	4.17681e-31	2.84606e-29
Tspan14	-1.62479	1.15579e-17	3.46146e-16
Matn2	-1.62453	0.00251291	0.0111474
D630003M21Rik	-1.62452	8.35723e-05	0.000556094
Trir	-1.6236	2.74565e-35	2.42555e-33
Rnf150	-1.62343	2.79867e-17	8.05248e-16
Csnk2a2	-1.62235	1.03718e-35	9.30283e-34
Plgrkt	-1.62218	6.4173e-08	7.42701e-07
Ptpn21	-1.62182	7.80124e-21	2.95573e-19
Wnt4	-1.6218	5.06239e-07	5.10596e-06
Samd1	-1.62169	1.82871e-20	6.72566e-19
Cmtm8	-1.62102	0.00285618	0.0124533
Dnase2a	-1.62096	2.91002e-13	6.08302e-12
Nhlrc2	-1.61993	2.46583e-25	1.23502e-23
Smtn	-1.61976	1.37665e-12	2.69205e-11
Ier5	-1.61958	4.2405e-08	5.03703e-07
Fam151a	-1.61907	0.000281107	0.00164949
Shisal1	-1.61891	6.1193e-19	2.02594e-17
Taar1	-1.61745	1.55412e-07	1.69593e-06
Prss53	-1.6172	0.000344683	0.00196866
Anxa4	-1.61667	3.7288e-24	1.72961e-22
Fh1	-1.61483	5.97046e-07	5.9585e-06
Gm10644	-1.6144	2.23562e-06	2.05019e-05
Ccdc88c	-1.61413	7.32333e-11	1.21571e-09
Fbxw9	-1.61349	1.29e-10	2.06542e-09
Hmox1	-1.61117	2.27587e-05	0.000172382
Slc2a13	-1.61097	0.000151836	0.000951275
Polr2c	-1.61033	3.09058e-17	8.87784e-16
Trim14	-1.61032	5.07053e-09	6.8622e-08
Fam13c	-1.60904	0.0132516	0.0458228
Spns2	-1.60867	0.00132354	0.00640459
Slc7a14	-1.60723	7.54569e-24	3.40137e-22
Sfxn3	-1.60655	9.075e-12	1.65841e-10
Clec2l	-1.60605	0.00594062	0.0233012
Capn5	-1.60441	1.46033e-16	3.93752e-15
Pdcl3	-1.60413	1.91531e-21	7.51587e-20
Gm5914	-1.60374	0.000694488	0.00364124
Osbpl6	-1.60288	2.02899e-07	2.1803e-06
Wdr83	-1.60195	1.95069e-14	4.46148e-13
Nyap1	-1.60146	6.85997e-09	9.164e-08
Cbwd1	-1.60124	3.50893e-15	8.61551e-14
Rbm11	-1.59958	0.00245293	0.0109135
Aox1	-1.5991	0.000524985	0.00285647
Cfap20	-1.59883	3.7369e-25	1.85056e-23
Nacc1	-1.59879	8.91411e-50	1.61557e-47
Vrk2	-1.59677	4.11182e-07	4.20755e-06
Snx11	-1.59595	3.55828e-06	3.1293e-05
Tcim	-1.59298	0.000173854	0.00107467
Neurl1a	-1.5922	3.13751e-09	4.33288e-08
Fbxw4	-1.59198	7.36754e-10	1.09578e-08
Lzts2	-1.5913	5.2875e-10	7.96523e-09
Ptgr1	-1.59075	1.5386e-05	0.000120056
Celf5	-1.5905	0.000199301	0.00121278
Dand5	-1.59047	4.49396e-08	5.3094e-07
Smc3	-1.58922	2.48116e-18	7.81698e-17
Cdh8	-1.58907	1.45653e-16	3.9333e-15
Zfp369	-1.58846	5.3638e-05	0.00037271
Pkn1	-1.5878	1.85675e-26	1.00128e-24
Mrps6	-1.58779	2.38603e-08	2.95605e-07
Gm14321	-1.58667	0.0372528	0.106471
Jam2	-1.58644	0.000109516	0.000707567
Junb	-1.58613	7.92383e-06	6.52769e-05
Edil3	-1.5857	0.00196533	0.00901869
Brd7	-1.58552	3.16118e-23	1.37218e-21
N4bp1	-1.58508	2.39433e-36	2.25093e-34
Plin2	-1.58491	6.0785e-06	5.12518e-05
Hells	-1.58397	1.1007e-12	2.17176e-11
Ankrd45	-1.581	0.000404987	0.00226597
Lpin3	-1.58059	2.82468e-05	0.000209793
Efna2	-1.57872	3.02373e-07	3.15099e-06
Pdgfa	-1.57807	1.0176e-11	1.84998e-10
Ppp1r18	-1.57789	8.91728e-07	8.67547e-06
Tbc1d12	-1.57764	7.43954e-11	1.23268e-09
Tent4b	-1.57722	6.10069e-21	2.32647e-19
Efnb1	-1.57719	6.09917e-15	1.4648e-13
Megf11	-1.57627	0.00108677	0.00538638
Efcab15	-1.57473	1.90176e-05	0.000145996
Sfxn2	-1.57422	4.09144e-05	0.000290734
Fmn1	-1.57399	0.0048835	0.0196818
Ttll3	-1.57376	0.00421169	0.0173481
Rab8a	-1.57375	5.31048e-48	8.4871e-46
Epb41l2	-1.57369	4.41453e-17	1.24172e-15
Mnd1-ps	-1.5726	0.0203194	0.0652299
Ppm1h	-1.57063	1.32054e-11	2.36648e-10
Apcdd1	-1.56823	1.54768e-06	1.45343e-05
Rhpn2	-1.56628	1.57084e-07	1.71311e-06
Vgll4	-1.56621	2.93907e-11	5.07054e-10
Fra10ac1	-1.56614	2.65464e-10	4.10453e-09
Mfsd14b	-1.56604	2.15795e-20	7.8707e-19
Mfhas1	-1.56535	1.13613e-05	9.07046e-05
Slc41a2	-1.56516	3.15446e-06	2.80929e-05
Zfp641	-1.56453	0.00466712	0.0189444
Lsm6	-1.56405	3.18509e-29	1.97162e-27
Wdr17	-1.56388	1.63945e-05	0.00012736
Otud4	-1.56385	1.74858e-19	5.98055e-18
H2-Q2	-1.56338	0.0468782	0.12787
Stn1	-1.56278	1.19058e-18	3.82639e-17
Mapk3	-1.56202	1.68504e-18	5.37624e-17
Birc3	-1.56202	0.0025272	0.0111994
Fxyd5	-1.56185	0.0351463	0.101474
Fam78a	-1.55969	0.000634952	0.00336827
Ptger1	-1.55962	5.14014e-13	1.04467e-11
Cacna1g	-1.55882	0.00508365	0.0203942
Tmsb10	-1.55745	1.0057e-10	1.64162e-09
Sp6	-1.55744	0.0336811	0.0980808
Niban2	-1.55737	8.49742e-05	0.000564355
Aldh16a1	-1.5572	1.1917e-14	2.7822e-13
Ubtd1	-1.55573	1.12861e-05	9.02221e-05
Sntb2	-1.55551	1.89228e-08	2.37277e-07
Cbr3	-1.55512	8.70773e-05	0.00057658
Slc8a3	-1.55456	0.000363912	0.0020664
Gins3	-1.55366	2.12378e-13	4.48211e-12
Ston1	-1.55344	2.08747e-06	1.92062e-05
Cnnm1	-1.55293	3.24953e-07	3.3723e-06
Trim8	-1.55197	6.33546e-19	2.08963e-17
Snap29	-1.55105	1.30765e-25	6.76129e-24
Arl3	-1.55091	3.48994e-13	7.21803e-12
Pdxdc1	-1.55013	5.54613e-30	3.54549e-28
Id2	-1.54956	1.29049e-07	1.42774e-06
Ydjc	-1.54857	0.000528065	0.00287056
Slc29a2	-1.54725	0.000891696	0.00452803
Rian	-1.54591	6.81954e-06	5.69808e-05
Mreg	-1.54582	0.000136044	0.000861548
Crtac1	-1.54448	3.38831e-06	2.99329e-05
Xpnpep1	-1.54109	1.01511e-44	1.42765e-42
Arhgap19	-1.53989	8.58033e-15	2.03566e-13
Ezr	-1.53957	2.37024e-14	5.37663e-13
Rbmxl1	-1.53902	1.37893e-39	1.5151e-37
Sowahc	-1.53811	8.88035e-09	1.16854e-07
Stxbp3-ps	-1.53712	0.000389225	0.00218686
Trmt1	-1.53655	1.12314e-20	4.20101e-19
Anapc10	-1.53615	1.51819e-09	2.18053e-08
Calhm2	-1.53612	8.71511e-07	8.48348e-06
Ano9	-1.53491	0.00174133	0.00810073
Glt1d1	-1.53338	5.73843e-09	7.71856e-08
Lbx1	-1.53256	1.53329e-11	2.71727e-10
Slc25a30	-1.52837	1.68254e-06	1.57419e-05
Akap13	-1.5282	8.79153e-18	2.66016e-16
Gpt2	-1.5281	2.29523e-05	0.000173549
Mybl2	-1.52758	6.23523e-06	5.23473e-05
Ercc4	-1.52678	2.39831e-08	2.96917e-07
Stxbp3	-1.52654	4.22431e-11	7.19607e-10
Zfp467	-1.526	0.000166467	0.00103154
Dbp	-1.5248	0.0139108	0.0476987
1110038B12Rik	-1.52477	0.00104132	0.00518596
Tmem117	-1.52421	6.25398e-12	1.15976e-10
Slc22a15	-1.52306	1.62195e-10	2.56882e-09
C630043F03Rik	-1.52241	0.000535588	0.00290606
Cenpu	-1.52202	6.08681e-09	8.15595e-08
H2-Q9	-1.52023	0.0243808	0.075354
Glis3	-1.51926	1.62658e-16	4.37238e-15
Kif20b	-1.51897	7.66732e-10	1.13844e-08
Gm21814	-1.51887	0.0450972	0.123915
Kcnab3	-1.51877	7.00341e-05	0.000474085
Kif21b	-1.51841	0.0489963	0.132659
Mmp11	-1.51841	0.00214383	0.0097336
Mnd1	-1.51784	0.00828378	0.0309585
Grk5	-1.51714	1.67175e-06	1.56493e-05
Zdhhc23	-1.517	1.77978e-07	1.9219e-06
Zfp330	-1.51402	4.82961e-17	1.34769e-15
Tyms-ps	-1.51373	0.016666	0.0552286
Morn1	-1.51366	0.000325502	0.00187494
Ercc8	-1.51351	6.74575e-07	6.6549e-06
Tnpo2	-1.5131	2.3775e-17	6.88574e-16
Rad23a	-1.51304	2.52419e-40	2.84457e-38
Rnf152	-1.51255	0.00030638	0.0017835
Itpripl1	-1.51016	3.32354e-06	2.94051e-05
Ankrd13d	-1.50962	0.000225386	0.00135186
Upp1	-1.50904	9.81884e-05	0.00063979
Rab11fip2	-1.50867	1.21261e-10	1.9486e-09
Gnai1	-1.50803	5.21385e-05	0.000363152
Sipa1	-1.50789	1.40664e-11	2.51564e-10
Wdr83os	-1.50754	6.09823e-15	1.4648e-13
Ppp1r3b	-1.50504	0.00088717	0.00451025
Nr1h4	-1.50502	0.00164307	0.00770683
Blvrb	-1.50466	0.00031012	0.00180109
Zfp647	-1.50453	0.000218336	0.0013127
Schip1	-1.50441	1.03886e-12	2.06363e-11
1700030C10Rik	-1.50415	0.000321187	0.00185434
Hps1	-1.50329	2.46634e-08	3.0491e-07
Icosl	-1.50211	0.0262428	0.0801092
Ubr4	-1.50124	1.24942e-05	9.92539e-05
Arap2	-1.50023	4.44303e-06	3.84014e-05
Ttc39a	1.50047	1.15989e-15	2.96379e-14
Cilk1	1.50056	1.51089e-14	3.49033e-13
Sil1	1.50105	4.73458e-15	1.14647e-13
Rcan2	1.50141	2.99785e-09	4.15306e-08
Lmo2	1.50195	3.41652e-05	0.000246967
Fndc10	1.50298	6.01307e-07	5.99602e-06
Lbh	1.50299	0.00987201	0.0358426
Slc38a6	1.50318	0.000340251	0.00194714
Nfx1	1.50323	3.9557e-46	5.94369e-44
H1f2	1.50362	8.37334e-05	0.000556956
Atp1b3	1.50367	2.25475e-17	6.57354e-16
Kcnj11	1.50369	5.59549e-23	2.39924e-21
Nrg1	1.50384	0.00193158	0.00887999
Cdc34	1.50405	7.82932e-12	1.44125e-10
Gm5434	1.5041	0.0235153	0.0732456
Magt1	1.50428	1.0817e-14	2.53969e-13
BC039966	1.50504	3.40964e-05	0.000246672
Arhgef4	1.50556	0.00135915	0.00653911
Tent5c	1.50564	1.88617e-06	1.7495e-05
Sec11c	1.50815	1.04925e-05	8.43814e-05
Nap1l2	1.50934	0.003613	0.0152354
Cep85l	1.50963	1.12906e-05	9.02221e-05
Dchs2	1.51013	0.0155102	0.0522355
Gm16835	1.51141	0.00850318	0.0316775
Pgap6	1.51241	7.51557e-12	1.38494e-10
Ptprs	1.51254	1.51062e-18	4.82848e-17
Nprl2	1.51262	4.30082e-13	8.83277e-12
Smim18	1.5128	2.87368e-06	2.57358e-05
Impdh2	1.51396	2.20633e-18	6.9887e-17
Morf4l1-ps1	1.51444	4.15742e-28	2.4526e-26
3632454L22Rik	1.51534	1.27897e-05	0.00010128
Ttll11	1.5154	0.000785566	0.00406064
Ldlrad3	1.51567	2.15162e-07	2.29107e-06
Ddx25	1.51567	1.22019e-23	5.47217e-22
1700010I14Rik	1.51582	0.0236665	0.0736383
Msmo1	1.51631	6.27784e-05	0.0004291
Atat1	1.51649	1.51939e-06	1.43068e-05
Tmem150a	1.51654	0.000114755	0.000736843
Prkab2	1.51732	1.34576e-10	2.14881e-09
Limch1	1.51791	2.50593e-14	5.6625e-13
Polr3g	1.51859	4.08272e-09	5.57253e-08
Ccdc51	1.51905	5.05874e-06	4.32762e-05
Sel1l3	1.52046	4.85578e-15	1.17259e-13
U2surp	1.52343	1.92322e-23	8.51644e-22
Mrps22	1.52487	9.48923e-15	2.2392e-13
Entpd4b	1.52606	1.06698e-15	2.75037e-14
Pigs	1.52629	2.98691e-18	9.37677e-17
Pcbd2	1.52686	2.0164e-08	2.51763e-07
Vkorc1	1.52756	9.42556e-07	9.13962e-06
Tmod3	1.52838	4.91314e-41	5.7582e-39
Syncrip	1.52896	2.76837e-24	1.29781e-22
Fgd6	1.52924	2.95493e-13	6.16224e-12
Trappc2	1.52985	7.83831e-12	1.4414e-10
Mtss2	1.53123	4.62805e-08	5.46048e-07
Slc22a17	1.53159	6.48841e-05	0.000442288
Thsd7a	1.53236	9.23584e-09	1.2135e-07
Lysmd2	1.53278	4.07912e-10	6.20336e-09
Rasa2	1.53336	1.97872e-11	3.47511e-10
Tagln3	1.53445	9.82297e-16	2.53953e-14
Eps8	1.53457	2.40679e-09	3.3795e-08
Zswim7	1.53478	1.28615e-06	1.22153e-05
Spsb4	1.53484	1.33011e-06	1.26123e-05
Gm14295	1.53564	0.000702927	0.00368329
Cbln2	1.53577	0.00350855	0.0148556
Pcolce2	1.53582	1.52221e-05	0.000118882
Tmem151b	1.53621	1.09972e-05	8.80376e-05
Adam15	1.53645	1.25427e-17	3.74363e-16
Rnf125	1.53709	0.0141285	0.048299
Txnip	1.53938	0.000741735	0.00386437
Cdh11	1.5402	0.0386148	0.109615
Arhgap28	1.54078	0.000685742	0.00360076
4933439C10Rik	1.54107	0.00134712	0.00650136
Kcnma1	1.54247	2.95749e-12	5.63302e-11
Onecut2	1.54259	5.33958e-07	5.37628e-06
Slc18a1	1.5431	7.55297e-06	6.25147e-05
Fjx1	1.54338	0.0292583	0.0873723
Inhba	1.54364	0.0361859	0.104036
Rpl22l1	1.54385	2.25949e-07	2.39577e-06
Nrg3	1.54465	0.0305858	0.0905521
Coa4	1.54479	2.09301e-09	2.96496e-08
Tmem130	1.54498	3.14713e-13	6.53207e-12
Rffl	1.54508	8.1741e-05	0.000546132
Gm51627	1.54555	0.00857158	0.0318917
Dmrta1	1.54572	0.00212333	0.00965667
Igfals	1.5461	1.40225e-06	1.32678e-05
Chml	1.54679	7.78175e-08	8.91143e-07
Mlxipl	1.5468	1.32847e-06	1.26036e-05
Hcn1	1.54712	7.99424e-10	1.18498e-08
Xylb	1.54733	6.72663e-08	7.75263e-07
Mospd1	1.54792	0.000552048	0.00298432
Ntm	1.54818	4.24526e-05	0.000300571
Gpx1	1.54933	4.84192e-14	1.07205e-12
Chid1	1.54994	5.89342e-12	1.09752e-10
Cyp2j6	1.55092	1.97008e-10	3.09786e-09
1700029J07Rik	1.55095	0.00326367	0.0139497
Creld2	1.55112	0.000975735	0.0048912
Kif15	1.55197	8.83615e-17	2.41962e-15
Anapc13	1.55227	6.92969e-17	1.90648e-15
F13a1	1.55265	0.00203927	0.0093263
Crb1	1.5532	0.00682372	0.026221
Lama5	1.55323	1.73252e-13	3.67403e-12
H2-K1	1.5534	8.01958e-08	9.14888e-07
Agrn	1.55485	2.06659e-09	2.92989e-08
Mblac1	1.55584	3.98881e-05	0.000284015
Egfr	1.55653	9.30849e-14	2.02529e-12
Atg9b	1.55724	0.0187008	0.0607915
Acvr1b	1.55762	1.48702e-10	2.36363e-09
Tmem44	1.55765	0.00733203	0.0278877
Ttc39aos1	1.55813	3.56017e-17	1.01439e-15
Ifih1	1.55844	0.0220932	0.0697806
Akr1b10	1.55904	1.71922e-08	2.17294e-07
Pik3r3	1.55908	2.13194e-13	4.49394e-12
Jcad	1.56058	0.00316744	0.0135847
Senp6	1.56078	2.04541e-35	1.8253e-33
Topbp1	1.56285	4.8514e-44	6.4126e-42
F8	1.56334	1.37782e-07	1.51578e-06
Ctsa	1.56355	6.64558e-15	1.58951e-13
Cyb561d2	1.56397	5.79553e-06	4.90541e-05
Rbm6	1.56397	5.2609e-38	5.37713e-36
Prkn	1.56428	0.00047902	0.00263904
Zfp949	1.56642	1.22181e-10	1.96159e-09
Entpd4	1.56693	1.04984e-10	1.7089e-09
Tmem178b	1.56743	6.83107e-07	6.72397e-06
Zbed5	1.56767	0.00789169	0.0297206
Rpl29	1.56773	7.51362e-22	2.99522e-20
Scnn1b	1.56878	3.55079e-09	4.88442e-08
Cyb5r4	1.57153	3.5348e-37	3.45232e-35
Gm3002	1.57174	0.00891573	0.0330115
Rbmx	1.57185	6.16859e-24	2.80217e-22
Nme4	1.57219	0.00230885	0.0103624
Tmem108	1.57357	3.27144e-24	1.52551e-22
Rbm5	1.57498	3.69499e-42	4.47986e-40
Slc25a38	1.57565	1.4268e-07	1.5677e-06
1810062G17Rik	1.57774	0.0182127	0.0595461
Rasd1	1.57848	0.00856872	0.0318878
Mat1a	1.57881	4.0391e-06	3.51696e-05
Pak3	1.58079	1.73822e-10	2.74554e-09
Prickle3	1.58109	0.00943994	0.0346243
Exog	1.5815	5.20027e-09	7.02156e-08
Adgrv1	1.58316	3.8621e-10	5.88351e-09
Frmd5	1.58419	8.37137e-10	1.23608e-08
Cd22	1.58434	0.0066115	0.0255676
Gm15760	1.58572	4.10155e-05	0.000291335
Slc8a1	1.58819	7.2138e-10	1.07473e-08
Fgf9	1.5882	7.91778e-08	9.05036e-07
Immp2l	1.58941	0.000138499	0.000875201
Rsrc1	1.58965	2.69737e-35	2.39493e-33
2610316D01Rik	1.59022	0.000207866	0.00125923
Clu	1.59068	1.50804e-12	2.92943e-11
Ppp2r3d	1.59167	1.94215e-05	0.000149031
Itga4	1.59202	2.16646e-07	2.30547e-06
Gm6297	1.59251	0.00384709	0.0160913
Mlph	1.59377	1.62324e-07	1.76806e-06
Gdpd1	1.59473	5.74265e-17	1.58985e-15
Ptprn2	1.59513	3.12296e-29	1.93999e-27
Tmed5	1.59648	1.12668e-13	2.4333e-12
Il1b	1.59732	0.000190491	0.001164
AW011738	1.59833	1.16415e-06	1.11348e-05
Paqr9	1.59887	6.88176e-09	9.18613e-08
Arid3b	1.59931	6.03994e-06	5.10001e-05
Prex1	1.59963	2.43948e-06	2.21405e-05
Gm4419	1.60089	0.00223117	0.0100622
Ryk	1.6049	1.26599e-32	9.55194e-31
St3gal6	1.60527	2.65751e-06	2.39462e-05
Ibtk	1.60611	4.49996e-39	4.85333e-37
Mir22hg	1.60676	0.00843131	0.0314364
Ttc41	1.60731	2.59887e-05	0.000194252
H2bc9	1.60757	0.0118829	0.0418743
Dop1a	1.60811	7.26176e-45	1.04641e-42
Bckdhb	1.60885	2.65436e-11	4.5974e-10
Vps13a	1.6097	1.67499e-17	4.95729e-16
Gm46270	1.61015	0.0138885	0.0476596
4930526I15Rik	1.61125	1.00448e-05	8.11151e-05
Mrpl3	1.61173	1.15473e-22	4.83336e-21
Cep63	1.61197	1.41052e-13	3.02403e-12
Hemk1	1.6121	6.97671e-06	5.81989e-05
Rps6kl1	1.61562	0.000287663	0.00168458
2900005J15Rik	1.61571	0.00229704	0.0103173
Apeh	1.61607	3.00604e-18	9.42001e-17
Dbr1	1.6165	1.04102e-20	3.90218e-19
Nudt16	1.6169	1.25222e-08	1.61749e-07
Tceal8	1.6169	5.07945e-16	1.33478e-14
Rpl14-ps1	1.61756	1.04592e-22	4.38836e-21
Ddit4l	1.61776	0.0352211	0.101673
Maneal	1.61833	2.33813e-27	1.32168e-25
Perm1	1.61959	2.87376e-05	0.000212808
Atr	1.62028	3.51956e-13	7.27073e-12
Sp3os	1.62083	2.82858e-06	2.53966e-05
Kif9	1.62162	0.0422665	0.117608
Tm7sf2	1.62423	7.24421e-06	6.02142e-05
Mtmr11	1.62427	2.1112e-20	7.71619e-19
Actn3	1.62553	0.0330095	0.0964871
Diras2	1.62576	0.0102639	0.0370969
Rnasek	1.62592	5.91231e-18	1.80763e-16
Begain	1.6275	0.00491337	0.019775
Myo7a	1.62753	2.53455e-08	3.12026e-07
Pdcd6ip	1.62764	4.34642e-46	6.47543e-44
Glis1	1.62826	0.00415125	0.0171513
9430065F17Rik	1.62846	0.0167091	0.0553505
Gm15421	1.62858	1.10974e-12	2.18714e-11
4931415C17Rik	1.62871	0.0270181	0.0821192
Glipr2	1.62886	0.0404775	0.113653
Sgcz	1.62914	4.30154e-05	0.000303943
Rpl14	1.63048	1.00586e-18	3.26256e-17
Rhoa	1.63168	6.08244e-100	5.34647e-97
Cdo1	1.63224	3.95549e-07	4.0594e-06
Kcnh1	1.63226	4.65779e-15	1.12943e-13
Cdsn	1.63269	0.00032081	0.00185277
Galc	1.63312	8.32929e-25	4.0788e-23
Rec8	1.63345	2.69099e-12	5.13097e-11
Ttc7b	1.6338	3.62918e-22	1.47346e-20
Pdgfrl	1.63411	9.30306e-08	1.04973e-06
Brinp1	1.63466	1.0304e-06	9.94208e-06
Gm9805	1.63529	0.000241203	0.00143692
Cbln3	1.63555	0.0250406	0.0770007
Flicr	1.63586	0.00892657	0.0330447
Pkd1l3	1.6362	0.0492797	0.133201
Marveld3	1.63741	0.00674021	0.0259702
Cox7a2	1.63744	1.56259e-25	7.98554e-24
Sptbn5	1.63799	0.0044914	0.0183412
Lrrc51	1.63872	0.000120502	0.000770058
Ccr10	1.63929	0.000447176	0.00247758
Tubg2	1.64018	1.79091e-15	4.49775e-14
Nr3c2	1.64026	0.00766695	0.0289922
Prrt1	1.64058	1.66158e-11	2.93279e-10
Susd4	1.64123	2.22902e-20	8.11308e-19
Klhl18	1.64173	3.42662e-13	7.09539e-12
Rapgef5	1.64618	2.1824e-09	3.08414e-08
Plpp5	1.64753	5.57457e-10	8.38331e-09
Dusp8	1.64803	1.06138e-13	2.30076e-12
Slco1a6	1.64909	8.13777e-05	0.000543962
1110059G10Rik	1.64928	4.03508e-11	6.88705e-10
Abcb11	1.64986	0.000131465	0.000834352
Glb1	1.65096	1.3284e-28	8.08072e-27
Zfp966	1.65161	1.37052e-05	0.000107899
Zfp967	1.65161	1.37052e-05	0.000107899
Apba2	1.65359	0.0186129	0.0605616
Msl2	1.6537	2.04423e-20	7.50262e-19
Rcn1	1.65381	1.1872e-11	2.13842e-10
Nrxn2	1.65547	5.15556e-06	4.40188e-05
Ssc5d	1.65607	0.00294379	0.0127656
Usp19	1.65738	2.91798e-39	3.18622e-37
D330041H03Rik	1.65953	0.0460629	0.126115
Xrn1	1.66013	5.25866e-28	3.05106e-26
Styx	1.66242	2.22002e-11	3.88337e-10
Kcnab1	1.66324	0.00309466	0.013305
4930451G09Rik	1.66478	0.00345526	0.0146582
Rin2	1.66484	0.0117985	0.0416753
Fmo5	1.66523	0.00293051	0.0127237
2900076A07Rik	1.66528	0.000262487	0.00155006
Pcdh17	1.66536	4.23114e-34	3.54207e-32
D030028A08Rik	1.66587	0.000116938	0.000749186
Tfcp2l1	1.66631	8.40876e-09	1.11064e-07
Pycr1	1.66672	1.28303e-07	1.42039e-06
Ttc21a	1.66744	0.0204808	0.0655758
Ero1b	1.66788	2.03607e-29	1.28294e-27
Trak1	1.66794	4.95233e-27	2.77268e-25
Sacm1l	1.66863	3.85309e-37	3.72183e-35
Cds1	1.66874	1.73016e-15	4.36387e-14
Ccdc17	1.66879	0.0479593	0.130241
H1f5	1.66914	0.0403283	0.113291
Arpp19	1.67006	8.91411e-38	9.00632e-36
Med10	1.67028	3.74482e-26	1.99497e-24
Rab20	1.67034	0.00323715	0.0138532
Ptpn23	1.67335	2.01455e-22	8.2941e-21
Vat1l	1.67346	7.24319e-36	6.59768e-34
Zdhhc3	1.67362	4.74505e-31	3.20839e-29
Ang	1.67408	9.29027e-19	3.0245e-17
Slc1a2	1.67444	3.65467e-11	6.256e-10
Scn9a	1.67482	2.68898e-09	3.74285e-08
Snx14	1.67553	3.89208e-27	2.19304e-25
Ano10	1.67568	3.27723e-31	2.25053e-29
B430319G15Rik	1.67766	0.00226411	0.0101928
Krt222	1.68136	1.87889e-09	2.6724e-08
Ppm1m	1.68161	8.60186e-10	1.26651e-08
1810010H24Rik	1.68262	1.75905e-06	1.64054e-05
Malat1	1.68356	0.00200996	0.00920187
Leo1	1.68372	1.35723e-28	8.22761e-27
Adamts4	1.6853	8.12424e-05	0.00054336
Scarf1	1.68573	0.0030306	0.0130694
Ubash3b	1.68598	2.24262e-09	3.15907e-08
Plat	1.68633	0.00143899	0.00687617
Qrich1	1.68643	4.73117e-54	9.56022e-52
4833439F03Rik	1.6869	0.00256562	0.0113525
Hmgn3	1.68829	4.38261e-28	2.56821e-26
9330102E08Rik	1.68943	0.000113809	0.000731809
Setd7	1.68979	1.56613e-13	3.34132e-12
Dpm1	1.68986	1.49467e-11	2.66225e-10
Abhd5	1.6904	1.75685e-17	5.19082e-16
Cd24a	1.69129	4.4339e-13	9.09544e-12
9430018G01Rik	1.69176	0.00747919	0.0283554
Dcaf1	1.69306	3.8121e-73	1.71838e-70
Alas1	1.69398	2.04594e-14	4.66507e-13
Fez1	1.69442	3.12654e-08	3.7959e-07
Hapln4	1.69485	9.80856e-10	1.43456e-08
Tmppe	1.69518	5.38741e-17	1.49622e-15
Mapkapk3	1.69627	0.0144373	0.0491685
Kank3	1.69679	0.00523801	0.0209187
Nap1l5	1.69712	6.54853e-10	9.7918e-09
Slc35d2	1.69715	1.74058e-07	1.88304e-06
Arih2	1.69825	3.48003e-46	5.27405e-44
Myo5a	1.69834	7.8743e-26	4.11995e-24
St8sia5	1.69977	3.86635e-06	3.38162e-05
Amotl2	1.70178	7.46379e-05	0.000501964
Wipf3	1.70301	0.0127013	0.0442595
H2-T23	1.70408	0.044005	0.121446
Ctdspl	1.7048	2.23816e-31	1.55521e-29
Lin7b	1.70861	0.0153216	0.0516598
Gpd1	1.70903	0.000502686	0.00275131
Iapp	1.71191	1.07325e-26	5.87781e-25
Cntnap3	1.71213	0.0278317	0.0841846
Pcdhb22	1.71285	1.57445e-15	3.99405e-14
Akap5	1.71359	6.38451e-07	6.33764e-06
Clasp2	1.71427	1.82769e-21	7.1881e-20
Fbxl2	1.71449	2.05719e-24	9.82755e-23
Pik3r4	1.71467	7.65519e-44	9.96876e-42
Inpp4b	1.71532	2.55938e-06	2.31331e-05
Ifrd2	1.71561	2.57257e-12	4.91584e-11
H4c11	1.7157	0.0240477	0.074587
Dusp4	1.71728	6.4799e-06	5.42718e-05
Fam171a1	1.71797	2.26819e-30	1.47685e-28
Ripk4	1.71805	4.26589e-11	7.25986e-10
Dync1li1	1.71913	6.5815e-33	5.11959e-31
Dpp6	1.71978	1.03794e-09	1.51427e-08
Mef2c	1.72031	2.96415e-07	3.09625e-06
Apool	1.72051	8.01589e-09	1.06114e-07
Smarcc1	1.72067	9.79378e-94	7.68984e-91
Esr1	1.72214	3.55713e-05	0.000255974
Dag1	1.72457	6.02301e-34	4.9711e-32
Wdr82	1.72475	5.13364e-54	1.02556e-51
Tmem30a	1.72477	4.89567e-28	2.85933e-26
Shf	1.7248	5.86981e-11	9.83711e-10
Zfp445	1.72514	1.10927e-44	1.54769e-42
Tes	1.72573	2.86666e-25	1.4317e-23
Dusp7	1.72636	1.11389e-15	2.85872e-14
Enah	1.73165	4.81388e-37	4.62448e-35
Pld5	1.73211	5.01504e-08	5.88279e-07
Adora1	1.73365	5.02978e-08	5.8949e-07
Mto1	1.73501	3.70734e-25	1.8411e-23
Gpr137b-ps	1.73508	5.53083e-06	4.6904e-05
Dhx30	1.73923	1.45534e-33	1.16826e-31
Klhdc8b	1.74114	2.79088e-06	2.50836e-05
Mcfd2	1.74329	4.9982e-16	1.3154e-14
Olfml3	1.74368	0.0249318	0.0767468
Fam71e1	1.74396	5.3806e-06	4.57846e-05
Kcnh7	1.74508	0.00113627	0.0056017
Arhgap8	1.74549	0.0102682	0.0371049
Pgbd1	1.74663	0.000999531	0.00499765
Zeb2	1.74753	0.0344191	0.0998166
Apoa2	1.74807	2.65179e-05	0.000197788
Mansc1	1.74834	0.0472425	0.128564
2810414N06Rik	1.74931	0.00283331	0.0123627
Copb2	1.75164	2.35939e-21	9.17656e-20
Azi2	1.75355	3.16957e-44	4.28624e-42
H2bc23	1.75362	0.0046362	0.0188319
H4bc24	1.75362	0.0046362	0.0188319
Dalrd3	1.75442	2.22368e-15	5.55289e-14
Gk5	1.75481	5.87497e-09	7.88412e-08
Tnfrsf23	1.75854	0.00102912	0.00513102
Pde3a	1.75854	9.08924e-06	7.41136e-05
Dnajc13	1.759	1.26346e-30	8.35024e-29
Slc46a1	1.75915	1.0393e-05	8.36963e-05
Tmem132b	1.75917	1.73854e-08	2.19408e-07
Celsr3	1.76103	3.79604e-36	3.5497e-34
Lrrfip2	1.76221	1.62025e-37	1.62766e-35
Hbegf	1.76266	4.4133e-09	6.00045e-08
Sema3f	1.76341	0.00392655	0.0163575
Myo6	1.76444	4.80929e-15	1.16296e-13
Rnf123	1.76621	5.94002e-20	2.10112e-18
Osgin1	1.76636	7.84741e-05	0.000526354
Pgm3	1.76692	3.51487e-17	1.00311e-15
Ntrk1	1.76796	0.000274059	0.00161298
Cdc25a	1.76933	1.52589e-46	2.35308e-44
Cd276	1.76933	2.88407e-09	4.00173e-08
Eif1b	1.76955	3.7516e-18	1.16115e-16
Gm9917	1.76982	0.000602621	0.00322008
Patj	1.77131	1.07132e-19	3.71475e-18
Fyco1	1.77178	1.11606e-17	3.34819e-16
Grip2	1.77367	2.13359e-05	0.000162374
Nucb2	1.77368	5.82079e-07	5.81748e-06
Clec11a	1.77438	0.00176881	0.00820898
Frmpd4	1.77448	0.000659932	0.00348606
Pctp	1.7758	2.31715e-08	2.8768e-07
Rnf225	1.77639	0.00324132	0.0138643
Tfdp2	1.77663	5.79318e-24	2.6453e-22
Glb1l2	1.77708	1.78694e-07	1.92845e-06
Stt3b	1.77773	9.59579e-71	4.01652e-68
Dnah9	1.77851	0.000284994	0.00167062
Atrip-trex1	1.77882	1.94957e-06	1.80197e-05
Gpx7	1.78029	9.4409e-07	9.14444e-06
Aqp4	1.78037	0.000592882	0.00317673
Jun	1.78264	5.13343e-12	9.61082e-11
Pou2f2	1.78317	3.21391e-06	2.85357e-05
Cnot10	1.78385	1.31728e-48	2.2055e-46
Gm14963	1.78389	0.0450088	0.12373
Ctnnb1	1.7839	6.78082e-88	4.25739e-85
Gm20482	1.784	0.0293417	0.087562
Scap	1.78435	6.84766e-36	6.30272e-34
Ip6k2	1.78444	1.31518e-42	1.62823e-40
Isoc2b	1.78456	3.34481e-16	8.8291e-15
Pak7	1.78467	1.59044e-09	2.27872e-08
Poc1a	1.78534	1.97818e-09	2.80681e-08
Gm2004	1.78552	0.0207219	0.0661987
Qars	1.78753	2.02446e-64	5.93167e-62
Adamts6	1.7891	0.00252093	0.0111745
2010315B03Rik	1.78944	7.57922e-13	1.52104e-11
Fam135b	1.78994	9.98645e-06	8.0718e-05
Fbp2	1.79108	0.0277091	0.0839003
Sphkap	1.7915	1.7064e-14	3.9265e-13
Col18a1	1.79225	0.00248553	0.0110454
Rpsa	1.79327	2.01541e-32	1.4887e-30
Wdr48	1.79406	2.79318e-30	1.81196e-28
Fbxo9	1.79413	2.54619e-38	2.66441e-36
Map3k6	1.79437	0.00707553	0.027035
Klc3	1.79553	3.26619e-05	0.000237075
Slc25a20	1.79741	9.36742e-15	2.21343e-13
Cacna1i	1.79751	0.0116239	0.0412051
Ubp1	1.79796	7.13548e-49	1.20617e-46
Usp4	1.80004	2.22413e-69	8.50006e-67
Gm35685	1.80043	0.0331269	0.0967555
Tmem115	1.80128	2.20108e-32	1.61229e-30
Slc4a10	1.80208	6.47825e-08	7.48277e-07
Gpr3	1.80225	0.00210452	0.0095898
Sv2b	1.80234	0.0160453	0.0535657
Tnfrsf26	1.80297	0.00570168	0.0224794
Proz	1.80353	0.000113309	0.000729124
Mon1a	1.8042	3.34289e-14	7.49591e-13
Ppm1e	1.80544	6.15913e-23	2.6281e-21
Ice1	1.80696	1.67302e-42	2.05676e-40
Whrn	1.80846	3.12053e-18	9.76137e-17
Acaa1a	1.81001	5.22459e-27	2.91582e-25
Pla2g2d	1.81146	4.80494e-13	9.82218e-12
Cacng3	1.81417	0.0468879	0.127876
Rem2	1.81626	0.00338678	0.0144164
Shc3	1.81697	7.96491e-08	9.09832e-07
A930019D19Rik	1.8173	0.0117832	0.0416379
Nicn1	1.81866	1.47695e-34	1.26043e-32
Lztfl1	1.81902	3.70817e-21	1.43274e-19
H2bc6	1.82138	5.865e-07	5.85834e-06
Rinl	1.82152	3.02997e-06	2.70802e-05
P2ry6	1.82215	2.01297e-17	5.91774e-16
Elovl5	1.82361	7.20996e-31	4.80118e-29
Cspg4b	1.82477	0.00106459	0.00529134
1810044D09Rik	1.82532	0.000658616	0.0034812
Scara3	1.82558	1.67911e-05	0.000130211
Coch	1.82679	0.0181821	0.0594791
Serpina1d	1.82708	0.0355818	0.102579
Pdk2	1.82716	4.61454e-07	4.69023e-06
Stox1	1.82748	2.32277e-11	4.05103e-10
Cmc1	1.82817	8.23731e-15	1.95692e-13
Slc35g2	1.82944	9.89656e-12	1.80105e-10
Susd2	1.83026	5.71797e-05	0.000394823
Rgs16	1.83105	0.00232212	0.0104167
Kcnn3	1.83181	0.0231114	0.0722823
Gnat2	1.83218	1.4379e-06	1.35686e-05
Fam189a1	1.83243	3.22273e-31	2.22178e-29
Cage1	1.83296	0.00056905	0.00306492
Clstn2	1.83369	8.0088e-10	1.18614e-08
Rassf1	1.83433	2.59364e-14	5.84566e-13
Mrpl36	1.83459	1.09598e-26	5.98367e-25
Tex264	1.83467	8.15485e-21	3.07644e-19
Sez6l	1.83551	8.35585e-11	1.37286e-09
H4c18	1.83568	0.00318404	0.0136515
Pfkfb4	1.83687	5.44145e-12	1.01551e-10
Ip6k1	1.83773	3.92904e-33	3.12546e-31
Gm38499	1.83931	0.0141491	0.0483368
Ppic	1.83957	3.73178e-06	3.27532e-05
H2bc8	1.84007	0.000446734	0.00247591
Ttyh1	1.84155	0.000207007	0.00125489
Parp3	1.84587	5.79576e-11	9.72228e-10
Glyctk	1.84654	9.98448e-05	0.000650341
Rbm15b	1.84962	3.82374e-40	4.28162e-38
Mycbpap	1.84989	0.000346868	0.00198049
Cyp46a1	1.8516	3.43958e-09	4.73886e-08
Elovl4	1.8544	6.44919e-27	3.57656e-25
Pccb	1.85547	4.15468e-43	5.21709e-41
4930578M01Rik	1.85591	0.00171151	0.00798735
Naip5	1.8569	0.0280399	0.0845961
Dusp14	1.85725	5.87986e-05	0.000403939
Rab6b	1.85958	4.32772e-07	4.41563e-06
Oas2	1.8606	0.0213673	0.0679272
Wdfy2	1.86172	1.26691e-17	3.77496e-16
Zfp92	1.86273	1.97211e-10	3.09827e-09
Ndufaf3	1.86316	9.80615e-26	5.10036e-24
Fgf12	1.86329	1.09079e-19	3.77484e-18
Exosc7	1.86806	4.96033e-32	3.57388e-30
Pxylp1	1.8694	5.08877e-19	1.68794e-17
Pgr15l	1.87225	1.02206e-06	9.86701e-06
Gm32123	1.87227	0.0213672	0.0679272
5830454E08Rik	1.87331	0.000375467	0.00212037
Hs3st3b1	1.87372	0.000153942	0.000961729
Elapor1	1.87771	9.75822e-12	1.77772e-10
Sulf2	1.87898	2.69394e-15	6.68919e-14
Armc8	1.88019	2.53016e-74	1.23556e-71
Tcp11l2	1.88067	2.16484e-05	0.000164539
Fam214a	1.88191	1.24559e-14	2.8965e-13
Hebp2	1.8822	9.04866e-06	7.38512e-05
Ush1c	1.88499	2.54724e-16	6.75422e-15
0610009L18Rik	1.88688	1.8136e-05	0.000139838
Nck1	1.88742	3.59202e-30	2.3131e-28
Abcb4	1.89106	8.06752e-13	1.61718e-11
Rab19	1.89176	0.0322789	0.0946877
Tmem71	1.89466	1.50523e-17	4.4624e-16
Ndufs6	1.89471	1.91944e-36	1.81418e-34
Tmc7	1.89557	1.52551e-07	1.66989e-06
Smco4	1.89806	6.10097e-07	6.07677e-06
Rab26	1.8985	0.00620938	0.0242621
Rac3	1.89932	0.00567714	0.0223899
Alox5ap	1.90007	0.00825903	0.0308726
Ss18l2	1.90424	2.24511e-17	6.55631e-16
Snrk	1.90518	6.18261e-49	1.05524e-46
Uqcrc1	1.90592	6.04963e-45	8.78946e-43
Pde9a	1.90993	0.00075716	0.00393697
Gng2	1.91012	4.26768e-10	6.47891e-09
Cited4	1.91062	0.000777532	0.00402808
Slc17a9	1.91211	0.0014209	0.0068008
Limd1	1.91363	9.02098e-18	2.72489e-16
Rad54l2	1.91434	1.26338e-32	9.55194e-31
Pomgnt2	1.91442	8.21825e-13	1.64552e-11
H3c4	1.91467	0.00481392	0.0194504
Bdnf	1.91801	0.0380007	0.108239
Prdm1	1.91843	0.00137078	0.00658782
Gcnt1	1.9186	1.19382e-13	2.57513e-12
Tgfbi	1.92127	0.00454548	0.0185319
3000002C10Rik	1.922	2.15968e-08	2.68699e-07
Zfp599	1.9221	1.11062e-13	2.40156e-12
Spp2	1.92505	0.011181	0.0398652
Cdc14b	1.92558	2.91823e-41	3.46639e-39
Hes7	1.92731	0.0145716	0.0495585
Mapk6	1.92997	3.1662e-49	5.45703e-47
Oxsr1	1.93002	1.85387e-89	1.2535e-86
Nrk	1.93314	3.24226e-07	3.36675e-06
Ccdc71	1.93483	7.41006e-32	5.31709e-30
Zfhx4	1.93502	8.66956e-10	1.2754e-08
Gimap6	1.9369	0.0334945	0.0976669
Rbp1	1.93958	0.0145164	0.0494091
Ldhd	1.94018	2.29729e-15	5.72856e-14
Nphp3	1.94077	1.14943e-14	2.69069e-13
Fkbp11	1.94232	0.00160071	0.00752824
Gm20275	1.94627	0.0186482	0.0606427
Hspa1b	1.94629	0.0011014	0.00545069
Ins1	1.94651	1.05382e-12	2.08635e-11
Shisa5	1.94683	4.2667e-21	1.64133e-19
Pcdhb21	1.94787	4.32093e-18	1.32801e-16
Sp140	1.94814	0.020803	0.0663975
Lrrtm2	1.94818	7.2129e-09	9.599e-08
Pcdhb18	1.9483	1.0726e-11	1.94569e-10
Irak4	1.9488	0.000451672	0.00250091
Prkar2a	1.9504	1.23023e-84	7.20915e-82
Fkbp14	1.95054	3.12675e-19	1.05102e-17
Pus7l	1.9506	3.09031e-05	0.000226459
Gorasp1	1.95341	1.52252e-31	1.07063e-29
Neurl2	1.9565	2.2132e-06	2.03176e-05
Map6d1	1.95711	7.93901e-07	7.75808e-06
Gm1604b	1.95789	0.00171297	0.00799203
Bsn	1.95983	1.65849e-25	8.42667e-24
Mpzl3	1.96088	2.12515e-05	0.000161802
Tmem86b	1.96906	0.000370957	0.00209962
Prrt3	1.96917	4.93582e-22	1.99475e-20
Krt18	1.97795	0.000670191	0.00353282
Zfp651	1.97942	6.3137e-13	1.2758e-11
Nme6	1.98105	2.36848e-17	6.87093e-16
Hvcn1	1.98119	3.19384e-05	0.000232688
Slco5a1	1.98412	5.22062e-12	9.76368e-11
Atrip	1.99115	1.16159e-11	2.09658e-10
Tlr5	1.99222	1.63259e-08	2.07377e-07
Cibar2	1.99502	0.00132535	0.00640801
Ifit1	1.99594	0.0258659	0.0790822
5031434O11Rik	1.996	9.80157e-05	0.000639031
Dock3	1.99981	0.00607879	0.023806
Hmgcll1	2.0042	5.53601e-28	3.19092e-26
Tma7-ps	2.00553	7.08855e-65	2.14856e-62
Oplah	2.00817	1.14282e-06	1.09487e-05
Rgs11	2.01215	6.73129e-06	5.62701e-05
Specc1	2.01375	4.63069e-11	7.83519e-10
Wdr6	2.0143	5.85588e-24	2.667e-22
Nckipsd	2.01452	7.94314e-31	5.26945e-29
Naa80	2.01706	1.8511e-17	5.46013e-16
C130026I21Rik	2.01954	0.0293405	0.087562
Abhd14a	2.02239	2.19597e-21	8.55988e-20
Vmn2r29	2.02436	0.00020024	0.00121765
Vipr1	2.02461	5.88361e-20	2.08536e-18
Slc16a5	2.02488	0.000109785	0.000709045
Ankrd6	2.02572	0.000351272	0.00200434
Col8a1	2.02936	0.00120839	0.00591739
Epm2aip1	2.02937	1.32331e-24	6.35625e-23
Esrrg	2.02998	5.16979e-16	1.35649e-14
Cdv3	2.03338	3.92468e-69	1.43741e-66
Pitpnm3	2.03455	1.77106e-10	2.7924e-09
Hebp1	2.03837	0.00901015	0.033284
Galr1	2.03997	2.0982e-12	4.04012e-11
Frrs1l	2.04453	0.000163735	0.00101749
Golga4	2.04706	8.65069e-113	8.94583e-110
Crtap	2.04772	1.13588e-34	9.74089e-33
Gpr27	2.04793	2.8808e-05	0.00021306
Pnpla3	2.04838	2.77583e-05	0.000206514
Lrrc39	2.05035	0.000516129	0.002817
Fhit	2.0563	6.90476e-11	1.14949e-09
Scg3	2.05646	5.19208e-24	2.38321e-22
Ccnd2	2.05884	6.86201e-13	1.38025e-11
Cthrc1	2.06704	0.00905065	0.0334125
Lpcat1	2.07156	1.35408e-64	4.03471e-62
Dscam	2.0747	9.17781e-10	1.34567e-08
Nyap2	2.07694	2.15355e-06	1.97906e-05
H2-DMa	2.07833	0.000503932	0.00275727
Capsl	2.07934	0.000683497	0.00359112
Tacc2	2.08004	6.89555e-21	2.62389e-19
Itgad	2.08367	0.00567475	0.0223899
Adam4	2.08512	0.0300012	0.0891516
Col7a1	2.08523	0.0123765	0.0432776
Col11a2	2.09373	0.00109118	0.00540516
Fkbp7	2.09708	4.03731e-05	0.000287119
Rnf7	2.09755	1.19823e-58	2.73569e-56
Mlh1	2.09809	2.69138e-51	5.08758e-49
Sv2c	2.09982	1.21841e-07	1.35739e-06
Gm52562	2.102	0.0469727	0.128008
4930481A15Rik	2.10222	6.2523e-05	0.000428019
Relb	2.10288	4.10787e-08	4.89602e-07
Col11a1	2.10399	3.0077e-05	0.000221236
Serpina3n	2.10617	3.46009e-07	3.58025e-06
Nos1	2.10627	0.00347982	0.0147517
Mei4	2.10722	0.0190839	0.0618423
Trim43b	2.11706	5.2575e-06	4.48456e-05
Neat1	2.1174	1.87345e-15	4.69164e-14
Il20rb	2.11848	4.20821e-15	1.02466e-13
Catspere2	2.11851	0.0116311	0.0412165
Lrrc1	2.11863	7.09102e-36	6.49272e-34
Manf	2.12208	1.17633e-18	3.78752e-17
Phex	2.12283	1.55779e-06	1.46136e-05
Rab17	2.12348	0.000325672	0.00187531
Cyp4f41-ps	2.12548	0.00544126	0.0216175
Nbeal2	2.12553	2.44511e-17	7.0583e-16
Shc4	2.12865	1.05455e-05	8.47306e-05
C920006O11Rik	2.12957	3.59966e-06	3.16252e-05
Blnk	2.13513	3.13629e-32	2.27835e-30
Oat	2.142	4.5881e-24	2.1226e-22
Zkscan7	2.14631	9.3474e-23	3.95969e-21
Tmem158	2.14635	2.38065e-10	3.70043e-09
Pcdh19	2.15163	3.03085e-09	4.19545e-08
Nup210l	2.15259	0.000175882	0.00108568
Tma7	2.15308	3.44892e-41	4.06926e-39
Arxes2	2.15476	5.22711e-25	2.58125e-23
Adgb	2.15693	1.76196e-11	3.10062e-10
Rtn1	2.15806	2.63722e-06	2.37934e-05
Slc2a6	2.15934	5.29685e-09	7.13552e-08
Gm26885	2.1628	0.0145035	0.0493748
4930579K19Rik	2.16369	3.97475e-05	0.000283243
Galr3	2.17045	4.17266e-13	8.59968e-12
Tmem42	2.17087	1.45437e-19	5.01328e-18
Srprb	2.17861	1.48773e-27	8.49168e-26
Galnt18	2.17881	9.51661e-07	9.20759e-06
Agt	2.18054	0.00577524	0.0227439
Bcl2l14	2.18405	0.00121319	0.00593856
Itgal	2.187	0.00380272	0.0159361
Acad11	2.18784	1.30661e-45	1.91419e-43
Cd40	2.18834	2.50795e-05	0.000188177
Pcdhgb4	2.18966	0.0238685	0.0741306
Apol10b	2.18989	0.0182999	0.0597757
Gmppb	2.19314	9.35984e-12	1.70868e-10
Grin3b	2.19403	0.000879235	0.00447928
Fn1	2.1948	0.0198424	0.0639233
Galns	2.19552	1.34846e-18	4.31802e-17
Tro	2.19564	6.11975e-17	1.68894e-15
H3c6	2.19637	0.00315789	0.013547
4930528A17Rik	2.20035	0.00729639	0.0277943
Slc12a8	2.20055	0.00460064	0.0187004
Casp1	2.20231	0.00793512	0.0298331
Serpina10	2.20545	7.57919e-06	6.26432e-05
Amt	2.20564	1.47906e-09	2.12607e-08
Ksr1	2.20612	8.82627e-14	1.92513e-12
H1f3	2.20672	7.45421e-10	1.10773e-08
Gm30189	2.2082	4.42984e-09	6.01829e-08
Trim66	2.20974	0.000152974	0.000956699
Mfge8	2.21233	0.00514909	0.0206198
Hap1	2.21958	3.14916e-144	7.90889e-141
H3c15	2.22212	5.55462e-05	0.00038445
Gm3005	2.22298	0.00683274	0.026247
Arid3a	2.22752	2.15613e-21	8.42328e-20
Igf1r	2.22757	1.522e-06	1.43161e-05
Arhgdig	2.22998	1.4473e-12	2.81766e-11
Slc26a6	2.23186	6.82241e-11	1.13685e-09
Hyal2	2.23234	5.5612e-33	4.36455e-31
Homer2	2.2348	5.00316e-20	1.79501e-18
Lrtm2	2.23654	0.00845449	0.0315094
Snph	2.24402	4.62238e-30	2.96575e-28
Pcdhga9	2.24624	0.00111018	0.00548846
Tnr	2.25831	2.61714e-14	5.89107e-13
Pdyn	2.26053	1.30907e-07	1.44738e-06
Gm10409	2.26567	0.00129728	0.00629307
Cck	2.26623	0.000867538	0.00443094
Uba5	2.26946	2.15601e-32	1.58589e-30
Tcta	2.27049	3.13134e-24	1.46407e-22
Dnah10	2.27063	0.00344263	0.0146081
C1qtnf1	2.27299	0.00015236	0.000953538
Scn4a	2.28382	0.00524343	0.0209356
Zfp112	2.28725	5.59477e-07	5.61073e-06
Rras	2.28812	8.599e-09	1.13236e-07
Emp3	2.29254	0.00406032	0.0168112
Naip2	2.29421	8.63039e-21	3.24887e-19
4930523C07Rik	2.29684	2.62011e-06	2.36577e-05
Cytip	2.2969	0.0125651	0.0438369
Penk	2.29783	0.0108713	0.0389083
Wdr64	2.29957	0.0392489	0.110982
Elk3	2.30015	1.76217e-15	4.43825e-14
Zfp14	2.30087	6.33077e-20	2.2259e-18
Slc5a1	2.30104	2.43546e-05	0.000183363
Smc2os	2.30222	0.0130678	0.0453388
Igfbp7	2.30253	1.57679e-12	3.05622e-11
Fam166a	2.30815	2.2636e-05	0.000171526
Dnm3	2.31425	1.09985e-09	1.59797e-08
Abca8b	2.31801	0.00477185	0.0193026
Gm16853	2.32221	0.0170408	0.0563009
Cd200	2.32467	6.87104e-17	1.89331e-15
Csdc2	2.32645	1.30069e-08	1.67517e-07
Oas1a	2.32882	0.0016581	0.00776696
Tmod1	2.33386	1.247e-12	2.44668e-11
Kcnf1	2.33449	4.24662e-13	8.73164e-12
Ccdc160	2.33452	0.02199	0.0695636
Atf3	2.33809	6.23915e-10	9.35075e-09
Tusc2	2.34085	1.92367e-80	1.02479e-77
H2-T9	2.34453	0.000709529	0.00371236
Gpr62	2.34472	0.00114554	0.00564425
Cpm	2.34955	3.86392e-15	9.44753e-14
Pax2	2.35166	7.70211e-11	1.27378e-09
Pxt1	2.35307	0.0020211	0.00924804
Cd93	2.35543	1.1453e-05	9.12711e-05
Efcab6	2.35696	0.0102368	0.0370296
Serpina7	2.36081	0.0357094	0.102859
Trpc4	2.36106	7.341e-09	9.75471e-08
Gm30375	2.36463	0.0240417	0.0745815
Srgap3	2.36617	7.22382e-06	6.00732e-05
Dapp1	2.36833	3.61174e-05	0.000259479
Slc16a6	2.37051	2.27523e-29	1.42852e-27
Urml	2.37082	0.0363823	0.10451
Pla2g2f	2.37742	0.0165368	0.054904
Rasgrp2	2.38156	0.00702051	0.0268462
Mttp	2.38426	8.27787e-45	1.18313e-42
Ovgp1	2.39324	0.00515166	0.0206254
Dtna	2.39428	4.34078e-12	8.15288e-11
Fndc1	2.39978	0.0108883	0.0389612
Rasal3	2.40134	0.00859189	0.031947
Pde6a	2.4087	2.86533e-09	3.97887e-08
Slc26a5	2.40973	0.0219571	0.0695005
Nr0b2	2.41502	0.00288338	0.0125571
A330023F24Rik	2.41687	4.51037e-10	6.82966e-09
Gm15097	2.42384	0.0337839	0.0982943
Wnt5a	2.42568	2.09862e-07	2.24688e-06
Mctp2	2.42766	6.49277e-05	0.000442414
Pik3r5	2.42911	0.00116172	0.00570797
Oaf	2.43293	0.00814536	0.0305191
Bcl6	2.43971	4.56026e-06	3.92987e-05
Lynx1	2.4423	0.017485	0.0574982
Hspa1a	2.44278	0.000306619	0.0017843
Rab30	2.44319	2.76125e-08	3.37806e-07
Mfap2	2.4485	0.00373999	0.0157106
Crp	2.45399	1.69685e-09	2.42328e-08
Scnn1g	2.45607	0.00318458	0.0136515
Tdh	2.46425	0.00211907	0.00964611
Trpv2	2.4772	1.49767e-11	2.66488e-10
Slc7a7	2.47943	0.000259288	0.00153323
Grem1	2.48492	8.35258e-06	6.852e-05
Cyp27b1	2.48967	0.015744	0.05275
Col22a1	2.49389	6.60847e-08	7.62816e-07
Bmerb1	2.4946	0.0455765	0.125076
Lgi3	2.50362	2.05335e-07	2.20378e-06
Hs3st5	2.50861	3.47145e-18	1.08014e-16
Cald1	2.50995	2.0685e-73	9.56955e-71
Pcsk2	2.51248	3.61478e-64	1.04177e-61
Gprc6a	2.51552	6.18982e-06	5.20407e-05
Pik3ip1	2.51657	1.49501e-05	0.000117175
Akap3	2.52371	1.69667e-06	1.58657e-05
Ppp2r3a	2.52548	5.29753e-41	6.16758e-39
E530011L22Rik	2.52586	5.49562e-07	5.5239e-06
Amigo3	2.53112	1.19686e-10	1.92505e-09
Gm16897	2.54102	0.0169778	0.0561243
Rhd	2.54757	2.54061e-06	2.29871e-05
Adamtsl2	2.54772	3.75257e-05	0.000268718
Pcolce	2.54886	8.63893e-14	1.88661e-12
Klb	2.54917	9.48355e-12	1.72947e-10
AA387883	2.55035	0.0253108	0.077608
St8sia2	2.55476	7.39548e-05	0.000497751
Slc38a5	2.55668	4.89982e-09	6.63627e-08
Tuba8	2.56231	2.71253e-28	1.63309e-26
Ifi27l2a	2.5653	0.0156471	0.0525457
Oas3	2.56696	0.0459999	0.126021
Sox11	2.57385	6.76337e-13	1.36197e-11
Gm7972	2.57576	0.0216916	0.0688213
Gabrg2	2.5782	5.07681e-13	1.03419e-11
Lin28b	2.57874	1.50652e-19	5.17278e-18
Pcdhb8	2.58152	8.98117e-05	0.000592454
Ddr2	2.5834	2.50304e-09	3.50067e-08
Mirc35hg	2.58386	0.0345185	0.100022
Clptm1l	2.58915	6.24094e-29	3.82285e-27
Kcnn1	2.59074	1.16305e-14	2.71895e-13
Rfx6	2.60099	8.60812e-44	1.11273e-41
Myo15b	2.60261	5.9564e-12	1.10808e-10
Casr	2.61061	9.09444e-15	2.15472e-13
Lrrtm4	2.61153	4.73529e-05	0.000331923
Pet117	2.62672	0.0364168	0.104592
Hk2	2.62796	0.00338294	0.014407
Paupar	2.63871	1.31659e-22	5.45888e-21
Met	2.63917	9.77569e-33	7.50465e-31
Ostn	2.64101	0.0432266	0.11973
Cpn1	2.6417	7.04963e-22	2.81665e-20
Cacng5	2.64394	2.14271e-07	2.28435e-06
Hapln1	2.65906	0.00158036	0.00744446
Tll1	2.66047	0.000745454	0.00387954
Myh3	2.66935	0.0178923	0.0587058
Acvr2b	2.67629	1.88529e-30	1.23669e-28
Foxa1	2.67761	0.000609555	0.00325516
Agbl2	2.67775	1.24768e-05	9.91598e-05
Col6a6	2.67799	1.00462e-16	2.73393e-15
Cyria	2.68816	2.69294e-19	9.10419e-18
Phldb2	2.69561	6.76867e-08	7.79262e-07
Cdh12	2.7032	0.0163624	0.0545001
Adcy1	2.70346	3.71042e-24	1.72564e-22
Ckb	2.70659	2.42314e-13	5.08947e-12
Tnfsf10	2.70748	0.000120142	0.000768032
Oas1e	2.71337	0.000517269	0.00282059
Loxl4	2.71343	4.07996e-15	9.9619e-14
Prag1	2.71646	5.93761e-16	1.55563e-14
Isg15	2.72144	0.0019446	0.00893285
Trpc6	2.72342	0.000118563	0.000758492
Slc1a7	2.72372	6.28294e-08	7.28589e-07
Ttr	2.72872	1.58907e-05	0.000123884
Kcnip3	2.72977	8.6633e-45	1.22823e-42
Slc17a4	2.74323	0.0470499	0.128199
H2ac18	2.74672	4.08887e-08	4.87668e-07
Tmed3	2.74842	1.7977e-26	9.72419e-25
Lhfpl2	2.74874	1.07612e-06	1.03548e-05
Rasl10b	2.75079	2.96376e-07	3.09625e-06
D130017N08Rik	2.75725	2.35783e-14	5.35539e-13
Rad9b	2.75936	2.22687e-09	3.13941e-08
Adh7	2.76201	0.0126526	0.0440983
5033403F01Rik	2.78349	0.0286836	0.0860068
Zmynd10	2.78872	0.0339951	0.0988181
Bhlhe22	2.79367	0.0130508	0.0452968
Gm9767	2.80157	0.00326031	0.0139388
Nmb	2.80371	0.00181637	0.0084031
Pcsk2os2	2.81088	0.000257479	0.00152407
E230013L22Rik	2.81178	0.0302135	0.0896612
Anxa10	2.81956	0.000328244	0.00188552
Iqcn	2.82053	0.0164307	0.0546964
Camk1g	2.82819	4.40456e-21	1.69066e-19
Kcnj12	2.83204	2.25597e-19	7.65637e-18
Sh3bgr	2.83497	1.51583e-05	0.00011849
Reps2	2.85759	2.4323e-25	1.22171e-23
Cgref1	2.85954	6.33035e-13	1.27623e-11
Asb16	2.86169	1.90043e-19	6.47474e-18
1700112D23Rik	2.86454	0.000945917	0.00476209
Opn3	2.867	5.98412e-10	8.98385e-09
Gsg1l	2.86945	5.80019e-05	0.000399269
Wfikkn2	2.88071	2.52829e-09	3.53317e-08
D830035M03Rik	2.88548	1.36441e-06	1.29307e-05
Ehf	2.91592	0.0320145	0.0940329
Dpep1	2.91666	3.18089e-06	2.82869e-05
Rspo4	2.93585	4.10405e-11	6.99798e-10
Abhd3	2.94155	2.60393e-10	4.03322e-09
[truncated: 453 more rows]

## Sheet: OE vs. Scr
Table S1b. Differentially expressed genes from OE vs. Scr comparison
Gene symbol	Fold change (OE vs Scr)	P-value (OE vs Scr)	FDR step up (OE vs Scr)
Higd1a	-661.23	7.1332e-18	7.70754e-17
Vmn1r179	-436.437	7.66363e-16	7.33805e-15
Slit1	-274.581	1.93267e-174	9.99305e-172
Lrch2	-205.916	3.23833e-77	2.73701e-75
Ablim1	-182.4	1.51208e-64	9.10354e-63
Dcaf12l2	-154.713	1.36688e-11	9.38295e-11
Clmp	-148.326	3.84019e-16	3.73812e-15
Trf	-145.826	3.4571e-17	3.60688e-16
C330018A13Rik	-136.642	4.52591e-12	3.23442e-11
Gm773	-129.241	8.55624e-194	6.83721e-191
Gm36809	-115.347	5.80083e-15	5.28387e-14
Amotl1	-103.999	0	0
Htr1b	-103.611	8.02551e-08	3.8132e-07
Pcdha11	-103.388	9.63371e-223	1.12907e-219
Oaf	-98.9411	3.92079e-09	2.13398e-08
Scara3	-97.349	9.12749e-19	1.03457e-17
Fgfr1	-95.1386	3.32779e-41	1.01391e-39
Pygo1	-84.3679	3.14012e-05	0.000108263
Lama1	-79.8691	5.91486e-148	1.92562e-145
Gm52877	-76.5139	1.03162e-29	2.03544e-28
Smim3	-74.3594	4.09276e-07	1.79515e-06
Twist2	-73.8565	3.23351e-37	8.58688e-36
Atf7ip2	-73.3917	6.87908e-08	3.28805e-07
Sox13	-72.5026	3.85297e-16	3.74849e-15
Bsx	-71.4171	2.21418e-08	1.11406e-07
2610037D02Rik	-71.182	1.00002e-07	4.70567e-07
Evc2	-69.9632	2.62543e-91	2.91224e-89
Ugt1a6b	-68.1896	0.000157317	0.000487117
Prdm16	-67.8736	1.9669e-52	8.4337e-51
Crtac1	-65.263	0	0
Dlgap2	-65.0071	4.77089e-09	2.57277e-08
Nrn1	-64.8442	3.07157e-124	5.74449e-122
Klhl38	-64.5125	8.05721e-06	3.0131e-05
Ednra	-62.1443	8.1937e-22	1.08795e-20
Prrx1	-60.7283	0.0432922	0.0810567
Dmrt1	-58.8192	2.31604e-06	9.27471e-06
Ugt1a7c	-57.5199	2.55728e-07	1.14832e-06
Adgrg6	-57.2941	0.00293767	0.00717853
Nrn1l	-56.4696	7.89697e-12	5.53103e-11
Parvaos	-55.6896	3.47506e-08	1.71269e-07
Ly6h	-51.7937	0.000106548	0.000339085
Kbtbd11	-51.3235	5.20964e-58	2.61059e-56
Lrmda	-49.4247	2.03145e-06	8.19667e-06
Cd163	-49.4157	8.19315e-06	3.06133e-05
Wdr17	-47.7765	3.84274e-57	1.87654e-55
Gsta1	-47.0147	4.30297e-06	1.66255e-05
Pvalb	-43.7491	0.0150093	0.0315286
Mylk3	-43.3564	4.46313e-06	1.72065e-05
Npas2	-41.5651	4.32691e-29	8.29522e-28
Cpne4	-40.6964	2.74226e-72	2.00871e-70
Evc	-40.3103	1.79098e-182	1.16613e-179
Gm3776	-39.9893	8.69315e-06	3.23441e-05
Mafb	-39.9546	0.000164697	0.000507961
Lrp3	-39.4913	2.57204e-223	3.22975e-220
Wfdc16	-39.0336	0.000138082	0.000431008
Clec1a	-38.9775	1.49077e-06	6.12758e-06
Kcnj12	-38.8771	2.91591e-128	5.82519e-126
Pde7b	-38.8527	1.73107e-56	8.29214e-55
Nkx6-2	-38.2037	6.10434e-160	2.43896e-157
Xpnpep2	-37.7531	1.2559e-06	5.20355e-06
Gas6	-37.5849	0.000425996	0.0012265
Pou3f2	-37.2646	0.0308403	0.0598029
Tgfbr3	-36.7087	1.88766e-70	1.32212e-68
C1rl	-35.1867	1.64029e-06	6.70767e-06
H2-Ab1	-34.9925	0.00032984	0.000969338
Lbx1	-34.5975	3.01225e-184	2.03675e-181
Pcdhga6	-34.135	2.98457e-182	1.87388e-179
Zfp996	-34.0241	2.41182e-05	8.4361e-05
Gm39302	-33.8264	0.000376269	0.00109608
Mfsd9	-33.7096	4.96773e-27	8.6042e-26
Sdr42e1	-33.5749	5.25745e-68	3.42318e-66
Hmx1	-32.9507	1.12239e-41	3.47389e-40
Creb5	-32.6288	5.26436e-14	4.39447e-13
Lonrf2	-32.5642	1.12469e-22	1.55809e-21
Siah3	-32.4507	9.91569e-06	3.66214e-05
Rspo1	-31.4324	5.39916e-72	3.9222e-70
Vegfc	-31.0726	5.21227e-58	2.61059e-56
1700030C10Rik	-31.0601	1.4929e-116	2.52357e-114
Susd5	-30.6772	0.00167907	0.00431298
Kcnk3	-30.3542	5.37707e-67	3.38813e-65
Golga7b	-30.2102	1.29633e-135	3.16521e-133
Alb	-30.025	1.95482e-25	3.13271e-24
Dab2	-29.9011	0.0346374	0.0664114
Cat	-29.6861	1.67486e-50	6.84744e-49
Osbpl6	-29.2621	3.20582e-181	1.87861e-178
Bicc1	-29.1038	4.32106e-125	8.1682e-123
Dab1	-28.9571	1.27973e-59	6.85903e-58
Slc12a3	-28.9123	2.65807e-10	1.61524e-09
Clec11a	-28.3041	4.52586e-14	3.80328e-13
Gm19410	-28.1662	1.62205e-19	1.91509e-18
Slc25a33	-28.128	4.56269e-73	3.41328e-71
Ttpa	-27.8048	6.50514e-05	0.000213718
Plce1	-27.7478	0.0092369	0.0203209
Emp2	-27.6685	2.05992e-144	5.84086e-142
9330102E08Rik	-27.4306	2.33124e-30	4.75444e-29
Shroom1	-27.282	0.00338305	0.00817175
Slc22a18	-27.2274	0.00112248	0.00298941
Sfrp5	-26.4044	7.63521e-08	3.63365e-07
Fnbp1l	-26.3593	2.21571e-231	3.5411e-228
Dctd	-26.1499	3.22589e-42	1.02367e-40
Lrrk2	-25.9461	1.3366e-69	9.21467e-68
Kcnh3	-25.7826	0.0072983	0.0164513
Pcdhgb6	-25.6684	7.25222e-35	1.80586e-33
Mir124-2hg	-25.6254	0.000123045	0.000387797
Kirrel	-25.2364	9.10738e-44	3.0672e-42
Zfp982	-25.1086	0.00420525	0.00997548
Tmem200c	-24.785	3.54633e-23	5.02778e-22
Drd2	-24.7786	6.30646e-162	2.6397e-159
Rasgef1c	-24.7393	2.0729e-54	9.29632e-53
Wscd1	-24.6354	9.15434e-61	4.99793e-59
Gbx2	-24.3636	0.0148802	0.0312836
Adra2b	-24.2108	5.4167e-07	2.342e-06
Cald1	-24.1868	3.7188e-210	3.84567e-207
Sh3bgrl2	-23.8803	1.24284e-07	5.78937e-07
Lrrc75b	-23.7287	3.20966e-150	1.12852e-147
Galnt13	-23.655	3.85691e-38	1.0611e-36
Fbln7	-23.2624	1.70169e-24	2.59459e-23
Tcf7	-22.9267	1.29745e-09	7.40079e-09
Nfib	-22.8066	2.82705e-139	7.20284e-137
Rab42	-22.7979	0.000187619	0.000574026
Tpbgl	-22.7878	6.41976e-23	8.96421e-22
Krt222	-22.7523	6.89979e-61	3.77876e-59
Fam181b	-22.7338	0.00147775	0.00384531
3830403N18Rik	-22.6317	1.0336e-80	9.22368e-79
Prkd3	-22.5742	1.13289e-91	1.27668e-89
Msl3l2	-22.4046	0.015803	0.0330419
Tspan9	-22.3413	3.38658e-286	9.92267e-283
Chst9	-22.0559	3.79018e-06	1.4748e-05
Tead3	-21.9847	3.53555e-07	1.56325e-06
Gulp1	-21.923	2.64573e-14	2.27331e-13
Ano4	-21.6427	0.00202771	0.00511876
Cdh20	-21.6037	7.4751e-05	0.000243762
Nrg2	-21.4534	2.27571e-22	3.09412e-21
Gm9899	-21.3179	1.19424e-07	5.57631e-07
Selenbp1	-21.2334	3.33389e-09	1.82813e-08
Lin28b	-21.18	2.20335e-67	1.41368e-65
Ninl	-20.9567	1.17891e-20	1.47931e-19
Fjx1	-20.933	2.86727e-10	1.73636e-09
6530402F18Rik	-20.8386	5.91564e-20	7.14756e-19
Cubn	-20.6343	0.000167047	0.000514396
Car13	-20.5129	2.35089e-32	5.2381e-31
Sox12	-20.4557	1.39616e-73	1.05341e-71
Pmp22	-20.3439	4.21999e-10	2.51142e-09
Ntng2	-20.3287	6.63747e-05	0.000217699
Dmrt3	-20.3023	8.91804e-09	4.66882e-08
Minar1	-20.2621	0.00266563	0.00656696
Slc2a13	-20.206	1.91191e-98	2.41809e-96
Bend7	-20.1426	6.21695e-43	2.01278e-41
Cdh10	-20.0826	3.38745e-21	4.36594e-20
Olfr1349	-20.0539	0.000906916	0.00245777
Msn	-19.9207	3.831e-15	3.53167e-14
Hebp1	-19.8476	2.18909e-06	8.79638e-06
Zscan18	-19.7588	3.98371e-30	8.02219e-29
Vopp1	-19.7372	5.01657e-122	8.99912e-120
Homer2	-19.6368	2.73687e-64	1.62e-62
Tinagl1	-19.6054	2.24294e-09	1.249e-08
Bend6	-19.3774	2.53964e-74	1.96682e-72
Gmnc	-19.2744	4.53625e-06	1.74464e-05
Dock1	-19.0699	0.00215808	0.00542373
Bche	-19.0098	9.01413e-13	6.83054e-12
7630403G23Rik	-18.9872	3.96109e-13	3.08807e-12
Epha6	-18.9549	0.00561916	0.012986
Fbp1	-18.6968	7.64241e-50	3.05349e-48
Dync1i1	-18.0688	1.3699e-23	1.99362e-22
Myrip	-18.0549	2.37393e-14	2.04878e-13
Kcnt1	-18.011	3.35451e-08	1.6556e-07
Gfra1	-17.8227	3.27304e-134	7.77568e-132
Anxa2	-17.6796	2.98161e-51	1.24505e-49
Sdc3	-17.5774	2.23134e-147	7.00482e-145
Ism1	-17.4462	2.0385e-47	7.48158e-46
Gramd4	-17.4237	3.16462e-91	3.47712e-89
Cfap54	-17.4101	0.042604	0.0798911
Nwd1	-17.4045	0.00440676	0.0104141
Zfp423	-17.399	0.000761862	0.00210161
Frat1	-17.3203	2.74865e-41	8.38912e-40
Dtna	-17.314	1.21606e-62	6.94104e-61
Kit	-17.3117	8.89993e-89	9.36891e-87
Lypd6	-17.2272	0.000354952	0.00103707
Fgf18	-17.2137	4.04609e-16	3.93419e-15
Gm31223	-17.0498	1.63507e-09	9.2456e-09
Kcnh7	-16.9838	5.27495e-27	9.11836e-26
Chrna5	-16.946	4.98694e-40	1.4539e-38
Fut9	-16.9387	1.36559e-85	1.34118e-83
St6galnac3	-16.8619	6.33516e-42	1.98171e-40
Sparcl1	-16.7679	5.58597e-106	8.0493e-104
Mmp15	-16.7675	3.02818e-22	4.08875e-21
Ppara	-16.7048	8.26242e-17	8.38162e-16
Gsto2	-16.4649	0.00509669	0.0118986
Add2	-16.4018	0.000802331	0.00219777
Rasgrp2	-16.3381	2.09457e-06	8.43586e-06
Mctp1	-16.3082	8.01765e-18	8.61028e-17
Scn1a	-16.2417	1.25371e-26	2.11925e-25
Mmp16	-16.221	6.55166e-51	2.69738e-49
Adcy7	-16.0808	5.41564e-186	3.80828e-183
Met	-16.0374	5.90835e-128	1.1541e-125
Dapk2	-16.0139	1.52483e-19	1.80272e-18
Nid2	-15.9252	0.00142196	0.00371498
Qpct	-15.6993	2.78474e-156	1.06425e-153
Raet1d	-15.6665	3.8858e-05	0.000132337
Ebf1	-15.6581	1.03806e-20	1.30912e-19
Grm7	-15.5921	0.00223605	0.00560608
Ddx60	-15.5273	1.65705e-11	1.12779e-10
Igdcc3	-15.5017	0.002594	0.00640934
BC024063	-15.4735	9.4475e-74	7.18992e-72
Htr3a	-15.4649	0.00820361	0.0182857
Myh14	-15.3827	7.21941e-145	2.08061e-142
Gas1	-15.3033	1.70781e-07	7.81858e-07
Tnfrsf25	-15.1733	0.000238177	0.000718578
Apof	-15.1506	4.66454e-36	1.19537e-34
Emid1	-15.131	1.5327e-06	6.29112e-06
Olfr982	-15.0477	0.00757469	0.0170046
Klb	-15.0219	8.78282e-52	3.71158e-50
Gdpd5	-15.0118	4.89995e-63	2.8243e-61
Syk	-14.9956	2.09842e-54	9.38684e-53
Sorcs1	-14.9615	1.65139e-18	1.84678e-17
Hlx	-14.9528	2.89136e-68	1.92539e-66
Col16a1	-14.9501	1.72134e-146	5.21745e-144
Cela1	-14.9428	0.0128836	0.0274622
Epdr1	-14.9227	9.68386e-68	6.25891e-66
Serinc5	-14.9024	5.85896e-182	3.55174e-179
Cachd1	-14.8407	1.15727e-77	9.87614e-76
Srgap3	-14.8257	1.32408e-37	3.57015e-36
Enpep	-14.8169	4.08498e-45	1.40812e-43
Grid2ip	-14.7697	1.63962e-34	3.99786e-33
Adra1a	-14.7539	0.0111061	0.0240336
Adra2c	-14.6395	0.0399958	0.0754995
Aldh1l1	-14.6157	5.74673e-16	5.54486e-15
Lpl	-14.5273	3.20761e-140	8.41638e-138
5330411J11Rik	-14.4948	0.00338109	0.00816815
Dusp15	-14.4073	6.71696e-113	1.07349e-110
Chn2	-14.4036	0.00551264	0.01276
Ebf4	-14.3739	2.99687e-11	1.99338e-10
Fam78b	-14.3503	1.3817e-57	6.80399e-56
Fbn1	-14.3104	1.57534e-40	4.68602e-39
Dlc1	-14.1425	0.020667	0.0420468
Pdgfd	-14.0875	1.91403e-13	1.52959e-12
Nkain1	-14.0623	2.11386e-84	2.03069e-82
Arpp21	-14.0251	1.40554e-07	6.50933e-07
Mmp11	-14.025	5.8141e-40	1.68945e-38
Sult1c2	-13.9892	3.60581e-12	2.59795e-11
Cntnap3	-13.9388	2.74553e-09	1.51543e-08
Ppp1r14c	-13.9014	3.28969e-07	1.45932e-06
Crispld1	-13.8407	0.0489683	0.0900936
Il20rb	-13.8017	6.09118e-98	7.59453e-96
Fbxl7	-13.7976	0.0023167	0.00579012
Mesp2	-13.7694	2.84791e-05	9.87305e-05
Tbx1	-13.7367	9.57401e-05	0.000306633
Prag1	-13.7202	7.76973e-55	3.52951e-53
Dclk2	-13.6837	1.1513e-33	2.70587e-32
Cbln1	-13.6051	2.82844e-187	2.16191e-184
Chst5	-13.5973	1.29814e-43	4.36354e-42
Gm13872	-13.5939	0.00323279	0.00783357
Hsd11b1	-13.5639	2.07369e-06	8.3556e-06
Tgfbi	-13.4925	5.97688e-16	5.75116e-15
Usp13	-13.4641	8.35224e-97	1.01264e-94
4631405J19Rik	-13.4469	0.00497684	0.0116347
Acot7	-13.3903	2.47665e-45	8.57076e-44
Fam189a2	-13.3793	3.73281e-17	3.88301e-16
Olfr832	-13.3776	0.00168157	0.00431876
Itprip	-13.2338	3.7541e-81	3.40192e-79
Shroom4	-13.2154	1.5095e-53	6.6509e-52
Chrdl1	-13.2014	0.0236957	0.0474724
Col6a2	-13.1963	3.69906e-08	1.81952e-07
4931431B13Rik	-13.1929	0.00399059	0.00949959
Aff3	-13.159	3.51215e-177	1.92948e-174
Arl4c	-13.158	8.03427e-41	2.41854e-39
Dhh	-13.0014	0.0109888	0.0238057
Itga1	-12.8203	2.93289e-15	2.72517e-14
Ptgds	-12.7395	0.00442258	0.0104445
Gm20383	-12.7371	5.36378e-18	5.82789e-17
Sema6d	-12.735	6.43706e-124	1.19119e-121
Mgat5b	-12.5969	1.12911e-18	1.27487e-17
Myoc	-12.5706	0.0252835	0.0503323
Kcnq5	-12.5345	4.83062e-12	3.44652e-11
Zswim6	-12.5204	3.06575e-12	2.22435e-11
Grip2	-12.5073	6.51158e-35	1.62374e-33
Slc17a3	-12.3744	0.0405652	0.076492
Reck	-12.3595	4.12895e-55	1.89029e-53
Ppic	-12.3548	3.05897e-27	5.38305e-26
Tbx15	-12.3147	2.32832e-62	1.32038e-60
Sbk2	-12.2738	0.0028558	0.00699721
B4galnt4	-12.2503	7.93522e-50	3.16329e-48
Ehd2	-12.1693	1.60803e-13	1.29438e-12
Naaladl2	-12.162	9.79872e-07	4.12208e-06
Prima1	-12.0941	0.00212989	0.00535901
Gldn	-12.0472	0.0412109	0.0775434
Pakap	-12.0258	0.00194331	0.00492551
Lcp2	-12.0119	4.30867e-40	1.26455e-38
Slc2a3	-11.9488	3.71069e-39	1.05556e-37
Mctp2	-11.9	6.04019e-08	2.89945e-07
Mecom	-11.897	2.44696e-11	1.64189e-10
Iqcf5	-11.8469	3.52324e-05	0.000120839
Nmnat2	-11.8239	1.54962e-34	3.78366e-33
Rorb	-11.8184	3.9044e-29	7.50157e-28
LOC117997403	-11.8167	0.0124813	0.0266903
Rtn1	-11.8041	2.32741e-37	6.19937e-36
Zfp951	-11.7744	7.59237e-43	2.45356e-41
Lama5	-11.7696	7.49496e-233	1.31761e-229
Gm38410	-11.6982	0.00442797	0.0104548
Spats2	-11.6533	2.97124e-24	4.49908e-23
Lyn	-11.6007	0.0032286	0.00782448
9430018G01Rik	-11.6003	1.63474e-11	1.11347e-10
Pde6c	-11.5173	0.00028255	0.000840337
Fbln1	-11.4896	3.20925e-19	3.74129e-18
Chodl	-11.4486	0.017025	0.0353198
Klf15	-11.4228	0.0239439	0.0479378
Adcy3	-11.381	9.26723e-134	2.17224e-131
Smagp	-11.379	2.41441e-21	3.13712e-20
Htr6	-11.3627	9.34875e-30	1.84872e-28
Hdac7	-11.1995	5.11156e-140	1.32149e-137
Aldh1a1	-11.1779	7.78095e-09	4.10285e-08
Grik4	-11.1699	0.00659272	0.0150168
Gm7694	-11.0955	1.18549e-20	1.48651e-19
Gabrg1	-11.0594	0.00333142	0.00805258
Amer2	-11.0411	1.39543e-147	4.46029e-145
Gm12596	-11.036	0.0229919	0.0462363
Egr4	-10.9724	4.95535e-05	0.000166028
Cacna1a	-10.9274	1.68175e-241	3.28502e-238
Zfp977	-10.8495	9.26727e-08	4.37835e-07
Trat1	-10.7601	0.0101746	0.0222034
Gm13212	-10.7371	0.0350786	0.0671474
Spaca9	-10.6478	0.0241333	0.0482776
A530016L24Rik	-10.6406	0.0187989	0.0386125
Lrg1	-10.6166	0.010841	0.0235145
Pde5a	-10.6152	7.98366e-34	1.8941e-32
Csgalnact1	-10.5584	7.59653e-05	0.000247264
Tceal5	-10.5571	2.45409e-25	3.89728e-24
4930455J16Rik	-10.5201	8.40309e-07	3.56139e-06
Rbm11	-10.5096	8.04534e-27	1.38122e-25
Htra4	-10.4854	3.91551e-17	4.06344e-16
Plxdc1	-10.4562	2.86195e-18	3.15442e-17
Cpne2	-10.4374	7.54789e-181	4.28038e-178
Lrrtm1	-10.3491	3.49989e-22	4.72202e-21
Slc16a7	-10.3146	3.09279e-12	2.24304e-11
Oprd1	-10.288	1.96329e-53	8.60714e-52
Cyp4f14	-10.285	0.0047153	0.0110645
C1ql1	-10.2442	1.03428e-06	4.33708e-06
Morc1	-10.2067	1.10083e-06	4.59136e-06
Kank4	-10.1891	0.00178186	0.00455175
Kif7	-10.1805	1.45567e-34	3.56913e-33
Dmrta2	-10.1403	2.96821e-22	4.01085e-21
Spock1	-10.1266	5.21479e-105	7.27587e-103
Stx19	-10.0898	0.0102263	0.0223077
Gm29595	-10.0795	0.000315865	0.000930135
Cracd	-10.0509	3.49057e-32	7.73823e-31
Timp2	-10.0313	2.84655e-85	2.78013e-83
Glra1	-10.0281	2.18216e-42	6.97496e-41
Chsy1	-10.0173	1.47519e-86	1.49907e-84
Itgad	-9.98897	3.79656e-08	1.86591e-07
Tpbg	-9.98784	1.12477e-15	1.06826e-14
Casq2	-9.85678	0.0072033	0.0162602
Dchs2	-9.81988	1.75692e-30	3.6252e-29
Nrg1	-9.81535	2.73067e-28	4.96947e-27
Loxl4	-9.79782	9.02496e-21	1.14308e-19
Slc25a45	-9.78883	0.00588132	0.0135314
Srcin1	-9.7883	5.1746e-86	5.16872e-84
Zfp345	-9.78226	7.4669e-16	7.16138e-15
Sh2b2	-9.73425	1.47907e-34	3.61819e-33
Sox11	-9.72628	1.07723e-34	2.65978e-33
Sardh	-9.72438	8.19765e-21	1.04054e-19
Jcad	-9.65533	1.21846e-42	3.91601e-41
Slc1a6	-9.62333	0.00212669	0.00535251
Nacc2	-9.57455	1.79373e-46	6.42235e-45
Slc1a7	-9.56359	3.69428e-22	4.96904e-21
Fam78a	-9.54417	2.14239e-46	7.65511e-45
Pdgfra	-9.50313	2.63962e-06	1.05012e-05
Snhg18	-9.46505	0.00696976	0.0157816
Zpld1	-9.451	0.00458326	0.0107834
Slc23a4	-9.44451	1.16773e-07	5.45831e-07
Zc3h12d	-9.42824	5.78279e-06	2.19808e-05
A830019P07Rik	-9.38615	2.08648e-18	2.31568e-17
Ticam2	-9.36549	2.79472e-11	1.86386e-10
Gm6729	-9.25458	0.028716	0.0562482
Kif21b	-9.23904	2.50903e-15	2.33503e-14
Pon2	-9.21378	7.00606e-26	1.14574e-24
Plvap	-9.21242	9.89658e-22	1.30715e-20
Foxs1	-9.1963	0.0158	0.0330395
Rapgef5	-9.18844	9.01519e-143	2.47636e-140
D630029K05Rik	-9.10236	0.0107215	0.0232898
Clip4	-9.08922	1.27911e-10	8.01667e-10
Epha8	-9.05465	9.70618e-54	4.2873e-52
Arl4d	-9.04343	8.83957e-27	1.51314e-25
Casp7	-9.02307	1.81084e-100	2.39358e-98
Calhm5	-9.00794	6.06973e-32	1.33216e-30
C1ra	-8.83517	8.18116e-05	0.000265213
Cilp	-8.83457	4.07237e-27	7.10241e-26
Zfp385c	-8.83149	9.8656e-09	5.13736e-08
Foxd3	-8.81322	4.50305e-13	3.48892e-12
Kcnc4	-8.76715	5.85982e-25	9.11643e-24
Dock10	-8.73291	4.85716e-48	1.80526e-46
H2-M10.4	-8.72181	0.0145344	0.0306413
A330074K22Rik	-8.69731	2.15336e-31	4.60536e-30
Lypd1	-8.66948	8.05004e-06	3.01106e-05
Syt17	-8.65463	1.49195e-28	2.75065e-27
Car2	-8.64007	5.82021e-22	7.76323e-21
Sash1	-8.55997	7.01829e-168	3.24688e-165
Cacng5	-8.54967	4.13229e-13	3.21583e-12
Mpeg1	-8.52188	0.012523	0.0267698
Grik3	-8.51755	2.03614e-25	3.26005e-24
Meox1	-8.44887	5.04428e-19	5.81117e-18
H2-Aa	-8.43835	0.000765006	0.00210928
Ptk7	-8.43609	9.51545e-13	7.19491e-12
Icam2	-8.42447	0.00519603	0.0121117
Laptm5	-8.41081	0.0108869	0.0236059
Scrt2	-8.40184	2.38419e-27	4.21671e-26
Cntfr	-8.38429	2.45755e-64	1.45959e-62
Cfap44	-8.36235	4.19682e-05	0.00014224
Folr1	-8.32452	2.493e-43	8.23814e-42
Il17rd	-8.32297	1.10641e-25	1.78939e-24
Hdgfl3	-8.28082	4.17508e-79	3.6699e-77
Csf2ra	-8.27093	1.97158e-39	5.68204e-38
Rims1	-8.26849	1.24892e-13	1.0146e-12
Antxr2	-8.21203	0.0013471	0.00353463
Clnk	-8.18899	0.0231502	0.0464978
Cdh12	-8.18895	0.00256271	0.00633916
Dnah7b	-8.16241	2.83009e-23	4.03512e-22
Esm1	-8.15942	0.0406745	0.0766654
Camk1d	-8.15494	7.55224e-59	3.91647e-57
Serpina6	-8.15261	0.0350179	0.0670458
Duox1	-8.13255	0.0306042	0.0593973
Cntn4	-8.10862	1.93708e-27	3.43978e-26
Ifitm3	-8.10584	0.0127065	0.0271159
Upk3a	-8.07993	9.89641e-14	8.09205e-13
Cpne6	-8.07602	0.00692333	0.0156905
Ephb2	-8.06732	1.62993e-62	9.27321e-61
Ccm2l	-8.06351	4.74119e-11	3.09391e-10
Pcdhga8	-8.03411	1.15374e-20	1.45187e-19
Cdkn1c	-8.00638	6.49757e-25	1.0073e-23
Sprn	-7.99377	1.6666e-129	3.48796e-127
Necab1	-7.98909	1.11515e-10	7.02662e-10
Snhg14	-7.97399	1.85262e-64	1.10779e-62
Islr2	-7.95682	6.45707e-34	1.54023e-32
Pcsk5	-7.93743	0.000590191	0.00166142
Insyn1	-7.91341	0.0235502	0.047227
Htr2a	-7.90257	0.0390078	0.073785
Sox5	-7.90253	0.00167615	0.00430712
Ncam2	-7.90131	1.68417e-37	4.51337e-36
Rbfox1	-7.89075	6.23314e-108	9.44642e-106
Cacna1s	-7.88852	0.000913926	0.00247563
Efcc1	-7.88048	0.0126724	0.0270497
Arrb1	-7.86839	8.18941e-102	1.09901e-99
Ttc12	-7.82368	1.69071e-30	3.49268e-29
Il11ra1	-7.81189	4.71231e-69	3.18625e-67
Clec2l	-7.78219	2.39738e-25	3.81756e-24
Arhgap28	-7.77408	2.25008e-22	3.06402e-21
Wdr38	-7.773	0.0489572	0.0900934
Egln3	-7.76988	1.03533e-23	1.52056e-22
Dclk3	-7.72602	3.56834e-05	0.000122236
Celsr1	-7.71267	3.15759e-24	4.76484e-23
2200002J24Rik	-7.67439	1.90693e-65	1.17216e-63
Stxbp5l	-7.63073	9.13907e-98	1.12353e-95
Zfp984	-7.63027	2.3765e-30	4.84111e-29
Lmo3	-7.61168	1.45362e-06	5.99032e-06
Crlf2	-7.59822	8.7255e-33	1.99472e-31
Astn2	-7.59198	2.18666e-10	1.33896e-09
Il22ra1	-7.59192	4.04295e-05	0.000137423
Gpr25	-7.58767	0.0386963	0.0732431
Kcnj10	-7.56817	0.0081089	0.0180999
H2-T-ps	-7.47523	3.1061e-09	1.70802e-08
Tmem178	-7.47292	8.96178e-07	3.78539e-06
Slc41a3	-7.4695	8.47975e-74	6.50978e-72
Minar2	-7.4636	6.06898e-149	2.01307e-146
Frem1	-7.44355	0.020214	0.0412157
Gdf1	-7.44142	8.54826e-13	6.48871e-12
Ttc39c	-7.43466	8.28767e-12	5.79543e-11
Insyn2a	-7.43258	1.02936e-09	5.9293e-09
Slc1a2	-7.39864	3.66453e-137	9.07359e-135
Fbxl21	-7.39543	0.000767819	0.00211571
Tmem132b	-7.39195	3.01354e-78	2.60976e-76
6430584L05Rik	-7.38956	0.005311	0.0123518
Fam131c	-7.36797	1.23813e-05	4.51582e-05
Nos1ap	-7.36211	6.03225e-18	6.53804e-17
Podn	-7.35812	7.48579e-06	2.80897e-05
Slc5a10	-7.3478	1.02021e-06	4.28216e-06
Asxl3	-7.34318	8.26575e-06	3.08649e-05
2700070H01Rik	-7.33448	0.0190647	0.0390992
Nhs	-7.33142	1.08223e-20	1.36384e-19
Chst8	-7.32962	3.15181e-133	7.10371e-131
Cys1	-7.32932	0.000108607	0.000345265
Ogfrl1	-7.32746	4.07469e-14	3.43894e-13
Cabp5	-7.32184	0.0346103	0.0663667
Nt5e	-7.29636	0.0192553	0.039444
Fn1	-7.28945	5.30201e-08	2.5614e-07
Ppp1r1b	-7.28943	1.4683e-06	6.04371e-06
Rbpms2	-7.26104	9.40778e-05	0.000301859
Igdcc4	-7.25207	5.644e-19	6.48931e-18
Cdk15	-7.24999	1.14636e-76	9.55118e-75
Ppp1r14a	-7.2463	1.62321e-08	8.27134e-08
Sp100	-7.24253	0.000534597	0.00151511
Crispld2	-7.23358	1.74042e-21	2.27823e-20
Susd2	-7.22631	1.18268e-28	2.19783e-27
Kcnk2	-7.19926	0.000281546	0.000838202
Syndig1	-7.17981	0.0023621	0.00589018
Nsg1	-7.17527	9.52478e-86	9.40706e-84
Arhgef10l	-7.1177	3.79285e-101	5.05139e-99
Ldha	-7.11314	2.25348e-07	1.01815e-06
Mylk2	-7.11246	0.000110322	0.000350398
Gpat2	-7.07362	2.52006e-05	8.78846e-05
Sall1	-7.06048	0.000340985	0.00099992
Foxp2	-7.04185	2.10361e-119	3.66153e-117
Dbx2	-7.03421	0.0264452	0.0523543
Cemip	-7.00989	2.05177e-29	3.99447e-28
Cers1	-6.95067	5.05034e-10	2.98136e-09
Ppp1r3c	-6.91783	3.09096e-07	1.37463e-06
Serpina3g	-6.91657	0.0470537	0.0870924
Gcg	-6.90548	2.99373e-12	2.17388e-11
Nrcam	-6.88705	9.03047e-229	1.32296e-225
Gm36210	-6.88577	2.63777e-07	1.18176e-06
Zfp454	-6.88388	8.99208e-33	2.05033e-31
Wnt5b	-6.88101	1.02101e-17	1.09314e-16
Ifi204	-6.87283	0.0460403	0.0855139
Ifi205	-6.86746	0.0471864	0.0872829
Prox1os	-6.8533	2.29809e-06	9.20912e-06
Gm5784	-6.85111	0.0237335	0.0475373
Gucy1b1	-6.84983	0.0043524	0.010294
Kcnq1	-6.82596	3.61626e-06	1.41401e-05
Atp8b3	-6.79671	3.28636e-07	1.45821e-06
Hecw2	-6.77307	3.44341e-09	1.88524e-08
Fibcd1	-6.76281	8.26117e-18	8.86638e-17
Unc93a2	-6.76096	0.0367883	0.0699707
Wnt3	-6.75404	1.55181e-12	1.15304e-11
Catspere2	-6.7533	2.30571e-05	8.09555e-05
Iqsec1	-6.7215	2.39552e-213	2.63207e-210
Cdk18	-6.70844	3.85142e-85	3.74077e-83
Atp8b5	-6.69391	1.99535e-05	7.07794e-05
Basp1	-6.67951	1.1918e-26	2.01849e-25
Faim2	-6.67613	0.0165543	0.0344201
Tspear	-6.63817	0.000779654	0.00214429
Gm5174	-6.62638	0.0087756	0.0194424
Kcnmb4os2	-6.59565	0.0194159	0.0397267
Dok6	-6.5881	1.90409e-53	8.36849e-52
Frrs1l	-6.5849	3.22219e-10	1.9406e-09
Gcnt3	-6.57369	0.0414113	0.0778789
Ggt5	-6.55997	1.22084e-05	4.4614e-05
Ifit3b	-6.5524	5.56773e-10	3.2736e-09
Hrh3	-6.54884	4.30553e-05	0.000145532
Sema5a	-6.5305	1.76666e-05	6.32159e-05
Gbp3	-6.51211	0.000618656	0.00173488
Zbp1	-6.50021	0.0217929	0.0440823
Efhd1	-6.48431	0.00442062	0.0104413
Plekha4	-6.48405	0.00593357	0.0136356
Amer3	-6.47717	1.57002e-28	2.88713e-27
Olfml3	-6.47072	6.27747e-13	4.81492e-12
Ano3	-6.44893	3.17145e-14	2.70914e-13
Cgnl1	-6.43525	0.0229195	0.0461117
Spata13	-6.42658	4.52993e-104	6.17334e-102
Lamp5	-6.41969	0.0487666	0.0897988
Ramp3	-6.41469	0.00166986	0.0042931
4933411K16Rik	-6.41136	3.43097e-05	0.000117851
Oacyl	-6.3912	0.0303812	0.0590102
Gm1673	-6.38541	8.75248e-23	1.21635e-21
Angptl7	-6.38076	0.0412961	0.0776954
Pcdhga1	-6.37835	2.58807e-52	1.10433e-50
Smarcd3	-6.35721	2.37406e-10	1.44866e-09
Inava	-6.32561	1.99348e-06	8.04899e-06
Gm12185	-6.25619	0.0290865	0.0568788
Nectin4	-6.23571	3.08282e-49	1.19903e-47
Zfp467	-6.23271	4.13821e-43	1.34473e-41
Lrig1	-6.21509	7.09956e-47	2.56811e-45
Gm26520	-6.2138	2.47994e-06	9.89275e-06
Ccdc63	-6.21141	0.000749855	0.00207011
Ccn3	-6.20559	8.20119e-06	3.06368e-05
Shisa4	-6.20316	2.77335e-23	3.95742e-22
Ppp1r16b	-6.15947	1.41652e-23	2.05976e-22
Gm10791	-6.14086	1.53855e-05	5.54938e-05
Aox3	-6.13643	5.50439e-06	2.09589e-05
Adgrb2	-6.13242	3.91837e-05	0.000133343
Stac2	-6.09381	1.45949e-48	5.5297e-47
Edil3	-6.09249	1.797e-28	3.29418e-27
Golm1	-6.08976	2.343e-132	5.08519e-130
Apol9a	-6.07593	0.00427173	0.0101236
Slc38a5	-6.04752	6.37293e-29	1.2034e-27
Gbp7	-6.02513	2.19873e-11	1.48269e-10
Cnksr2	-6.02302	0.0476598	0.088012
Frmd3	-5.99654	8.63203e-06	3.21506e-05
Nradd	-5.98766	0.0117326	0.0252522
Foxo6os	-5.98475	0.0013351	0.00350472
Hacd4	-5.98	2.06033e-47	7.54596e-46
Gm4841	-5.97749	0.0254958	0.0507032
Kank2	-5.97098	7.94007e-144	2.21566e-141
Plekhb1	-5.96123	0.0437247	0.0817746
Colgalt2	-5.95577	1.94754e-06	7.88343e-06
Flrt1	-5.95569	2.13801e-137	5.36946e-135
Aox1	-5.94123	5.67621e-30	1.13138e-28
Lcn2	-5.92862	0.0130662	0.0278057
Abca8b	-5.9179	1.63055e-07	7.48826e-07
Tlcd5	-5.89984	2.07557e-10	1.2736e-09
Fabp3	-5.89219	1.17965e-13	9.59215e-13
Dnm3	-5.88338	1.19881e-33	2.81375e-32
Mybpc2	-5.88155	0.0477893	0.0882032
Mfhas1	-5.88031	1.04528e-60	5.68917e-59
Fgfr3	-5.87132	2.57757e-36	6.67358e-35
Gm11992	-5.86238	1.64908e-19	1.94569e-18
Slc16a1	-5.85903	2.30752e-35	5.82013e-34
Antxr1	-5.84598	7.59175e-16	7.27715e-15
Vangl1	-5.8326	1.42816e-133	3.30355e-131
Epsti1	-5.82063	0.000307681	0.000908319
Cbr3	-5.81941	2.31502e-35	5.83066e-34
Gpr1	-5.81846	0.0198362	0.0405301
Apcs	-5.8176	0.0435977	0.0815543
Gm34758	-5.81739	0.0421064	0.0790929
Meikin	-5.8168	0.048479	0.0893167
Mogat2	-5.81206	0.0145334	0.0306413
Fgfr4	-5.80951	1.12532e-33	2.64834e-32
Eef1a2	-5.80499	5.51731e-11	3.57122e-10
Thbs1	-5.78923	0.000489273	0.00139362
4930581F22Rik	-5.78176	4.02504e-07	1.7668e-06
Msrb3	-5.77652	2.04421e-08	1.03209e-07
Tex15	-5.77534	2.316e-106	3.42145e-104
Shf	-5.7599	9.501e-83	8.83743e-81
Pld5	-5.73336	3.5753e-56	1.68962e-54
Hoga1	-5.73238	3.61946e-15	3.34367e-14
A930033H14Rik	-5.73042	5.84866e-35	1.46467e-33
Rcn1	-5.72873	9.00021e-106	1.28637e-103
Otud1	-5.72826	8.52695e-06	3.17727e-05
Gm14139	-5.71772	0.00709975	0.016047
Cox6a2	-5.6742	4.65385e-82	4.26118e-80
Ugt2b34	-5.64564	7.98229e-08	3.79472e-07
Ubr4	-5.63866	4.95228e-77	4.14576e-75
Cd79a	-5.60311	4.79068e-05	0.000160848
Cd81	-5.59533	1.29823e-71	9.24006e-70
Rgma	-5.57516	3.2394e-05	0.000111489
Cavin1	-5.56765	1.2221e-11	8.4121e-11
Kitl	-5.56379	4.37045e-14	3.67972e-13
Prdm5	-5.5505	2.26425e-06	9.0818e-06
Cebpd	-5.54924	1.73641e-25	2.78778e-24
Gm14124	-5.544	0.0104483	0.0227496
Psmb9	-5.51524	4.96419e-17	5.09757e-16
Vangl2	-5.51182	3.90292e-36	1.00165e-34
Slc5a5	-5.49763	3.45985e-42	1.09593e-40
Olfm2	-5.47496	1.9947e-34	4.84348e-33
Mcub	-5.45167	2.29583e-37	6.12455e-36
Mgam	-5.43761	0.0017942	0.00458062
Rtl4	-5.4369	0.023147	0.0464978
Shank1	-5.43435	4.04902e-05	0.000137591
Extl1	-5.43339	4.77589e-09	2.57389e-08
Podxl2	-5.42893	6.69697e-16	6.43348e-15
Epb41l4a	-5.42761	1.55926e-28	2.87035e-27
Jdp2	-5.41725	3.33668e-25	5.25146e-24
Mmel1	-5.40554	3.68974e-07	1.62815e-06
Arrdc4	-5.39877	2.27018e-32	5.07112e-31
Ak5	-5.39108	1.94395e-20	2.40666e-19
Stard9	-5.3763	1.27787e-115	2.11933e-113
Myoz3	-5.37207	0.0272018	0.0536193
Tbkbp1	-5.35123	1.78267e-09	1.00479e-08
Fbxo41	-5.3505	1.77149e-38	4.91986e-37
Ptgs2	-5.33407	2.65321e-07	1.18776e-06
Abcc3	-5.33201	1.15789e-05	4.24609e-05
Kcp	-5.31908	0.00132957	0.00349124
Otog	-5.30836	0.0116145	0.0250269
Gpr39	-5.29088	2.39882e-74	1.87428e-72
Spock3	-5.28397	9.18699e-36	2.34749e-34
Foxq1	-5.28147	3.92379e-09	2.13495e-08
Otop3	-5.25297	2.52835e-48	9.53827e-47
Kcnab2	-5.24782	9.03457e-169	4.29264e-166
Arhgef26	-5.24331	3.12018e-29	6.02778e-28
Atp4a	-5.23691	5.72509e-29	1.08808e-27
E030011O05Rik	-5.2365	0.0110857	0.0239948
Pcdhgb8	-5.2284	3.27313e-10	1.96993e-09
Klhl5	-5.21609	0.0163118	0.0339845
Platr26	-5.20729	0.00904113	0.0199502
Fut4	-5.19804	8.57069e-75	6.81777e-73
Tpd52l1	-5.18868	7.57025e-14	6.23349e-13
Ppil6	-5.18188	1.83485e-06	7.453e-06
Slc39a8	-5.18072	5.55082e-71	3.91902e-69
Mgll	-5.16233	0.000485785	0.00138503
Cadps2	-5.1567	5.22988e-11	3.39392e-10
Lats2	-5.14438	3.51407e-67	2.23023e-65
Gpr62	-5.11942	4.17835e-05	0.000141669
Zfp957	-5.11932	0.0471211	0.0871869
Cp	-5.11831	0.000662895	0.00184921
B230209E15Rik	-5.11311	0.000493497	0.00140519
Gm2694	-5.10963	4.95278e-57	2.41191e-55
Prokr2	-5.10279	0.000163409	0.000504254
Ppm1j	-5.09339	1.67912e-16	1.67817e-15
Col11a1	-5.03599	4.08839e-18	4.47255e-17
Egfl7	-5.03326	4.74115e-32	1.04579e-30
Gsta4	-5.03273	8.33758e-06	3.11067e-05
Raver2	-5.02895	0.0452083	0.0841998
Fam13c	-5.01587	2.32719e-13	1.85206e-12
Sulf2	-5.01456	9.63653e-74	7.30217e-72
Dll1	-5.01211	2.83186e-16	2.78903e-15
Clcn1	-4.99662	0.00195984	0.00496241
Kcnt2	-4.97011	2.85282e-40	8.41487e-39
Ppef2	-4.96996	0.0141176	0.0298409
Jph3	-4.96944	9.8708e-34	2.33551e-32
Kcna2	-4.96884	0.00064928	0.00181353
Nptx2	-4.96741	1.25396e-10	7.86464e-10
Frmpd3	-4.96468	0.000724935	0.0020073
Ccdc177	-4.95251	3.59877e-06	1.40748e-05
Pcdhgb7	-4.94198	1.87399e-26	3.14359e-25
Flnc	-4.92672	0.00119193	0.00316099
Nyap2	-4.92659	3.83936e-20	4.69047e-19
Osr2	-4.92247	3.09641e-05	0.000106819
Caskin1	-4.90897	4.0898e-64	2.40464e-62
Ttll9	-4.90751	8.34735e-27	1.43028e-25
Pcdh18	-4.89378	3.16942e-06	1.24761e-05
Chrd	-4.87305	1.26489e-40	3.77536e-39
Kcna4	-4.86745	2.57271e-13	2.04006e-12
Arhgap42	-4.86677	0.00841765	0.0187154
Prkaa2	-4.86305	1.14165e-10	7.18333e-10
B3gat1	-4.85985	2.6653e-10	1.61795e-09
4930447F24Rik	-4.85203	0.00532872	0.0123848
Osbp2	-4.84968	7.3197e-78	6.27708e-76
Fam189a1	-4.84881	2.87958e-150	1.03312e-147
Lrp1	-4.84141	1.65994e-51	6.9813e-50
Nlrc5	-4.8325	2.30808e-05	8.10226e-05
Fzd1	-4.82259	1.22206e-128	2.49813e-126
Fam184b	-4.81913	2.21764e-14	1.91767e-13
Map6d1	-4.80967	9.27021e-22	1.22719e-20
Nfia	-4.80447	1.07952e-66	6.77782e-65
Mdga2	-4.79193	6.19803e-15	5.63399e-14
Rab15	-4.78566	8.36348e-25	1.28974e-23
F630040K05Rik	-4.7846	0.047768	0.0881824
Anpep	-4.76655	7.3378e-08	3.49684e-07
Mrc2	-4.74943	1.09949e-52	4.74915e-51
Rgs20	-4.74506	5.42227e-26	8.89212e-25
Plekhd1	-4.74284	1.60738e-17	1.70742e-16
Kif13b	-4.74283	2.50242e-176	1.33311e-173
Tram1l1	-4.73361	8.24459e-59	4.26294e-57
Porcn	-4.72516	5.31866e-24	7.95085e-23
Aldh1a7	-4.71497	0.00314058	0.00762905
Tnfrsf10b	-4.69113	4.10995e-17	4.25518e-16
Gm38667	-4.67671	0.00665027	0.0151362
Abcc12	-4.67468	0.00902667	0.0199233
Psmb8	-4.66384	3.62728e-13	2.83916e-12
Gm9222	-4.65579	4.13832e-93	4.85011e-91
Lrrc4c	-4.60695	0.000447091	0.00128219
Tspo	-4.59726	6.70696e-31	1.4087e-29
Ugt1a6a	-4.5869	9.043e-28	1.6222e-26
C030029H02Rik	-4.58579	6.16923e-09	3.28552e-08
Gm12216	-4.57887	2.64112e-09	1.46193e-08
Nrxn2	-4.5771	3.36814e-34	8.12235e-33
Nlgn1	-4.56456	3.07824e-62	1.74005e-60
Cngb1	-4.5642	0.000401998	0.00116236
Slc16a9	-4.56332	3.04101e-32	6.76722e-31
Rab3b	-4.54999	3.95079e-45	1.36453e-43
Eva1c	-4.54857	3.88576e-21	4.99354e-20
Cc2d2b	-4.54475	2.11505e-28	3.86514e-27
Zfp811	-4.53461	1.58162e-10	9.82155e-10
Zfpm1	-4.5301	9.49045e-15	8.50801e-14
Cplx1	-4.52881	3.70904e-10	2.22012e-09
Ttyh1	-4.52269	6.33291e-20	7.63075e-19
1700003M07Rik	-4.5215	0.000398698	0.00115395
Shisa8	-4.51721	0.00125843	0.00332031
Saa3	-4.49697	0.0219978	0.0444559
Ncan	-4.49624	1.90219e-74	1.49958e-72
Syde1	-4.495	0.0164673	0.034268
Il4ra	-4.49265	8.13123e-97	9.92688e-95
Gpnmb	-4.47924	0.00891824	0.0197171
Syn3	-4.46082	6.93128e-21	8.82984e-20
Prickle2	-4.46007	2.19042e-69	1.49835e-67
Gm14321	-4.4468	6.85802e-09	3.63583e-08
H2bu1-ps	-4.44156	0.000250253	0.000752427
Mt2	-4.44005	1.1502e-68	7.71779e-67
Gm14204	-4.43863	0.026505	0.0524588
C1s1	-4.43766	0.0137413	0.0291155
Plxnd1	-4.43005	2.53629e-17	2.66515e-16
Cd300lf	-4.42632	0.000261138	0.000782478
Gm6961	-4.42438	0.00675378	0.01534
Ankrd55	-4.4227	5.95071e-08	2.85829e-07
Ccdc158	-4.42126	0.000159482	0.000493087
Lrrc3	-4.41166	2.84758e-10	1.72563e-09
Sptbn5	-4.39685	1.14005e-15	1.08219e-14
Septin3	-4.39672	5.46389e-131	1.15729e-128
Akap12	-4.39248	1.89924e-52	8.16348e-51
Sord	-4.36077	8.26359e-73	6.0784e-71
Unc93a	-4.35319	0.000941461	0.00254277
Itm2a	-4.34115	7.10623e-11	4.55607e-10
Atp8a2	-4.33447	3.27234e-11	2.16741e-10
Tspyl5	-4.32947	5.39905e-08	2.60613e-07
Klhl23	-4.32838	4.44834e-68	2.91798e-66
Pcdhb20	-4.32747	2.63394e-91	2.91224e-89
Il1b	-4.32627	1.35521e-19	1.60543e-18
F830016B08Rik	-4.32594	0.043273	0.0810331
Irgm2	-4.30618	3.68338e-06	1.43802e-05
Eva1a	-4.3021	0.0119511	0.0256723
Zfp36l3	-4.30154	0.045493	0.0846565
Sema3f	-4.29274	1.04062e-09	5.99219e-09
Xaf1	-4.29031	4.09533e-05	0.000139042
Rab20	-4.27899	4.09658e-09	2.22542e-08
Hspa1a	-4.26675	9.08417e-09	4.75438e-08
Ascl2	-4.26047	0.00042272	0.00121767
Prdm12	-4.25876	0.0032965	0.00797695
Sfmbt2	-4.25081	2.33886e-06	9.36183e-06
Bcam	-4.24594	3.89815e-68	2.56665e-66
Ccl2	-4.23124	0.0318345	0.0615541
Hspg2	-4.21853	0.0230362	0.0463148
St8sia2	-4.21346	1.70803e-05	6.12051e-05
Gpr146	-4.21159	4.03708e-18	4.42193e-17
Ajap1	-4.20322	3.30925e-05	0.000113804
Gm6277	-4.19993	0.000350537	0.00102571
Rai14	-4.19748	0.0231311	0.0464843
Slc8a3	-4.17583	3.57412e-27	6.25205e-26
Pid1	-4.17527	1.67521e-40	4.96629e-39
Plekhg5	-4.17478	2.30505e-64	1.37365e-62
Gm34181	-4.1711	0.00577588	0.0133167
Bik	-4.17109	3.62043e-09	1.97539e-08
Gabra2	-4.17037	0.0189094	0.0388122
Gpr135	-4.16638	3.02643e-24	4.57872e-23
Svop	-4.16288	5.04706e-73	3.73145e-71
Slc22a21	-4.15739	1.74984e-08	8.89083e-08
Ccdc6	-4.13868	8.56031e-141	2.31523e-138
Wnt9b	-4.11452	4.19885e-07	1.8385e-06
Dio2	-4.10959	1.95264e-18	2.17125e-17
Fam102b	-4.10627	8.85057e-20	1.05487e-18
Plekhg4	-4.10502	2.45641e-05	8.58352e-05
Serpinf1	-4.08684	0.00563452	0.0130198
Xkr5	-4.08284	5.7443e-25	8.95255e-24
Gm5820	-4.0767	6.05727e-06	2.29596e-05
P2ry2	-4.07559	0.0166852	0.0346762
Slc41a1	-4.07028	1.36492e-56	6.55611e-55
Gnai1	-4.06799	4.90409e-40	1.43212e-38
Zfp976	-4.06266	6.42023e-40	1.8625e-38
Pdgfc	-4.06211	0.000794587	0.00217923
Cspg5	-4.05586	1.23232e-12	9.23848e-12
Gm8624	-4.03688	0.0358921	0.068533
Grin3a	-4.03224	4.3837e-10	2.60268e-09
Panx1	-4.03007	1.14032e-52	4.91343e-51
Crybb3	-4.02745	4.94745e-26	8.15911e-25
Thpo	-4.01285	0.00801357	0.017903
Phospho1	-4.01201	7.16855e-12	5.03086e-11
Pcdhb18	-4.00987	1.06886e-36	2.80038e-35
Vav2	-3.9997	7.19199e-76	5.90818e-74
4932435O22Rik	-3.99913	0.0399576	0.0754354
Rab40b	-3.99504	3.08919e-27	5.4308e-26
Tspan18	-3.99446	0.0145283	0.0306413
Vdr	-3.9848	4.882e-51	2.01942e-49
Ror2	-3.96394	9.18904e-81	8.242e-79
Lhfpl2	-3.94959	1.60763e-10	9.97607e-10
Abhd16b	-3.94625	0.0360823	0.0688456
Ndst4	-3.91837	1.07266e-14	9.56255e-14
Fgf1	-3.90742	2.89089e-47	1.0544e-45
4930506A18Rik	-3.90707	0.0367405	0.0698872
Prkcb	-3.90068	2.96991e-23	4.22761e-22
Slc27a6	-3.89983	0.0311883	0.0604177
Vnn3	-3.88892	0.00763888	0.0171413
Nfam1	-3.88694	0.00468612	0.0110004
Pcdhgb2	-3.88104	1.72676e-38	4.80322e-37
Mt1	-3.87578	9.19836e-49	3.52214e-47
Adgrd1	-3.87148	2.22559e-09	1.24012e-08
Tmem221	-3.87025	1.89948e-07	8.66671e-07
Oas1e	-3.86915	0.000816209	0.00223365
Spns2	-3.86581	1.3064e-16	1.31162e-15
Cacna2d2	-3.86067	1.83149e-11	1.24315e-10
Grm1	-3.85564	0.000131286	0.000411117
Camk2b	-3.85336	5.48533e-83	5.12936e-81
Kremen1	-3.85162	3.75176e-43	1.22606e-41
Akr1d1	-3.85042	9.24366e-07	3.89884e-06
Rbms3	-3.84071	0.000147822	0.000459542
Nxnl1	-3.83759	0.00094515	0.00255234
Naprt	-3.83654	0.0146412	0.0308366
Creg2	-3.83024	8.23686e-13	6.25773e-12
Myl4	-3.82409	0.000350245	0.00102502
Ccdc33	-3.82121	1.10034e-08	5.6911e-08
Rbp3	-3.80322	1.22065e-09	6.97857e-09
Serpina3n	-3.7995	7.46933e-18	8.05094e-17
Man1c1	-3.79491	4.1892e-93	4.87723e-91
Tmem45a	-3.7938	0.000969772	0.00261361
Lmo2	-3.78291	1.82068e-31	3.9225e-30
Plin5	-3.77708	6.01336e-05	0.000198414
Zkscan16	-3.77624	5.84311e-50	2.356e-48
Batf3	-3.77204	0.000393116	0.00113911
Anks1b	-3.76696	7.84333e-58	3.90611e-56
Ptgr1	-3.76486	1.31359e-31	2.84045e-30
Igsf21	-3.76458	6.46113e-13	4.94931e-12
Gpr179	-3.76071	7.53206e-05	0.000245392
Crb1	-3.75814	2.12378e-12	1.56283e-11
Tat	-3.75791	7.50613e-11	4.8037e-10
Cbs	-3.73833	1.07059e-40	3.20629e-39
Scn4a	-3.73102	0.000550829	0.00155885
Pou6f1	-3.72789	1.00314e-31	2.18529e-30
Hs3st1	-3.72326	1.3075e-28	2.42467e-27
Rtn4r	-3.71895	3.9333e-31	8.32099e-30
Zfp879	-3.71532	7.73533e-17	7.85599e-16
Rptoros	-3.715	0.00229285	0.00573406
Vstm5	-3.71343	4.55417e-11	2.9774e-10
Nefl	-3.70855	5.06398e-37	1.33671e-35
Gpc3	-3.70378	0.00154122	0.00399566
Adamtsl2	-3.70171	1.50505e-07	6.95371e-07
Ccdc113	-3.69516	0.00540779	0.0125504
Cxcl10	-3.69009	0.030349	0.0589606
Lingo2	-3.68997	0.046714	0.0865366
Hgsnat	-3.68618	2.42647e-103	3.28134e-101
Serpinb9	-3.67735	1.63618e-35	4.15665e-34
Azin2	-3.67667	1.7434e-13	1.39886e-12
H2-Q10	-3.67519	0.0105714	0.0229892
Vasn	-3.67131	3.82955e-40	1.12581e-38
Dnase2a	-3.6663	9.43314e-74	7.18992e-72
B3glct	-3.66488	3.83367e-89	4.0846e-87
R74862	-3.65142	1.7923e-09	1.0097e-08
Pla2g4b	-3.65001	0.00505255	0.011807
P2rx3	-3.64102	7.53456e-05	0.000245428
Amy1	-3.63872	1.30488e-06	5.4027e-06
Prmt8	-3.63849	5.2732e-61	2.89697e-59
Htd2	-3.6168	0.00856295	0.0190163
Gsdmd	-3.61661	3.64393e-30	7.3548e-29
Col20a1	-3.61634	1.28667e-18	1.44627e-17
Itga2b	-3.61033	0.00111209	0.00296401
Slc26a3	-3.60971	0.0478116	0.0882352
Nckap5l	-3.60606	0.00133764	0.00351034
Sema3d	-3.60506	0.000310785	0.000916404
Notch2	-3.60187	1.44717e-07	6.6933e-07
Pard6g	-3.59993	1.94999e-108	3.00709e-106
Uba7	-3.59841	7.51919e-09	3.96721e-08
BC034090	-3.59409	6.82196e-60	3.66759e-58
Kcnab1	-3.59286	6.28869e-11	4.04224e-10
Adcy8	-3.58929	0.00655789	0.0149486
Lingo4	-3.58913	7.02228e-09	3.71842e-08
9630001P10Rik	-3.58708	0.0147926	0.0311368
Slc5a9	-3.57465	0.000313948	0.000924801
Kif6	-3.56246	0.025395	0.0505313
Adam21	-3.56241	0.010194	0.0222428
Coro1a	-3.55693	3.20434e-29	6.18358e-28
Arhgef3	-3.55263	2.82138e-21	3.64704e-20
C3	-3.5512	0.000266683	0.000797599
Slitrk3	-3.54475	0.00012247	0.000386194
H2-Q6	-3.54241	0.000157927	0.000488797
Zfp641	-3.5293	1.10485e-12	8.31117e-12
Gm5532	-3.52317	0.000915576	0.00247933
Hykk	-3.52078	1.7394e-24	2.6498e-23
Tdh	-3.51782	0.000351871	0.00102909
Ccdc160	-3.51068	0.0136893	0.0290194
Gng7	-3.49866	1.29694e-50	5.32715e-49
4930426D05Rik	-3.49758	3.41106e-06	1.33734e-05
Dmrta1	-3.49472	1.2745e-17	1.36039e-16
Cdc42ep1	-3.4927	0.0185091	0.0381377
Ly6g6d	-3.48532	0.00928471	0.020421
Mn1	-3.47851	3.10423e-20	3.81892e-19
Lrrc17	-3.47686	1.41327e-25	2.27939e-24
LOC115486438	-3.4759	0.0300484	0.0584412
Gstk1	-3.47523	0.014623	0.0308047
Dnah7c	-3.47482	0.0138201	0.0292719
Cables1	-3.47279	7.87719e-30	1.56123e-28
Rprm	-3.47176	0.0457702	0.0851021
Pcdh15	-3.47064	3.99165e-62	2.24914e-60
Zfp455	-3.46922	7.45606e-19	8.49498e-18
Akap3	-3.4671	1.93747e-07	8.82404e-07
Pvt1	-3.46672	5.39588e-21	6.89386e-20
Gm38413	-3.46138	4.26403e-06	1.64823e-05
C6	-3.46062	0.00984836	0.0215475
G430095P16Rik	-3.45812	8.71817e-05	0.000281221
Abi3	-3.45629	0.00829631	0.018476
Nes	-3.45249	4.71326e-35	1.18201e-33
1700001C19Rik	-3.45077	8.24556e-11	5.26351e-10
Hpca	-3.45037	4.78882e-17	4.92324e-16
Selenon	-3.44628	3.5493e-163	1.59992e-160
Dennd2c	-3.44359	1.9776e-11	1.33768e-10
Arap2	-3.4341	1.00121e-41	3.10427e-40
Tap2	-3.42682	2.35972e-39	6.76734e-38
Cyp46a1	-3.40947	1.71959e-22	2.35806e-21
Akt2	-3.40641	2.5292e-250	6.3519e-247
Adarb2	-3.40443	1.21307e-48	4.606e-47
Thsd7b	-3.39195	0.000642947	0.00179755
C2cd4a	-3.39141	2.27604e-21	2.96391e-20
Prrt2	-3.37269	1.39215e-21	1.83051e-20
Syt3	-3.35997	2.28099e-40	6.73947e-39
Ccdc148	-3.35808	3.64954e-22	4.91263e-21
Hck	-3.35096	0.0377539	0.0716443
Egfr	-3.34626	2.34472e-83	2.20429e-81
Septin4	-3.3442	1.62793e-17	1.7282e-16
Kcnc1	-3.33893	1.9565e-07	8.90378e-07
Hip1	-3.33552	2.47937e-128	5.01003e-126
Fbxl2	-3.33131	1.29439e-77	1.09929e-75
Cntnap1	-3.32929	1.00472e-42	3.24092e-41
Mical1	-3.32751	0.0415865	0.0781831
Afap1	-3.32681	7.7476e-93	8.96071e-91
Klhdc7a	-3.31922	5.41429e-05	0.000180237
Dio1	-3.31778	2.82111e-26	4.70096e-25
Garnl3	-3.31727	4.04262e-14	3.41515e-13
Gm11837	-3.31682	0.000728929	0.00201679
Iglon5	-3.31427	1.48777e-46	5.33774e-45
Zfp72	-3.3121	0.0121873	0.0261411
Smim6	-3.30864	1.48438e-09	8.42061e-09
A830018L16Rik	-3.30507	3.31561e-46	1.17517e-44
Tmem144	-3.29754	2.01721e-33	4.69703e-32
Clybl	-3.29629	8.5657e-19	9.7403e-18
Pmepa1	-3.2939	1.87222e-33	4.37099e-32
Itga7	-3.29244	0.00888025	0.019642
Kcnj3	-3.27241	0.000158319	0.000489783
Pcdhga12	-3.26842	0.000828812	0.00226496
Myh7b	-3.25515	4.54287e-05	0.000152995
Gabrd	-3.25305	1.15755e-13	9.42303e-13
Agxt2	-3.24329	0.00115856	0.00307852
Olfm1	-3.23905	3.80449e-36	9.77821e-35
Tmem229a	-3.23395	4.83878e-09	2.60379e-08
Epha2	-3.22885	4.293e-08	2.09235e-07
Vamp5	-3.22672	0.000325352	0.000956951
Aldh2	-3.22149	2.82199e-25	4.46138e-24
6430571L13Rik	-3.21802	2.26619e-18	2.50564e-17
Plk5	-3.21311	5.86927e-08	2.82149e-07
Cdh18	-3.21061	1.8174e-23	2.62099e-22
Angpt1	-3.19873	3.91742e-05	0.000133336
5033406O09Rik	-3.19619	0.000150269	0.000466571
Pcdh7	-3.18643	7.71938e-12	5.40879e-11
Gm13315	-3.18276	0.0289671	0.0566831
Urml	-3.17998	0.0467739	0.0866181
4930592A05Rik	-3.17531	0.0471246	0.0871869
Serpina10	-3.1712	4.88006e-07	2.12145e-06
Insm2	-3.15843	8.00683e-08	3.80535e-07
Ddah2	-3.15584	1.30953e-12	9.7964e-12
Igf2os	-3.15533	8.90488e-42	2.76586e-40
Thnsl2	-3.15433	7.7724e-07	3.30285e-06
Il7	-3.1513	0.000156675	0.000485263
Igtp	-3.14428	0.000472718	0.0013504
Chrna4	-3.14057	1.17519e-21	1.54755e-20
Cotl1	-3.13859	2.89077e-95	3.41072e-93
Ly6e	-3.13623	3.29446e-36	8.47974e-35
Scd1	-3.13608	3.48224e-13	2.73293e-12
Rtl9	-3.13356	0.0352082	0.0673662
Gm7967	-3.13225	0.00265464	0.00654446
Ifit3	-3.12791	0.0033929	0.00819441
Erich6	-3.11088	3.03424e-13	2.39632e-12
Isg15	-3.10712	0.00292034	0.00714141
Begain	-3.10687	6.16093e-08	2.95443e-07
Tmem106a	-3.10582	2.37773e-39	6.8079e-38
Cfap61	-3.10558	4.34767e-09	2.35465e-08
Pcdhb19	-3.1046	1.10861e-47	4.10303e-46
Wnt9a	-3.10267	6.45246e-29	1.2158e-27
Arhgap20	-3.10121	1.53309e-19	1.81127e-18
Nhlh2	-3.10049	2.83117e-06	1.12327e-05
Steap3	-3.09712	3.72915e-12	2.68462e-11
Ndnf	-3.09046	1.41903e-07	6.57005e-07
Mas1	-3.08923	0.0111895	0.0241988
Adgre5	-3.08908	0.00115186	0.00306164
Hspa1b	-3.08779	4.84413e-08	2.34988e-07
Pcdhb14	-3.08617	1.46326e-120	2.57241e-118
Ovol2	-3.08539	2.13723e-31	4.57665e-30
Ubap1l	-3.08495	6.6978e-05	0.000219596
Gata2	-3.07786	1.16027e-05	4.25393e-05
Gm3787	-3.07644	0.0124038	0.0265504
Mmp24	-3.07502	3.72681e-51	1.54522e-49
Rnf208	-3.0716	0.000111476	0.000353619
Iqank1	-3.07058	0.0285218	0.0559114
I920046F24Rik	-3.06984	0.00316762	0.00768623
Rab3il1	-3.06847	7.0872e-21	9.02194e-20
Chst1	-3.06734	5.44242e-30	1.08601e-28
Ngfr	-3.06261	1.17679e-09	6.74097e-09
Ifit1bl2	-3.0593	0.00286204	0.00701152
H6pd	-3.05853	2.47324e-82	2.2884e-80
Rbms1	-3.05483	3.18152e-23	4.52518e-22
Reep1	-3.0518	2.43388e-43	8.05794e-42
Notch1	-3.0511	2.42821e-65	1.47709e-63
H2-Q7	-3.03752	3.42974e-07	1.51876e-06
Cntnap5a	-3.02779	0.000599494	0.00168572
Crybb1	-3.0257	4.196e-10	2.49799e-09
Hmox1	-3.01984	1.58607e-22	2.18348e-21
Slc41a2	-3.01783	8.11645e-30	1.60684e-28
Guca1a	-3.01729	2.24708e-05	7.89917e-05
Trnp1	-3.01264	5.59984e-32	1.2321e-30
Proz	-3.00745	2.24755e-08	1.1302e-07
Stc1	-3.00709	3.21494e-07	1.42724e-06
Pcdha5	-3.00069	3.55661e-32	7.87471e-31
Ddr2	-2.99983	1.24744e-10	7.82654e-10
Mrln	-2.99612	1.87405e-05	6.68133e-05
Sspo	-2.99517	0.0197227	0.0403121
Il15ra	-2.98773	1.33461e-15	1.26006e-14
St6galnac6	-2.98704	9.51278e-62	5.32595e-60
Rdm1	-2.98345	6.39505e-07	2.74207e-06
Creb3l1	-2.98286	8.4232e-09	4.41898e-08
Gm2762	-2.9797	3.04898e-19	3.5568e-18
Gm17382	-2.96967	0.00987164	0.0215931
Smad3	-2.96449	1.23311e-12	9.24042e-12
Frzb	-2.96401	2.85262e-27	5.03e-26
Coro6	-2.96382	0.0108143	0.0234651
Otx1	-2.95418	4.97639e-09	2.6762e-08
Mab21l1	-2.94951	0.000542305	0.00153596
Zfp937	-2.94925	3.3936e-67	2.16944e-65
Mei4	-2.94859	0.00752987	0.0169126
Echdc3	-2.94826	1.91848e-09	1.0765e-08
Ntrk3	-2.94143	8.05327e-12	5.63825e-11
L1cam	-2.93877	1.56639e-18	1.75619e-17
Pcdha9	-2.93213	3.69677e-75	2.96755e-73
Amot	-2.93151	2.46517e-30	5.01594e-29
Pcdha8	-2.92843	8.19714e-47	2.95299e-45
Sez6	-2.92578	2.34577e-99	2.98831e-97
Pxdn	-2.92431	4.51837e-54	2.01607e-52
Disp3	-2.92399	1.57518e-23	2.28102e-22
Sdsl	-2.91618	0.000645963	0.00180484
Cav2	-2.9159	2.03938e-05	7.21916e-05
Klhdc1	-2.91426	7.11439e-15	6.43369e-14
Ppfia4	-2.91326	3.76343e-08	1.85066e-07
Ptpn21	-2.91197	1.40244e-92	1.60097e-90
4933412E12Rik	-2.90871	1.37749e-17	1.46677e-16
Mapk3	-2.90774	1.02563e-96	1.22657e-94
Bcan	-2.90532	1.70255e-09	9.61785e-09
Cracr2a	-2.89909	6.30245e-24	9.39754e-23
Chst14	-2.89787	1.23779e-46	4.44998e-45
Hspa12a	-2.89578	5.95203e-87	6.08353e-85
Pcdh10	-2.89406	2.7329e-22	3.70427e-21
Gm35721	-2.89097	0.000201226	0.000613095
Dock11	-2.88691	1.06283e-70	7.47379e-69
Slc38a7	-2.8864	2.07498e-49	8.14246e-48
Hapln1	-2.88509	0.000641861	0.00179509
A330094K24Rik	-2.88394	3.7203e-07	1.64041e-06
Pcdhgc5	-2.88328	1.72214e-29	3.36765e-28
Pcdhga11	-2.88105	0.00398913	0.00949871
Slc22a4	-2.88064	1.96369e-09	1.09977e-08
Calca	-2.86731	0.0115355	0.0248705
Gm38666	-2.86044	0.0300086	0.0583767
4930432K21Rik	-2.8578	3.49927e-05	0.000120081
Nr0b2	-2.85511	0.00269751	0.00663898
Nsun7	-2.85019	0.0448321	0.0836143
Plekhg1	-2.84891	4.10781e-25	6.45356e-24
Iyd	-2.84529	1.91417e-13	1.52959e-12
AW551984	-2.84419	6.36344e-25	9.87372e-24
Cldn23	-2.84404	0.0458565	0.0852354
Nfix	-2.84256	7.4313e-75	5.93828e-73
Zfp873	-2.84154	2.97812e-29	5.75967e-28
Chst10	-2.84097	3.19111e-100	4.15553e-98
Lbp	-2.83995	0.000107857	0.000343128
1700010I14Rik	-2.83438	1.00184e-06	4.21047e-06
Cacng4	-2.83281	7.15754e-59	3.73381e-57
Rcn3	-2.82998	2.13953e-10	1.31101e-09
Rnf152	-2.82965	3.87841e-19	4.49456e-18
Cers3	-2.82942	0.00928968	0.0204294
Ngf	-2.82681	0.00715443	0.0161581
Xkr8	-2.82576	3.42538e-31	7.27272e-30
Wipf3	-2.81739	1.69187e-05	6.07126e-05
Plxnc1	-2.81557	4.40961e-06	1.70114e-05
Cspg4b	-2.81368	1.19442e-05	4.37002e-05
Crtap	-2.81272	7.312e-63	4.18713e-61
Gstt2	-2.80956	4.86714e-11	3.17257e-10
Cacnb4	-2.80876	1.76381e-09	9.94796e-09
Ablim2	-2.80774	0.0365202	0.0695509
4933406I18Rik	-2.80505	2.37315e-05	8.31241e-05
Hs3st2	-2.80333	8.61904e-11	5.48624e-10
Zfp575	-2.80329	1.55623e-10	9.67419e-10
Cacng2	-2.80185	1.05984e-06	4.43514e-06
Tln2	-2.80066	1.57457e-88	1.63793e-86
Sema6b	-2.79804	1.62682e-29	3.1848e-28
4933432K03Rik	-2.79582	1.85149e-10	1.14248e-09
Prom1	-2.79212	1.93837e-58	9.90599e-57
Mroh7	-2.78867	2.52089e-13	2.00078e-12
Sema4d	-2.78465	1.58631e-133	3.62174e-131
Gstm1	-2.78093	1.05861e-21	1.39717e-20
Adam5	-2.77868	9.32599e-06	3.45742e-05
4933431E20Rik	-2.77532	1.01628e-45	3.55902e-44
St3gal4	-2.77138	1.61316e-30	3.34033e-29
Kcnmb4	-2.77104	8.02283e-05	0.00026032
Pfkfb4	-2.76406	1.06196e-23	1.55708e-22
Pcdha4	-2.76336	3.02175e-09	1.66267e-08
Apbb1ip	-2.76013	0.0496642	0.0912423
Dnah10	-2.75951	0.00434333	0.0102781
Tmem74b	-2.75807	0.0034991	0.00842313
Igsf3	-2.75361	0.000400205	0.00115812
Sorcs2	-2.74704	1.06059e-32	2.40894e-31
Ctsk	-2.74655	0.00589288	0.0135527
4930550C14Rik	-2.7458	6.05982e-18	6.56387e-17
B3galt2	-2.7401	2.08105e-33	4.83927e-32
Abca1	-2.73975	1.54155e-07	7.10552e-07
Fank1	-2.7368	1.97507e-05	7.01309e-05
Atoh8	-2.73072	6.8172e-14	5.63188e-13
P2ry6	-2.72762	3.74424e-43	1.22606e-41
Ceacam10	-2.72425	0.0357557	0.0683097
Dpp10	-2.72103	7.23958e-09	3.82887e-08
Adssl1	-2.71941	4.12014e-27	7.17149e-26
Nqo1	-2.71732	4.29856e-07	1.88122e-06
Tom1	-2.71547	3.41012e-77	2.86841e-75
Il3ra	-2.71436	7.81695e-21	9.9437e-20
Epha5	-2.71435	1.0228e-26	1.74233e-25
8030423F21Rik	-2.70897	0.0325783	0.0628542
Brinp3	-2.70847	0.0316871	0.0612962
Plcg2	-2.70182	9.36055e-12	6.48634e-11
Echdc2	-2.70058	2.16424e-32	4.85297e-31
Gm11733	-2.68993	0.00266304	0.00656149
Grid1	-2.68902	3.20514e-36	8.27407e-35
Pcdhb1	-2.68847	1.29038e-15	1.21961e-14
Rin2	-2.68725	4.12859e-05	0.000140117
Tap1	-2.68505	3.29975e-08	1.63132e-07
Tgfa	-2.68489	3.23441e-112	5.12261e-110
Ece2	-2.68436	3.68967e-43	1.21242e-41
Smtnl2	-2.68025	0.005663	0.0130771
Rasl12	-2.67957	0.0454196	0.0845396
Cabp7	-2.6764	0.0194103	0.0397244
Six2	-2.67286	4.39213e-12	3.14388e-11
Myorg	-2.67151	1.50793e-40	4.49313e-39
Efna2	-2.67129	3.41582e-26	5.65977e-25
Aph1c	-2.66705	9.74192e-10	5.61518e-09
Nkpd1	-2.65321	0.00131489	0.00345527
Ric3	-2.65092	8.49277e-147	2.61935e-144
Frat2	-2.64921	4.41253e-10	2.61803e-09
Fbxw17	-2.6491	5.35275e-24	7.99502e-23
Zfp781	-2.64685	3.14872e-20	3.87095e-19
Hebp2	-2.64615	8.6518e-09	4.53484e-08
St6gal2	-2.64564	2.50175e-12	1.83101e-11
Smarca2	-2.63831	2.08389e-65	1.27204e-63
Wnt4	-2.63752	1.26788e-23	1.85127e-22
Dlk2	-2.63195	0.0480915	0.0886866
Pde4c	-2.62612	5.31227e-13	4.08708e-12
Dock6	-2.62286	0.0122815	0.0263271
Eepd1	-2.62125	1.66582e-47	6.13942e-46
Kcnn2	-2.62065	4.66951e-11	3.04827e-10
Usp2	-2.6199	5.52366e-14	4.60436e-13
Pcdhb22	-2.61869	5.73462e-36	1.46746e-34
Pik3cd	-2.61861	5.86352e-44	1.98232e-42
Cbfa2t3	-2.6169	2.94323e-75	2.38442e-73
Pcdhb21	-2.61638	1.73493e-29	3.3889e-28
Cacna1b	-2.61152	3.04025e-51	1.26653e-49
Rspo3	-2.60921	0.0188998	0.0387972
Cdh23	-2.60835	8.20027e-20	9.81353e-19
Arhgap24	-2.6003	4.56318e-66	2.83466e-64
Dram1	-2.60008	1.19211e-05	4.36337e-05
Gabrg2	-2.59797	5.60361e-12	3.97705e-11
Gm3055	-2.59621	6.65054e-42	2.07667e-40
Nhlrc1	-2.59291	1.4261e-11	9.77419e-11
Galnt18	-2.5882	6.49284e-09	3.4495e-08
Mras	-2.58533	1.80964e-35	4.57748e-34
Vldlr	-2.58324	2.84059e-16	2.7945e-15
Gm19689	-2.57729	0.0430835	0.0807127
Zdhhc14	-2.57656	1.61916e-76	1.34268e-74
Kif1a	-2.5755	6.64556e-63	3.81794e-61
Prph	-2.57308	0.00362758	0.00869906
Prickle1	-2.57173	1.59676e-40	4.74174e-39
Acaa2	-2.56667	8.96638e-12	6.23286e-11
Dusp10	-2.56662	3.1017e-68	2.05766e-66
Tspan17	-2.56567	1.66706e-35	4.229e-34
Gabra4	-2.56427	7.24744e-14	5.97608e-13
Ly75	-2.56332	0.000628375	0.00175933
Isl2	-2.56192	1.86647e-08	9.46427e-08
Mdfic	-2.55956	7.37607e-13	5.62321e-12
Lgals1	-2.55861	0.0283143	0.0555603
Arhgef9	-2.55805	2.5034e-38	6.91977e-37
Phex	-2.55552	2.63962e-07	1.18228e-06
Kcnq2	-2.55301	4.90225e-14	4.10975e-13
Jam3	-2.55284	9.51579e-64	5.55773e-62
Pcdhac1	-2.5497	2.53491e-11	1.69766e-10
Agrn	-2.54827	2.75272e-33	6.37586e-32
Vmn2r1	-2.5478	0.0242751	0.048517
Tspan33	-2.54295	2.53721e-14	2.18648e-13
H2-M10.1	-2.54283	7.26065e-05	0.000237188
Dact3	-2.54139	7.16597e-20	8.61092e-19
Pcdh20	-2.54111	1.21537e-07	5.67044e-07
Ptprd	-2.54054	1.062e-54	4.81185e-53
Sncb	-2.53564	4.14584e-12	2.97485e-11
Tmem14a	-2.52885	4.99247e-15	4.5641e-14
Dtx4	-2.52771	0.0021347	0.00536959
Dixdc1	-2.52118	5.88777e-15	5.36028e-14
Sync	-2.51949	4.4918e-05	0.000151392
Tesc	-2.5193	1.03412e-14	9.23298e-14
Cnnm1	-2.51724	1.8061e-26	3.0326e-25
Hyi	-2.51717	3.45684e-20	4.23199e-19
Ugt1a9	-2.51694	5.93835e-10	3.4822e-09
Fn3k	-2.51426	2.74814e-06	1.09156e-05
Tnr	-2.51345	3.54317e-17	3.69229e-16
Ak1	-2.51049	2.25419e-56	1.07395e-54
Megf10	-2.50392	0.0472067	0.0872939
Cdk5r1	-2.5022	6.20241e-35	1.54884e-33
Gm11650	-2.49032	0.00233832	0.00583917
1700110I01Rik	-2.48832	0.0125954	0.0269081
Prokr1	-2.4861	1.73418e-06	7.06859e-06
Akna	-2.48583	4.70084e-09	2.53733e-08
Glipr2	-2.48396	0.000625686	0.00175292
4933405L10Rik	-2.48097	0.0428431	0.0802879
Gipc1	-2.48034	3.16284e-104	4.34396e-102
1110038B12Rik	-2.4786	8.77375e-12	6.11104e-11
Xlr	-2.47599	2.43312e-27	4.2946e-26
Mamdc2	-2.47528	0.0012384	0.00327188
Sh3pxd2b	-2.475	2.51035e-11	1.6825e-10
Six3os1	-2.47237	0.0011822	0.0031366
Nup210l	-2.47185	0.000322039	0.000947363
Htatip2	-2.46632	6.80033e-27	1.16862e-25
Pdzrn4	-2.46351	0.00411258	0.00976482
Pcdhga9	-2.45534	0.0013866	0.00363123
Glyat	-2.45429	0.00114978	0.00305657
Thra	-2.45428	2.10029e-26	3.51649e-25
Drc3	-2.45279	2.78733e-08	1.3909e-07
Jam2	-2.45107	7.7486e-14	6.37437e-13
Megf11	-2.44985	6.10152e-10	3.57311e-09
Olfm3	-2.44331	0.020261	0.0412972
Fnbp1	-2.44329	9.17079e-50	3.64757e-48
Dnah8	-2.44086	0.0233099	0.0467742
Lrrtm2	-2.43886	7.32409e-13	5.58843e-12
Opn5	-2.43702	0.00399748	0.00951213
Hey2	-2.43545	1.32258e-06	5.47467e-06
B4galt4	-2.43088	3.36655e-14	2.86605e-13
Eml2	-2.42861	1.89259e-38	5.24791e-37
Aqp11	-2.42745	1.39341e-28	2.57582e-27
Fignl2	-2.42404	1.63757e-18	1.83249e-17
Kcnh4	-2.4209	0.00986884	0.0215896
Rab37	-2.41757	4.38758e-46	1.54887e-44
L3hypdh	-2.41029	0.00198066	0.00500864
Ank2	-2.40599	1.47979e-34	3.61819e-33
Txnrd3	-2.40532	5.18631e-09	2.78483e-08
St8sia5	-2.40082	6.25072e-14	5.17849e-13
H2-Q9	-2.40062	7.71086e-06	2.88788e-05
Rell2	-2.39708	1.22474e-12	9.18945e-12
Niban1	-2.39515	7.3561e-05	0.000240104
Cd74	-2.395	0.0488719	0.0899653
Ccdc74a	-2.3949	0.00223751	0.00560892
Trpm3	-2.39397	0.0118543	0.0254984
Wdr83	-2.39321	2.77123e-43	9.14039e-42
Mt3	-2.39154	2.83966e-14	2.43637e-13
Noct	-2.39125	4.04881e-32	8.95322e-31
D230017M19Rik	-2.38947	0.000111078	0.000352482
Neu1	-2.38479	6.68609e-68	4.33732e-66
Lrfn1	-2.38393	1.15803e-42	3.7286e-41
Kctd1	-2.38069	1.29769e-61	7.24233e-60
Bcar1	-2.38061	2.85186e-96	3.38754e-94
Tmem254a	-2.37583	6.26521e-06	2.37018e-05
Gm37013	-2.37439	0.000588804	0.00165805
Zeb1	-2.37337	3.88199e-69	2.64517e-67
Cacng7	-2.3729	9.85971e-75	7.80782e-73
Gli3	-2.37247	0.0476606	0.088012
Prdm11	-2.36712	2.15156e-15	2.0066e-14
B2m	-2.36694	0.000696714	0.00193526
Asap2	-2.36442	8.43924e-45	2.89204e-43
Npy	-2.36439	5.18945e-29	9.87344e-28
Slc45a1	-2.36316	1.49001e-05	5.37871e-05
Cetn4	-2.36278	5.76319e-15	5.2523e-14
Kalrn	-2.36051	1.94632e-42	6.24385e-41
Parp14	-2.35968	7.78196e-16	7.4473e-15
Garem1	-2.35455	8.19231e-39	2.29333e-37
Cfap70	-2.35454	0.0282729	0.0554854
Prelid2	-2.3545	0.00143103	0.00373422
Cntn2	-2.35245	0.0482426	0.0889186
P3h2	-2.35126	3.29934e-09	1.81144e-08
Btbd11	-2.34814	7.13302e-47	2.57492e-45
Rbm20	-2.34437	2.98611e-15	2.77169e-14
Slc6a9	-2.34167	1.79254e-09	1.0097e-08
Angptl6	-2.34032	6.43045e-06	2.42956e-05
1700025G04Rik	-2.33716	6.04601e-27	1.04307e-25
Avpi1	-2.33683	2.40947e-19	2.82201e-18
H2bu2	-2.33576	4.90872e-14	4.11322e-13
Phkg1	-2.332	0.0155815	0.032637
Col9a2	-2.33094	0.0075264	0.016907
Papss2	-2.33079	2.13733e-31	4.57665e-30
Grin1os	-2.32966	9.59833e-15	8.60034e-14
Trim2	-2.32696	1.28876e-30	2.67806e-29
Spry4	-2.32695	5.23389e-14	4.37319e-13
Me3	-2.32643	0.000623614	0.00174767
Tmem229b	-2.32616	2.36645e-68	1.58183e-66
Klhl36	-2.32583	7.87222e-18	8.46444e-17
Slc3a1	-2.32526	6.17056e-07	2.65293e-06
Tshr	-2.32399	0.000789434	0.00216712
Ccl25	-2.32174	3.34439e-06	1.31208e-05
Slc24a2	-2.32036	1.70997e-38	4.76408e-37
Ptprj	-2.31745	7.06784e-57	3.42294e-55
Nme4	-2.31724	2.80232e-07	1.25165e-06
Adgrl3	-2.31589	8.62211e-13	6.53912e-12
Nup93	-2.31507	2.20383e-55	1.01157e-53
Ndufa4l2	-2.3147	0.0124068	0.0265537
Vsnl1	-2.31292	8.53e-14	6.99428e-13
Sema6c	-2.31127	0.000752326	0.00207628
Tex101	-2.31119	0.0156346	0.0327248
Anxa13	-2.30864	2.91467e-05	0.000100886
Nrbp2	-2.30847	6.46672e-22	8.61249e-21
Trim5	-2.30552	5.16232e-07	2.23751e-06
Etv1	-2.30277	2.47666e-16	2.44605e-15
Arhgef6	-2.30256	1.18773e-10	7.45989e-10
Svil	-2.30162	1.02613e-28	1.91908e-27
Sema4g	-2.29792	0.00077424	0.0021304
Gstt1	-2.29648	7.34663e-19	8.38661e-18
Arl10	-2.29414	7.19483e-59	3.74216e-57
Spsb1	-2.29403	3.17822e-11	2.10921e-10
Galnt14	-2.28795	5.94554e-09	3.1712e-08
Gm36738	-2.28307	0.000165188	0.000509207
Adam32	-2.28154	2.31218e-05	8.11502e-05
Adap1	-2.27682	0.00374546	0.0089634
Npnt	-2.27586	2.2014e-13	1.75433e-12
Hpse	-2.2743	1.26626e-23	1.85044e-22
Ust	-2.27425	2.13919e-17	2.25867e-16
Phc3	-2.2742	3.87339e-48	1.4519e-46
Eno4	-2.27267	0.00551442	0.0127624
C1qtnf12	-2.27183	6.15902e-11	3.96905e-10
Snta1	-2.27039	7.76746e-18	8.35691e-17
Fgf9	-2.26969	8.23549e-20	9.84898e-19
Selenow	-2.26942	2.96592e-48	1.11651e-46
Mfsd13a	-2.26528	5.64045e-56	2.65131e-54
Dach1	-2.26097	1.4847e-36	3.86683e-35
Gm3704	-2.26075	0.0144889	0.030567
H2-Q5	-2.25762	0.000874453	0.00237639
Trim62	-2.25754	2.49711e-49	9.77711e-48
Lipa	-2.25637	3.16448e-42	1.006e-40
Kctd15	-2.25592	4.17785e-35	1.04924e-33
Apcdd1	-2.25586	5.11079e-18	5.56677e-17
Atat1	-2.25418	1.07516e-18	1.21708e-17
Adra2a	-2.25242	2.92895e-39	8.35893e-38
Trp53cor1	-2.25231	0.000909275	0.00246341
Fbxw4	-2.24971	2.47996e-26	4.14427e-25
Nr1h4	-2.24845	2.26006e-09	1.25813e-08
Fam126a	-2.24839	1.53956e-33	3.59912e-32
Zfp267	-2.24638	4.36772e-55	1.9944e-53
Mov10	-2.24541	7.38187e-24	1.09698e-22
S1pr2	-2.24471	6.65266e-15	6.02854e-14
Rasl2-9	-2.24358	0.000440476	0.00126508
Strip2	-2.24239	5.20412e-26	8.55032e-25
1810008I18Rik	-2.24145	9.55677e-07	4.02607e-06
Hivep3	-2.23696	2.43154e-28	4.42968e-27
Trim21	-2.23607	3.05898e-15	2.83634e-14
Slc16a3	-2.23302	0.0463242	0.0859503
Gpr137c	-2.23248	2.87755e-05	9.97189e-05
Ppm1e	-2.23105	1.61588e-39	4.66457e-38
Pcbp4	-2.23097	2.86334e-22	3.87808e-21
Rit2	-2.23083	2.40759e-17	2.53143e-16
Chl1	-2.23035	1.0381e-18	1.17589e-17
Nell1	-2.22981	2.04576e-10	1.25662e-09
Cnn3	-2.22849	2.34176e-58	1.1864e-56
Col14a1	-2.22777	0.0464677	0.0861621
Sema3a	-2.22507	8.35546e-21	1.0598e-19
Gm15612	-2.22464	0.0187399	0.0385274
Aatk	-2.22442	4.82042e-17	4.95283e-16
Mlph	-2.22412	6.39333e-19	7.3269e-18
Mboat1	-2.22021	6.53e-41	1.97246e-39
Adgra2	-2.21619	0.000388896	0.001128
H4c1	-2.21498	0.026896	0.0531093
Poglut3	-2.2141	5.68727e-31	1.19596e-29
Sumf2	-2.20859	4.40973e-48	1.64592e-46
Neu3	-2.20698	1.87814e-15	1.75907e-14
Zfr2	-2.20686	2.38947e-10	1.45756e-09
Popdc3	-2.2066	5.83362e-16	5.61945e-15
Gpr157	-2.20623	9.32379e-31	1.94209e-29
Tut7	-2.20259	7.36143e-54	3.2763e-52
Agtpbp1	-2.20135	1.93212e-65	1.18351e-63
4930523C07Rik	-2.20134	8.27345e-05	0.000267711
Smad9	-2.20015	1.64587e-15	1.54812e-14
Rad51ap2	-2.19816	0.00180356	0.00460316
D630003M21Rik	-2.19625	2.44038e-10	1.48758e-09
Mknk1	-2.19503	2.2004e-50	8.95441e-49
D17H6S56E-5	-2.19442	1.85542e-31	3.99245e-30
Il23a	-2.19249	0.0278391	0.0547257
Zfp346	-2.19132	3.84151e-64	2.26623e-62
Aldoc	-2.19099	0.00010826	0.000344223
Slc25a24	-2.19062	4.11788e-16	4.00178e-15
Dop1b	-2.18858	4.12787e-56	1.94552e-54
Igf2	-2.18794	4.89366e-59	2.5835e-57
Pcdhga2	-2.18716	0.000665002	0.00185479
Sv2c	-2.18688	3.26458e-08	1.61484e-07
Skor1	-2.18574	0.00670425	0.0152315
Aldh1b1	-2.18565	3.0683e-18	3.37763e-17
Rtkn	-2.18178	2.45432e-10	1.49556e-09
Slc25a40	-2.17885	1.26003e-27	2.24886e-26
5930430L01Rik	-2.17696	2.13277e-11	1.44042e-10
Prkg1	-2.17681	8.39976e-06	3.13254e-05
Adgrb3	-2.17652	2.41032e-27	4.25864e-26
Nptx1	-2.17454	2.56862e-30	5.22039e-29
Asah1	-2.1717	2.54442e-61	1.40663e-59
Wnk3	-2.17031	1.77204e-22	2.4281e-21
Ankef1	-2.16632	0.0016369	0.00421945
Scd2	-2.16346	1.25978e-10	7.89832e-10
Sh3bgr	-2.16021	0.0104898	0.0228315
Ntn3	-2.15977	3.17507e-07	1.41025e-06
Kctd16	-2.15812	0.00528698	0.0123008
Mxd3	-2.15637	1.13537e-27	2.02843e-26
Mmp19	-2.15217	0.0362404	0.0690781
H3c4	-2.15107	0.00411733	0.00977219
Cfl2	-2.14854	7.6702e-38	2.08734e-36
Rin1	-2.14687	0.00330867	0.00800418
Cdh8	-2.14683	4.44527e-42	1.40301e-40
Chsy3	-2.14121	0.0380345	0.0721302
Prox1	-2.14045	3.83546e-43	1.25097e-41
Dffb	-2.13922	4.68335e-30	9.39877e-29
Armh4	-2.13723	0.000884994	0.0024017
Ypel4	-2.13525	1.62465e-06	6.64992e-06
Sfxn1	-2.13343	1.27617e-152	4.67396e-150
Radil	-2.1286	1.25991e-11	8.66559e-11
Lzts2	-2.12649	1.67787e-23	2.42574e-22
Sh3bp4	-2.126	9.27461e-56	4.32487e-54
Snx6	-2.12459	2.78931e-66	1.73887e-64
Clmn	-2.12419	1.71674e-13	1.37935e-12
Diras2	-2.12413	8.44344e-05	0.000272809
Slc18a3	-2.12286	7.86318e-09	4.14373e-08
Spock2	-2.12205	4.82456e-07	2.09836e-06
Ctsf	-2.12074	6.40892e-24	9.5482e-23
Rnf122	-2.11946	0.0432948	0.0810567
Gimap6	-2.11914	0.0266551	0.0526987
Grn	-2.11906	9.68485e-34	2.2946e-32
Rnf144a	-2.11763	5.48934e-05	0.00018239
Gli2	-2.11741	0.00631957	0.0144377
Ubash3b	-2.11607	1.20885e-15	1.14441e-14
Pde4b	-2.11505	6.6199e-30	1.315e-28
Pnpla7	-2.11358	1.88558e-16	1.87917e-15
Cntd1	-2.11246	7.95699e-10	4.61511e-09
Iah1	-2.11099	4.18716e-25	6.57234e-24
Ifit1bl1	-2.1099	0.000683243	0.00190054
Dhrs4	-2.10877	3.99326e-82	3.67548e-80
Agap2	-2.108	9.0077e-15	8.08348e-14
Zcwpw1	-2.10675	9.52259e-07	4.0136e-06
Fhl1	-2.10174	2.02347e-21	2.64088e-20
Dhx58	-2.09722	0.000873147	0.00237358
Tph2	-2.09666	8.45995e-07	3.58376e-06
Rprml	-2.09468	2.62021e-21	3.39699e-20
3110045C21Rik	-2.09389	2.76711e-06	1.09884e-05
Sugct	-2.09303	0.0198885	0.040622
Fbxo27	-2.09094	1.1522e-09	6.60869e-09
Plk3	-2.08714	8.62389e-14	7.06467e-13
Grin1	-2.0871	5.99703e-24	8.94973e-23
Zfp369	-2.0871	1.8396e-10	1.13554e-09
Phyhd1	-2.08585	6.8229e-05	0.000223562
Dpp7	-2.08554	3.3024e-19	3.84479e-18
Lhfpl5	-2.08489	7.17493e-18	7.74787e-17
Smad1	-2.08245	4.27016e-61	2.35327e-59
Cntrob	-2.08242	2.14305e-30	4.38079e-29
Boc	-2.07878	4.68231e-12	3.34207e-11
Cntnap5b	-2.07824	0.00454825	0.0107054
Gm15510	-2.07622	6.58723e-07	2.82172e-06
Nek11	-2.07546	0.0164429	0.0342294
Dmtn	-2.07397	2.4241e-06	9.68758e-06
Naaa	-2.07049	1.09106e-26	1.85502e-25
Sgk3	-2.06666	4.327e-18	4.72476e-17
Dhtkd1	-2.06629	4.92218e-06	1.88646e-05
Gabbr1	-2.06423	1.85167e-11	1.2554e-10
Adamtsl5	-2.06386	9.09165e-05	0.00029241
Eda	-2.06283	5.11979e-06	1.95878e-05
Lmcd1	-2.0613	1.33828e-22	1.8467e-21
Etohd2	-2.0608	6.98496e-13	5.33894e-12
Hfe	-2.05924	8.461e-33	1.93677e-31
Myl6b	-2.05902	1.06471e-34	2.63256e-33
Unc93b1	-2.05635	2.63671e-09	1.45995e-08
Apc2	-2.05596	7.60195e-25	1.17643e-23
Cacna1g	-2.05494	8.38683e-06	3.12838e-05
Rnf112	-2.05425	2.7432e-10	1.66409e-09
Msi1	-2.05395	9.43534e-13	7.1374e-12
H2bc9	-2.05393	0.00119465	0.00316772
Blvra	-2.05345	5.25237e-41	1.59476e-39
Otulinl	-2.0525	3.39476e-08	1.67452e-07
Slc8a2	-2.05189	1.13031e-11	7.80472e-11
Pcbd2	-2.05149	1.66565e-17	1.76717e-16
Ccdc71l	-2.05147	3.67244e-21	4.72631e-20
Pcdhgc4	-2.05021	1.66512e-30	3.44387e-29
Ssc5d	-2.04993	0.000103528	0.000330072
C1qa	-2.04936	6.02595e-09	3.21213e-08
Slc19a2	-2.04715	2.68482e-29	5.19814e-28
Plcg1	-2.04693	1.39685e-58	7.20136e-57
Mfsd14b	-2.04693	5.83642e-49	2.25009e-47
Slc5a1	-2.04601	0.0011722	0.00311101
Sdc1	-2.04446	5.55997e-49	2.14823e-47
Osbpl10	-2.04346	1.49437e-21	1.96052e-20
Adcy2	-2.0433	0.00128723	0.00338903
Snx30	-2.04217	2.88856e-22	3.90923e-21
Gpd2	-2.04006	4.7034e-30	9.42825e-29
4833439L19Rik	-2.03895	3.01696e-100	3.95807e-98
Cerox1	-2.03821	8.99365e-11	5.71407e-10
Slc2a6	-2.03647	1.86485e-07	8.51535e-07
Phactr2	-2.03556	3.67613e-16	3.58438e-15
Synpo2	-2.03429	6.90176e-14	5.69905e-13
Atp7b	-2.03318	0.00548056	0.0126991
Sct	-2.03284	0.00161282	0.00416533
Gpc1	-2.03269	7.63507e-41	2.30231e-39
Steap2	-2.03266	2.06135e-07	9.35186e-07
Sstr5	-2.03142	0.000138597	0.000432393
Nsd1	-2.03136	2.2548e-90	2.46207e-88
Celf2	-2.02962	5.33771e-39	1.50863e-37
Tspan4	-2.02887	2.29474e-14	1.98141e-13
BC039966	-2.02868	4.24074e-12	3.03799e-11
Ermp1	-2.02868	3.18653e-56	1.50995e-54
Syt2	-2.02819	7.67295e-20	9.20126e-19
Gng3	-2.0279	0.00655851	0.0149486
Il18bp	-2.02738	0.0053724	0.0124748
Gadd45a	-2.02681	1.08729e-11	7.51653e-11
Tex26	-2.02661	2.22139e-06	8.91598e-06
Fads3	-2.0265	4.25615e-05	0.000144029
Msh5	-2.02479	6.82385e-05	0.000223562
Cpn1	-2.02272	6.20317e-12	4.37256e-11
Clasp2	-2.02019	1.22208e-34	3.0132e-33
Zbtb46	-2.01993	0.0163908	0.034129
Inpp5j	-2.01891	5.15338e-14	4.31001e-13
Ttr	-2.01785	0.00254259	0.00629382
Gimap8	-2.01694	0.0320846	0.0619968
Cpeb1	-2.01531	1.65608e-18	1.84968e-17
Rab24	-2.0152	1.86542e-31	4.00905e-30
Tldc2	-2.01464	0.0353844	0.0676591
Slc22a15	-2.01402	7.31993e-26	1.19373e-24
Ctsa	-2.00975	1.04037e-33	2.4517e-32
Gm16008	-2.00877	8.11078e-09	4.26271e-08
2610316D01Rik	-2.00876	9.5311e-07	4.01622e-06
Atf5	-2.00663	2.27924e-06	9.13776e-06
AU041133	-2.00444	6.63038e-15	6.01455e-14
Mtag2	-2.00388	0.0021164	0.00532888
Zfp804b	-2.00353	8.2685e-06	3.08686e-05
Stat5b	-2.00302	2.39594e-51	1.00526e-49
Nnat	-2.00247	0.000214244	0.000650391
Cmtm7	-2.00159	0.0208707	0.0423947
Ltbp3	-2.00106	6.25372e-15	5.68168e-14
Uap1l1	-2.00103	3.46311e-12	2.49821e-11
Gsap	-1.9971	8.29381e-17	8.4086e-16
Inf2	-1.99708	8.85205e-12	6.16069e-11
Lrrtm4	-1.99661	0.0160155	0.0334386
Cxcr4	-1.99599	0.00225219	0.00564332
Serpina1c	-1.99573	0.00347674	0.00837735
H2-M3	-1.99361	0.0008567	0.0023332
Tubb3	-1.99349	7.33885e-28	1.31919e-26
Paqr7	-1.99324	1.28424e-10	8.04592e-10
Pcdhgc3	-1.99316	1.82191e-99	2.33789e-97
Iqsec2	-1.99279	4.50917e-17	4.64934e-16
Trp53i11	-1.99138	2.52225e-42	8.0474e-41
Pcdhb13	-1.98791	2.19452e-13	1.74964e-12
Abcc1	-1.98783	5.56968e-59	2.93159e-57
Rcor2	-1.98762	6.90286e-20	8.30611e-19
Scnn1a	-1.98671	4.06466e-07	1.78374e-06
Tnfrsf14	-1.9856	0.000178351	0.000547478
Btrc	-1.98535	1.41979e-58	7.29819e-57
Sptssa	-1.98504	1.36183e-23	1.98351e-22
Tmem8b	-1.98357	2.79828e-28	5.08726e-27
Cops7b	-1.97914	3.40539e-28	6.17819e-27
Kifc3	-1.97472	5.20707e-40	1.51557e-38
Dbp	-1.97469	7.50449e-05	0.000244585
Nphp3	-1.97421	3.19029e-12	2.30899e-11
Npr1	-1.97346	3.56054e-10	2.13487e-09
Degs1	-1.97257	5.18804e-68	3.39055e-66
Epop	-1.9709	3.0069e-10	1.81592e-09
St3gal3	-1.96922	1.42412e-41	4.38459e-40
Gm2788	-1.96919	3.12485e-07	1.389e-06
Slc7a2	-1.96661	7.04058e-19	8.05292e-18
Adgra3	-1.96519	2.12732e-28	3.88352e-27
Gm10532	-1.96362	0.0411586	0.0774947
Tpcn1	-1.96242	1.8197e-29	3.55054e-28
Thoc3	-1.9624	1.19264e-55	5.51755e-54
Satb1	-1.96061	1.68335e-14	1.46865e-13
Dand5	-1.95988	3.20076e-15	2.96623e-14
Rab43	-1.95793	3.14583e-12	2.27962e-11
Cdk17	-1.95749	1.99633e-28	3.65198e-27
Itfg1	-1.95668	6.32083e-53	2.7505e-51
Slc35g1	-1.95376	1.23838e-38	3.46117e-37
Minpp1	-1.95294	2.24638e-63	1.30334e-61
Lst1	-1.95262	0.015974	0.0333638
Coro2a	-1.95254	2.25902e-18	2.49928e-17
Naa35	-1.95043	6.85887e-57	3.33091e-55
Kcng3	-1.94917	0.0292678	0.0571521
Nek6	-1.94886	1.92032e-30	3.94844e-29
5430403G16Rik	-1.94744	1.99677e-12	1.47307e-11
Nol3	-1.94724	2.36751e-31	5.04494e-30
Vps8	-1.94661	1.56317e-35	3.98268e-34
Stard5	-1.94527	2.67086e-07	1.19475e-06
Mfn2	-1.94413	4.20718e-26	6.95134e-25
Rhoc	-1.94189	2.41662e-13	1.92149e-12
Fam217b	-1.9418	1.31187e-24	2.01421e-23
Gjd3	-1.94147	0.00126584	0.00333735
Fggy	-1.941	1.899e-18	2.11428e-17
Gm32139	-1.94069	0.0485726	0.0894611
Itgav	-1.93988	1.05534e-31	2.29614e-30
Unc5a	-1.93851	3.26191e-27	5.71728e-26
Tnrc18	-1.9383	3.47869e-42	1.09992e-40
Parvb	-1.93743	1.2519e-25	2.02097e-24
Ccdc159	-1.93671	4.74897e-13	3.66814e-12
Fam118a	-1.93406	2.75355e-30	5.58333e-29
Map3k20	-1.93281	7.81249e-32	1.70825e-30
Nanos1	-1.9323	9.96917e-14	8.14775e-13
Enho	-1.93185	1.84067e-11	1.2489e-10
Adam23	-1.93152	4.6753e-27	8.1137e-26
Oasl1	-1.92985	8.17272e-06	3.05435e-05
Tle6	-1.92926	0.00256323	0.00633955
Tmem44	-1.92816	0.000258105	0.000774391
St3gal5	-1.92798	1.55254e-86	1.5686e-84
Pde6d	-1.92676	5.18362e-26	8.52461e-25
C130046K22Rik	-1.92673	1.83344e-22	2.50637e-21
Ptma-ps2	-1.92511	0.00235629	0.00587735
Foxd2	-1.92386	1.83771e-17	1.9462e-16
Olfml2b	-1.92283	2.1016e-14	1.8227e-13
Pkhd1	-1.92141	1.82643e-05	6.52083e-05
Lif	-1.92137	0.0161051	0.0335937
Nectin2	-1.91948	2.88184e-49	1.12334e-47
Pacsin3	-1.9192	8.51349e-05	0.000274921
Mapt	-1.91762	4.71308e-10	2.79164e-09
Syndig1l	-1.9173	2.68544e-13	2.12754e-12
Zfp395	-1.91646	4.15548e-17	4.29979e-16
Irf7	-1.91422	0.00466523	0.0109572
Pde2a	-1.91315	6.8836e-06	2.59074e-05
Bend4	-1.91169	2.93489e-25	4.63155e-24
Acsl1	-1.9098	4.21387e-23	5.94065e-22
Slc25a42	-1.90835	7.41377e-19	8.45228e-18
Inka1	-1.90815	0.0367396	0.0698872
Smarca1	-1.90521	1.29556e-20	1.62221e-19
A230057D06Rik	-1.90375	9.59696e-06	3.55039e-05
Olfr856-ps1	-1.90272	0.00748816	0.0168297
Pwwp2b	-1.90247	3.5218e-18	3.872e-17
Dnaaf4	-1.90066	0.0450003	0.0838836
Gnl1	-1.8995	9.64142e-66	5.94723e-64
Tlcd3b	-1.89949	1.73399e-35	4.39245e-34
Prelid1	-1.89901	1.41124e-16	1.41527e-15
Vstm2l	-1.89798	2.32386e-16	2.29772e-15
Fbxo6	-1.89763	3.62652e-12	2.6118e-11
Epm2a	-1.89616	0.000342052	0.00100255
Simc1	-1.89444	4.57122e-50	1.8474e-48
Sort1	-1.89436	1.50405e-54	6.77981e-53
Serpine2	-1.89411	0.00682771	0.0154919
Sntb2	-1.89327	5.18841e-16	5.01717e-15
Lama4	-1.89242	0.0145337	0.0306413
Zfhx2os	-1.89131	0.0133478	0.0283673
Dtx2	-1.88861	1.63441e-25	2.62641e-24
Pcdhga4	-1.8876	1.71304e-06	6.9889e-06
Orc6	-1.8868	3.05606e-20	3.76229e-19
Lhpp	-1.88675	2.94298e-12	2.13792e-11
Cox5a	-1.88591	5.9079e-29	1.1204e-27
Grk6	-1.88587	1.9739e-56	9.42965e-55
Frg2f1	-1.88545	2.42222e-09	1.34457e-08
Shisal1	-1.88484	1.35008e-31	2.91578e-30
Etv4	-1.88235	0.000232302	0.000702058
Nt5c3	-1.882	6.26572e-23	8.76303e-22
Stxbp6	-1.88197	5.19606e-05	0.000173531
Faf2	-1.88171	7.36454e-163	3.23672e-160
Trim8	-1.88148	2.79059e-37	7.42187e-36
Prxl2c	-1.88046	4.66119e-10	2.76184e-09
Dapk1	-1.88039	4.65063e-15	4.26045e-14
2210408F21Rik	-1.87818	3.01998e-05	0.000104346
Dcun1d3	-1.87549	1.06628e-31	2.31708e-30
Ccdc136	-1.87502	5.93422e-17	6.06533e-16
Rab26	-1.87173	0.0167341	0.0347697
Fra10ac1	-1.8709	1.28074e-18	1.44053e-17
Slc12a5	-1.8689	1.01551e-10	6.4334e-10
Sult6b2	-1.86881	0.0218055	0.0440976
Cks2	-1.86869	1.83475e-27	3.26136e-26
Ctnnbip1	-1.86862	4.52598e-12	3.23442e-11
Clstn1	-1.86654	1.06101e-55	4.93456e-54
Impa2	-1.86583	8.02958e-05	0.000260491
Ppargc1b	-1.86522	4.38734e-10	2.60397e-09
Ptpn14	-1.86492	2.12262e-05	7.49462e-05
A930024E05Rik	-1.86456	3.28651e-08	1.62523e-07
Synm	-1.86437	0.0101735	0.0222034
Cdkn2a	-1.86387	4.72787e-23	6.64927e-22
Cpt1c	-1.86373	1.30943e-27	2.33467e-26
Slc2a8	-1.86283	4.91992e-20	5.96087e-19
Gm34632	-1.85929	0.00129605	0.00341036
Bves	-1.85855	1.97464e-22	2.6931e-21
Tomt	-1.85722	4.90025e-06	1.87847e-05
Cartpt	-1.85616	2.43909e-05	8.52637e-05
C2cd4b	-1.854	2.46164e-14	2.12344e-13
Creg1	-1.85266	8.06029e-21	1.02458e-19
Map4	-1.85245	2.00837e-37	5.36583e-36
Cebpb	-1.85189	1.79817e-05	6.4304e-05
Slc4a3	-1.85184	2.77076e-30	5.61175e-29
Gm14403	-1.85102	1.46253e-14	1.283e-13
A530072M11Rik	-1.84954	0.0055333	0.0128011
Vps35	-1.84931	1.87105e-43	6.24156e-42
Rtbdn	-1.84749	0.00838982	0.0186606
Kif27	-1.8468	0.000320915	0.000944373
Hlf	-1.84637	5.77828e-08	2.78003e-07
Bag6	-1.84611	8.89928e-58	4.41947e-56
Pdxk	-1.8419	2.25765e-50	9.16618e-49
Pcdh1	-1.84184	2.10943e-10	1.29302e-09
H2aw	-1.84144	1.58057e-08	8.06338e-08
Rmi1	-1.84125	1.56192e-49	6.15663e-48
Cdh22	-1.84034	4.86159e-12	3.4658e-11
Syce2	-1.84008	8.59237e-12	5.99247e-11
Cers4	-1.83959	2.20327e-18	2.43914e-17
Pcp4	-1.83898	1.6971e-05	6.08878e-05
Gstm4	-1.83825	5.43384e-17	5.57008e-16
Unc79	-1.83819	7.82864e-23	1.08969e-21
Lingo1	-1.83787	2.75285e-24	4.17199e-23
Gm10644	-1.83736	1.72123e-09	9.7203e-09
Tspan7	-1.83515	4.79394e-25	7.498e-24
Gipr	-1.83404	4.88951e-07	2.12451e-06
Pgam1	-1.83329	0.00016036	0.000495307
Parp16	-1.83322	4.40944e-14	3.71076e-13
Rassf8	-1.83238	3.48655e-40	1.02669e-38
Stard4	-1.83175	5.92521e-23	8.29341e-22
Pgap2	-1.83154	5.30554e-15	4.84275e-14
Tmeff1	-1.8314	1.36824e-08	7.0066e-08
Trex1	-1.83118	0.00058308	0.00164403
Zbtb12	-1.83097	3.37091e-12	2.43671e-11
Sesn1	-1.82849	7.61636e-37	2.00143e-35
Higd2a	-1.82822	1.8764e-20	2.32468e-19
Lrrn2	-1.828	9.56849e-22	1.26572e-20
Gria4	-1.82691	6.79676e-31	1.42586e-29
Man2b1	-1.82664	3.38726e-20	4.14969e-19
Cyp2d22	-1.82453	5.19161e-07	2.24966e-06
Prickle4	-1.82446	0.00397971	0.00947885
P2rx4	-1.82438	5.48414e-22	7.33723e-21
Cyb5r1	-1.82402	2.63154e-10	1.59967e-09
Rimkla	-1.82363	4.07823e-15	3.75368e-14
Osbpl1a	-1.82275	3.63682e-26	6.02028e-25
Cdo1	-1.82262	9.52635e-10	5.49994e-09
Gm15559	-1.82009	0.000441089	0.00126643
Pkd1	-1.82007	1.1826e-15	1.12076e-14
Pdk1	-1.81901	0.0415569	0.0781358
Scarb2	-1.81845	5.54252e-60	2.98888e-58
Pcolce	-1.81569	3.02192e-05	0.000104393
Tmem29	-1.81448	1.86186e-15	1.74475e-14
Rps6ka1	-1.81431	6.28474e-23	8.78265e-22
Ptprf	-1.81402	8.34437e-25	1.28792e-23
Idua	-1.81361	1.50576e-21	1.974e-20
Rnls	-1.81358	3.17878e-05	0.000109488
Arl2bp	-1.81204	4.44106e-98	5.5767e-96
Neurl2	-1.81122	0.00011989	0.000378531
Crocc	-1.81102	1.5614e-11	1.06599e-10
Plbd2	-1.81053	2.2012e-18	2.43914e-17
Phf19	-1.81037	3.13065e-38	8.62645e-37
R3hcc1l	-1.81001	4.80205e-24	7.18468e-23
Cntln	-1.8098	4.66339e-14	3.91511e-13
Cenpp	-1.80965	9.92901e-13	7.48829e-12
Xylt2	-1.8089	7.62543e-16	7.30545e-15
Slc25a23	-1.80871	5.10753e-23	7.17175e-22
Pipox	-1.80711	0.0444366	0.0829823
5031439G07Rik	-1.80534	4.25786e-22	5.71399e-21
Cd248	-1.80488	0.0444621	0.0830097
Sirpa	-1.80456	3.7521e-43	1.22606e-41
Ttc21a	-1.80418	0.0140153	0.0296461
Prkaca	-1.80226	8.82975e-135	2.1264e-132
Lrp5	-1.80186	2.22003e-27	3.93826e-26
Cpq	-1.80092	5.27085e-28	9.52328e-27
Rgs10	-1.80076	1.03571e-10	6.54483e-10
Mpzl3	-1.80007	0.000762169	0.00210212
Sv2a	-1.7998	1.42526e-21	1.87265e-20
Klhl4	-1.7997	0.000847322	0.00231052
4921524J17Rik	-1.79717	2.39278e-09	1.32865e-08
Gkap1	-1.79631	5.11788e-17	5.25233e-16
Carmil3	-1.79631	3.58126e-16	3.49576e-15
Mapk10	-1.79609	5.29e-31	1.11509e-29
Isca1	-1.79545	1.43889e-64	8.69268e-63
Sec14l1	-1.79441	1.81029e-43	6.05038e-42
Lrrc51	-1.79405	3.73897e-05	0.000127708
Capn6	-1.79227	0.000604838	0.00169911
Aldoart1	-1.79192	0.00132294	0.00347487
Zswim9	-1.79044	2.51217e-20	3.09706e-19
Soga1	-1.78886	6.63433e-28	1.19377e-26
Tnfsf9	-1.78839	4.30469e-08	2.09746e-07
Ppdpf	-1.78643	2.50444e-20	3.08969e-19
Unc13a	-1.78612	3.41565e-16	3.34152e-15
Atp2a2	-1.78578	1.16379e-20	1.46139e-19
Epb41	-1.78551	2.384e-61	1.32211e-59
Gpr173	-1.7852	5.92192e-11	3.81905e-10
Matn2	-1.78441	0.000308207	0.000909718
Csrp2	-1.78324	4.74356e-10	2.8085e-09
Ccnd2	-1.78235	9.11816e-09	4.76955e-08
Pbx4	-1.78168	4.67623e-09	2.52482e-08
Heg1	-1.78072	3.8624e-18	4.23851e-17
Cdk20	-1.77936	2.84865e-07	1.27169e-06
Wnk2	-1.77863	3.15332e-14	2.69496e-13
Fahd2a	-1.77785	1.20054e-11	8.27015e-11
Phkb	-1.77717	2.45007e-46	8.73677e-45
Helz2	-1.77675	4.87839e-16	4.72258e-15
Prr3	-1.77591	3.91708e-29	7.51772e-28
Tubb6	-1.77498	6.548e-22	8.71414e-21
Plod1	-1.77309	3.46942e-19	4.02904e-18
Mpzl1	-1.77143	7.16875e-32	1.5714e-30
Txndc12	-1.77108	4.27289e-58	2.15854e-56
Atrnl1	-1.76994	4.76713e-24	7.13851e-23
Rnf44	-1.76992	1.73263e-43	5.80182e-42
Tsx	-1.76979	0.0453656	0.0844481
Pon3	-1.76793	3.22153e-20	3.95769e-19
Sv2b	-1.7675	0.0200041	0.0408303
Zfp385a	-1.76728	2.4349e-11	1.63443e-10
Cfap43	-1.76682	0.00851044	0.0189094
Gria3	-1.76657	3.47795e-13	2.73079e-12
Ccdc106	-1.76655	0.0455998	0.0848301
Tcp11	-1.76516	0.000151245	0.000469272
Hsd17b7	-1.76384	4.12486e-08	2.01599e-07
Ppt1	-1.76265	6.11792e-74	4.71724e-72
Hsf4	-1.76125	2.86442e-14	2.45522e-13
Ddx41	-1.76062	9.98881e-35	2.47329e-33
Usp11	-1.76062	2.53689e-19	2.9673e-18
Mylk	-1.76024	9.27867e-05	0.000298152
Rapgefl1	-1.75902	0.000879014	0.00238657
Glrx	-1.75774	2.36122e-27	4.18451e-26
Slc30a1	-1.75748	1.26617e-13	1.02672e-12
Tjp1	-1.75563	1.22559e-40	3.66427e-39
Arhgef2	-1.75521	1.88677e-11	1.27771e-10
Ttc39b	-1.75499	9.43347e-24	1.39128e-22
Calu	-1.75475	1.41186e-32	3.19851e-31
Kcnh2	-1.75427	1.90965e-17	2.01995e-16
Pla2g2d	-1.75416	1.604e-11	1.09338e-10
Ypel2	-1.75337	1.03194e-14	9.22293e-14
Diras1	-1.75326	1.77454e-13	1.42254e-12
Prkce	-1.75151	1.48587e-59	7.93971e-58
Mtus1	-1.75044	3.15193e-14	2.69496e-13
Rusc2	-1.75032	4.44392e-28	8.03747e-27
Bloc1s1	-1.75028	5.195e-11	3.37253e-10
Elapor2	-1.74901	2.46931e-33	5.72697e-32
Crybg3	-1.74805	3.17922e-25	5.00813e-24
D17H6S53E	-1.74712	3.94602e-14	3.33675e-13
Tmem256	-1.7462	5.99262e-12	4.23264e-11
Tmem53	-1.74579	0.0350068	0.0670426
Zfp935	-1.7442	1.24675e-14	1.10195e-13
Gm1604a	-1.74365	0.0215802	0.0437023
Gm51627	-1.74299	0.00207506	0.00523189
Hacd3	-1.74188	9.91015e-32	2.16154e-30
Ranbp17	-1.741	4.68771e-25	7.33837e-24
Crem	-1.74081	2.18165e-06	8.7725e-06
Asrgl1	-1.7398	2.25275e-41	6.89953e-40
Gm52298	-1.73927	5.10523e-05	0.000170692
Mtor	-1.73891	2.16438e-35	5.46693e-34
Traf5	-1.73785	1.04649e-09	6.02201e-09
9930021J03Rik	-1.73643	1.12798e-22	1.56141e-21
Hmgxb4	-1.73641	7.73694e-28	1.38933e-26
Cntnap2	-1.73601	1.14164e-13	9.30462e-13
Ercc6l2	-1.73467	2.29903e-39	6.60406e-38
Loxl2	-1.7344	7.13273e-15	6.44696e-14
Ext2	-1.73373	9.20703e-41	2.76683e-39
App	-1.73359	5.76136e-25	8.97118e-24
Slc4a10	-1.73309	5.27111e-07	2.28129e-06
Dpf1	-1.73181	7.10903e-19	8.12593e-18
Lrrfip1	-1.73148	1.16021e-28	2.16064e-27
Rccd1	-1.73073	2.81856e-06	1.11852e-05
Armc9	-1.72997	9.76358e-22	1.29056e-20
Sbsn	-1.72991	0.00672198	0.0152697
Gm16861	-1.7296	4.19415e-05	0.000142177
Npas3	-1.72951	9.12687e-17	9.24253e-16
Ehmt2	-1.72946	3.69585e-44	1.2543e-42
Dhps	-1.72915	1.72008e-27	3.06063e-26
B230319C09Rik	-1.72854	0.0463896	0.0860535
Slc29a1	-1.72733	1.73265e-32	3.91013e-31
Arhgap31	-1.72727	1.29766e-26	2.19143e-25
Fkbp9	-1.72695	6.17226e-27	1.06381e-25
Pctp	-1.72682	1.0888e-06	4.54983e-06
Slc26a11	-1.72639	4.28415e-10	2.54788e-09
Clcn6	-1.72629	4.79547e-19	5.53179e-18
Adam15	-1.72512	7.26823e-26	1.1864e-24
Lipt2	-1.72453	1.25729e-06	5.20811e-06
Nphp4	-1.72363	5.10369e-23	7.17175e-22
Smpd3	-1.72344	8.45172e-37	2.21763e-35
Nudt16	-1.72277	2.5303e-09	1.40235e-08
Zbtb8b	-1.72146	0.00389507	0.00929487
Kcnu1	-1.72123	1.23916e-07	5.77531e-07
Gramd3	-1.7208	2.75787e-12	2.00842e-11
Adgrg2	-1.72047	0.0159968	0.0334034
Abhd16a	-1.71929	4.15664e-23	5.86467e-22
Nol8	-1.7188	1.12753e-19	1.33842e-18
Meis1	-1.71817	3.3445e-08	1.65112e-07
Tshz1	-1.7171	8.93245e-24	1.32071e-22
Tbc1d9b	-1.71671	1.05294e-39	3.04453e-38
Zfp808	-1.71664	7.88781e-05	0.000256227
Katnal2	-1.71562	9.37983e-10	5.41713e-09
Endod1	-1.71461	2.33958e-25	3.7289e-24
Nxn	-1.71426	1.26489e-19	1.49945e-18
Slc9a5	-1.71295	2.70585e-12	1.97299e-11
Klf2	-1.71287	0.0420265	0.0789513
Gm10638	-1.71263	0.0160533	0.0335055
Fbln5	-1.71215	0.000579878	0.00163527
Eapp	-1.71191	1.0249e-25	1.66523e-24
Ntng1	-1.71176	0.0445162	0.083078
Sptan1	-1.7115	2.64876e-107	3.9462e-105
Tppp3	-1.71131	2.75363e-08	1.37447e-07
Ppp1r3d	-1.71124	1.83085e-11	1.24315e-10
Zfp78	-1.71011	1.2269e-05	4.47954e-05
Zfp429	-1.70908	5.15352e-05	0.000172209
Cmip	-1.70862	2.50023e-74	1.94487e-72
Idh2	-1.70839	5.32724e-41	1.61193e-39
Pcyox1l	-1.70785	3.13718e-17	3.27894e-16
Dab2ip	-1.70616	8.09635e-27	1.38862e-25
Shld1	-1.70606	3.66081e-06	1.42984e-05
Nr3c2	-1.70542	0.00658528	0.0150018
Pla2g15	-1.70498	3.46453e-28	6.27901e-27
Fstl3	-1.70496	0.000280963	0.000836748
AI429214	-1.70476	5.46877e-05	0.00018181
Auh	-1.70458	8.76396e-19	9.94644e-18
Stat5a	-1.70436	1.49574e-18	1.67913e-17
Jag1	-1.70374	0.000273137	0.000815098
Ctso	-1.70286	4.10366e-09	2.22795e-08
Tecpr1	-1.70271	5.31569e-71	3.76814e-69
Arntl2	-1.70264	0.0201538	0.0411025
Tmem35b	-1.70257	0.00482702	0.0113115
M5C1000I18Rik	-1.70144	1.40984e-06	5.81532e-06
Arl3	-1.70045	1.2387e-18	1.39502e-17
Cdh4	-1.6992	1.0332e-14	9.2295e-14
Pkd2	-1.69893	5.77087e-66	3.57225e-64
Gm36298	-1.69882	0.000625375	0.00175233
Nos3	-1.69834	0.0191925	0.039329
Spata2	-1.69799	3.33113e-16	3.26247e-15
Pm20d2	-1.6975	3.29154e-06	1.2925e-05
Efhd2	-1.69646	8.32445e-26	1.35504e-24
Dner	-1.69535	6.75329e-07	2.88863e-06
Fkbp5	-1.69525	3.23124e-27	5.66918e-26
Map3k13	-1.69485	1.56424e-16	1.56692e-15
Glb1	-1.69457	3.59276e-30	7.25985e-29
Sun2	-1.6945	1.95124e-17	2.06271e-16
Lysmd4	-1.69289	3.22408e-20	3.95806e-19
Ntrk2	-1.69258	5.98188e-25	9.28988e-24
Slc9a7	-1.69218	3.09902e-24	4.68451e-23
Morn1	-1.6915	4.48128e-06	1.72689e-05
Zfp609	-1.69071	8.88415e-35	2.20598e-33
Tmem98	-1.69061	1.41032e-22	1.94459e-21
P4ha2	-1.69044	0.00121018	0.00320601
Abat	-1.6904	2.58696e-25	4.10459e-24
Gadd45gip1	-1.69017	1.3292e-28	2.46231e-27
Gys1	-1.68975	0.00462174	0.0108638
Tent4b	-1.68906	2.38354e-27	4.21671e-26
Ppm1f	-1.68879	1.95937e-32	4.40483e-31
Fez2	-1.68811	2.1975e-11	1.48269e-10
Hspb11	-1.6872	2.52142e-08	1.26286e-07
Hipk2	-1.68711	3.74233e-15	3.45355e-14
Rgs4	-1.68675	6.02958e-10	3.53333e-09
Ctsl	-1.68656	4.6266e-20	5.6171e-19
H2bc6	-1.68391	0.000106001	0.000337467
Fam110b	-1.68332	1.80686e-12	1.33577e-11
Ubqln1	-1.68271	6.67551e-53	2.89766e-51
Clstn2	-1.68253	1.85194e-07	8.45858e-07
Lrrc8a	-1.68196	1.67596e-31	3.61513e-30
Zfp820	-1.68184	9.21744e-06	3.42006e-05
Calcoco1	-1.68178	2.54254e-07	1.14214e-06
Pepd	-1.68088	1.75016e-40	5.17977e-39
Bcl7c	-1.68	2.82855e-42	9.00832e-41
Jak3	-1.67965	2.69084e-08	1.34427e-07
Zfp503	-1.67957	1.34172e-12	1.0033e-11
Hddc3	-1.67855	6.55617e-06	2.4744e-05
Rwdd2a	-1.67522	0.00541979	0.0125716
Tm7sf2	-1.67451	3.23189e-06	1.2705e-05
Ppm1m	-1.67442	5.87709e-09	3.13564e-08
Nelfe	-1.67343	2.57182e-21	3.33673e-20
Zfp964	-1.67328	0.00841409	0.0187098
Best3	-1.6728	1.27244e-07	5.91941e-07
Zfp91	-1.67272	6.64778e-39	1.86989e-37
Cdyl2	-1.67196	0.00900027	0.0198775
Lman2	-1.67116	3.76292e-33	8.64734e-32
Arhgef40	-1.67115	2.20577e-07	9.97877e-07
Gls2	-1.67109	2.10099e-07	9.52191e-07
Scoc	-1.67102	8.40845e-20	1.00422e-18
Slc20a1	-1.67087	3.57713e-16	3.49366e-15
Rasgef1b	-1.6708	5.67088e-12	4.02154e-11
[truncated: 2,273 more rows]

## Sheet: Scr+Cy vs. Scr
Table S1c. Differentially expressed genes from Scr+Cy vs. Scr comparison
Gene symbol	Fold change (Scr+Cy vs. Scr)	P-value (Scr+Cy vs. Scr)	FDR step up (Scr+Cy vs. Scr)
Adamts8	3.76565	2.21983e-06	3.34463e-05
H2-M10.4	10.0985	6.24817e-32	5.2386e-30
6430628N08Rik	51.6211	1.81601e-06	2.77616e-05
Gm26721	-6.07691	0.0282465	0.113031
Map10	-2.19414	0.000441805	0.00377665
Lipo3	-2.11372	0.0255595	0.104956
1700012B07Rik	-1.66462	0.0126295	0.060682
Stac	-1.56811	0.00960663	0.0489494
Serpinb1a	-1.51186	0.0134085	0.0637777
Tmc3	1.50331	1.88146e-05	0.000233821
Smyd1	1.50971	0.00294514	0.018712
Fhl2	1.57151	3.15941e-08	6.22748e-07
Fam181b	1.61142	0.000657319	0.00532757
Gm39468	1.61681	3.35446e-09	7.60417e-08
Capn11	1.68534	0.0192528	0.0846377
Slc14a2	1.99374	3.99071e-110	1.85784e-107
Gm38410	2.00531	1.31956e-11	3.82824e-10
Shh	2.02838	0.000346337	0.00306044
Ms4a6d	2.51061	0.0165093	0.0750241
Tmem26	2.51535	0.00194782	0.0133067
Ptchd4	2.81959	8.85153e-17	3.75558e-15
Hnf1b	3.21737	1.69035e-08	3.47245e-07
Rasgrp2	3.74645	1.56128e-49	1.9403e-47
Bcas3os2	5.9709	3.52094e-16	1.41833e-14
Spp2	6.37274	7.16264e-32	5.97671e-30
Cpne6	18.5056	7.41651e-81	1.99938e-78
Gm34917	18.9177	0.000376754	0.0032927
Pabpn1l	-36.9166	0.0184572	0.0818178
Gm15816	-24.3275	0.00030848	0.00277632
Gpnmb	-14.8823	0.0196454	0.0858469
C6	-13.9252	0.00924413	0.0475029
Dlk2	-13.7487	0.00819189	0.0430069
Fgfrl1	-11.1338	0.0356833	0.13502
Gm38431	-10.6628	0.0495645	0.171527
Ly6g6d	-10.2017	0.0438713	0.157178
Adra2b	-10.1688	0.00520309	0.0299519
Tmem178	-9.89426	0.00649035	0.035632
Fndc4	-9.5349	0.0285443	0.113885
Krtap17-1	-8.55642	0.0126846	0.0608298
Cacna1s	-8.52771	0.0297507	0.11754
Kcnk2	-8.34967	0.0314225	0.122332
4931415C17Rik	-8.34431	0.0454912	0.161202
Gulo	-7.79529	0.00697025	0.0376751
Cubn	-7.68781	0.0370915	0.139176
Tacr3	-7.40575	0.0258177	0.105652
1700084E18Rik	-6.76843	0.020229	0.0877842
Mro	-6.53226	0.0285162	0.11385
Acta1	-6.15161	0.0168859	0.0763985
Ascl2	-5.77308	0.015119	0.0699576
Hrh3	-5.41341	8.00396e-05	0.000848992
Deup1	-5.04363	0.0345608	0.131654
F13a1	-4.91499	0.00288346	0.0184136
Creg2	-4.66561	0.00836883	0.0437376
Kcnj3	-4.34532	5.77944e-05	0.000634942
Foxq1	-4.23717	0.0435038	0.156021
Zfp469	-4.15952	0.0181123	0.0807178
Il4	-4.10197	3.87862e-06	5.60305e-05
Inhbb	-3.94026	0.0167874	0.0760314
Akr1c18	-3.56806	0.00889859	0.0460998
Tal1	-3.48876	0.000356807	0.003134
Cldn3	-3.46836	0.0055312	0.0314454
Rasl11a	-3.3826	0.0122424	0.0593097
Iqcf5	-3.36284	0.0211309	0.0907762
Rph3a	-3.32877	0.0417825	0.151397
Diras2	-3.2701	0.0443516	0.158435
Lor	-3.2375	0.00097565	0.00741706
Kif21b	-3.20409	0.000271849	0.00248883
Il12rb2	-3.1564	5.2148e-05	0.000579081
Sorcs1	-3.1091	0.0160555	0.0733039
C1ql1	-3.09897	0.0144224	0.067563
Aard	-3.05138	0.00498615	0.0289888
Ajap1	-3.0482	0.0219418	0.0933897
Gm34507	-3.0368	1.69284e-07	3.06642e-06
Myh7b	-2.99866	0.018401	0.0816511
Col20a1	-2.98462	0.00644547	0.0354612
Hgsnat	-2.96613	2.50354e-14	8.91656e-13
Gfra1	-2.95258	0.0360303	0.136021
Hspb1	-2.93596	0.0115534	0.0566609
Gm41177	-2.9267	2.48427e-09	5.73542e-08
Tll1	-2.90506	5.25766e-05	0.000582732
Gabra3	-2.83415	0.0394126	0.145304
H2ac11	-2.80565	0.0446878	0.159238
Gprin3	-2.80268	1.55465e-08	3.20495e-07
Ramp1	-2.79587	0.0010158	0.00766902
Gm44504	-2.78036	0.0150866	0.0698652
Upk3a	-2.74946	0.0172968	0.0778976
Nbl1	-2.72235	0.0145235	0.067811
Abca4	-2.72071	7.25922e-05	0.000776577
9430021M05Rik	-2.7159	0.0305153	0.119785
Akr1d1	-2.70416	0.0230978	0.0971538
Stra6	-2.70079	2.65344e-07	4.66361e-06
Dab1	-2.69102	0.00608848	0.0338909
Mylk	-2.66372	2.77566e-06	4.0941e-05
Spns2	-2.65948	0.00709255	0.038147
Emid1	-2.65378	0.00123969	0.00908915
Gldc	-2.62355	0.000278126	0.0025423
Fam107a	-2.59884	1.10198e-13	3.7495e-12
Clstn2	-2.56776	7.05353e-16	2.79636e-14
Nr0b2	-2.56448	0.000416034	0.00358592
Coro6	-2.54286	0.003369	0.0208604
9430083A17Rik	-2.53317	2.75406e-19	1.42779e-17
4921525O09Rik	-2.52507	2.88268e-54	4.24481e-52
Gas1	-2.51947	0.00853882	0.0445448
Samd5	-2.49467	0.00603	0.0336938
Efcab10	-2.49295	0.0282234	0.11299
Cacng3	-2.48942	0.0170895	0.0771007
Necab2	-2.48586	0.0135504	0.0642781
Sema6a	-2.48348	0.0106382	0.0530336
Gsg1l	-2.48322	0.00611211	0.0340008
Glis1	-2.45344	0.0471322	0.165114
Fbln5	-2.44932	0.0333277	0.128014
Kcnab1	-2.4418	0.0201238	0.0874362
Nkain1	-2.43869	0.0305401	0.119831
Slc1a7	-2.40961	7.13115e-09	1.55229e-07
Aox3	-2.39623	0.00133831	0.00971063
Dpp6	-2.39404	0.00420466	0.0251405
Astn2	-2.38364	0.00236697	0.0156751
Spry1	-2.32627	0.0426403	0.15355
Edil3	-2.3245	0.00972548	0.0493827
Spock3	-2.31584	8.26155e-06	0.000110678
Ppp1r3c	-2.29149	0.00338217	0.0209185
Nrg3	-2.28691	1.1855e-08	2.49082e-07
Extl1	-2.28619	0.0320819	0.12432
Hic1	-2.28368	1.69856e-16	7.06981e-15
Tenm1	-2.26366	8.03602e-08	1.52068e-06
Rasl10b	-2.25676	1.7066e-08	3.50171e-07
D630041G03Rik	-2.25182	0.000951353	0.00726061
Ros1	-2.24949	0.00736637	0.039342
Svopl	-2.24538	4.09914e-07	6.96694e-06
Lct	-2.23835	9.27217e-05	0.00096319
Plekhg1	-2.22761	0.0412665	0.150304
4930539J05Rik	-2.22395	0.0102104	0.0513536
Gm52877	-2.19648	7.56868e-06	0.000102652
Rgs9bp	-2.19496	0.019973	0.0869534
Nrn1l	-2.18806	2.64734e-11	7.41044e-10
Fgf18	-2.18338	0.00351013	0.0215666
Smtnl2	-2.18234	9.50044e-18	4.29062e-16
Cyp46a1	-2.18211	5.01565e-15	1.86601e-13
Pitpnc1	-2.1773	0.000137619	0.00136397
Sfmbt2	-2.17534	0.0362341	0.136515
Grid2	-2.13175	5.59408e-18	2.57961e-16
Angpt2	-2.11241	0.0251574	0.103725
Ace	-2.11129	9.60273e-07	1.52279e-05
Gm5860	-2.10977	2.3609e-08	4.71722e-07
Mfsd4b1	-2.10705	3.91204e-05	0.000446876
Cpne4	-2.10627	0.0254792	0.104756
Grid2ip	-2.09768	0.0010238	0.00772281
DXBay18	-2.0889	0.00251003	0.016467
Gm14685	-2.08408	0.0116536	0.0570566
Mdga2	-2.07516	0.0109018	0.0540864
Cacna2d2	-2.07358	0.00971077	0.0493223
Cdo1	-2.06927	0.000875009	0.00675453
Fam20a	-2.06299	0.0416379	0.151123
Dlgap2	-2.06044	0.00591887	0.0332105
Pygl	-2.0523	7.35945e-05	0.000786819
Ppp1r16b	-2.04323	5.02147e-12	1.51179e-10
Six3os1	-2.0431	0.00262271	0.0170593
Kctd16	-2.04302	0.00105133	0.00789983
Trim5	-2.0383	0.0123994	0.0598883
Ckb	-2.03526	0.0378105	0.141056
Bdnf	-2.03223	0.00355954	0.021809
Plppr1	-2.0311	3.96804e-06	5.71808e-05
Slc30a8	-2.02049	2.00076e-07	3.56293e-06
Lhx1os	-2.01733	0.00222848	0.0149521
Hhip	-2.01613	0.0451001	0.160104
Nudt17	-2.01319	0.0324879	0.125532
Cacnb4	-2.01298	2.95226e-08	5.8323e-07
Fam184b	-2.00553	0.00254875	0.0166878
Cartpt	-1.99812	0.00179656	0.0124137
Tmem191c	-1.99248	0.000846663	0.00656464
Rab26	-1.99158	0.0292347	0.115953
Grm1	-1.95718	3.49707e-09	7.90699e-08
Adgrl3	-1.95168	0.000608532	0.00499686
Pgap1	-1.94379	0.000624431	0.00510826
Uckl1os	-1.94281	0.000724188	0.00575769
Tshr	-1.93743	0.00046126	0.00391602
Jam2	-1.93282	0.0135866	0.0643976
Fam78a	-1.93219	2.60513e-07	4.58331e-06
Ildr2	-1.9269	3.87221e-05	0.000442903
Prss53	-1.92364	0.0174075	0.0782534
Higd1a	-1.92348	7.20545e-11	1.94248e-09
Aldh1l2	-1.92137	7.6665e-05	0.000816161
Frzb	-1.91044	0.0181352	0.0807787
Angptl1	-1.90386	0.000783719	0.00615095
Chrna5	-1.903	8.12855e-11	2.18127e-09
Kcnj6	-1.89915	4.56998e-06	6.47371e-05
Plk5	-1.89775	6.37579e-05	0.000693932
Tmem200c	-1.88771	2.77638e-05	0.000328276
Tbx3	-1.88507	2.61371e-09	6.00263e-08
Tln2	-1.87835	0.0394753	0.145382
Grin2d	-1.87436	4.44793e-07	7.50155e-06
Tcf7	-1.87366	0.0323996	0.125276
Gcg	-1.87318	0.00182186	0.0125588
Casr	-1.8664	0.00608484	0.0338909
Scd4	-1.86458	2.14147e-12	6.66517e-11
Cntnap4	-1.86175	1.54758e-07	2.83071e-06
Slc8a3	-1.861	0.0158506	0.0726332
Gm7467	-1.86082	0.0380632	0.141782
Tafa1	-1.86019	3.66652e-07	6.30505e-06
Wnt3	-1.85226	4.37085e-06	6.22614e-05
Dscam	-1.84942	1.45545e-05	0.000185079
Ugt1a9	-1.84894	0.0270811	0.109417
Nptx1	-1.84634	1.08154e-11	3.15865e-10
Cox6a2	-1.84423	5.22301e-05	0.000579258
C030029H02Rik	-1.83963	5.8462e-10	1.44286e-08
Gm16124	-1.83848	2.98816e-35	2.74144e-33
A830082N09Rik	-1.83801	0.0237493	0.0992511
Rnf208	-1.83708	1.74547e-09	4.09449e-08
Apob	-1.83583	0.00824834	0.0432292
Glyat	-1.83536	8.3819e-05	0.000882139
Mdga1	-1.83207	2.54459e-06	3.80451e-05
Ankrd34a	-1.83097	0.00109182	0.00815515
Phospho1	-1.8268	0.00376801	0.0228625
1700012D01Rik	-1.82649	0.034369	0.131009
Adcy1	-1.82481	0.000796824	0.00623894
1700034H15Rik	-1.81308	0.00319544	0.0199621
Ntrk1	-1.81117	1.59701e-06	2.45261e-05
Gipr	-1.80829	3.11745e-05	0.000365643
Arxes1	-1.8046	7.59634e-12	2.25229e-10
Ciart	-1.80242	1.00323e-17	4.51917e-16
Frem2	-1.79892	0.0107732	0.0535086
Pabpc1l2a	-1.79801	9.15931e-07	1.45775e-05
Jcad	-1.79783	0.000118249	0.0011888
Kcnk9	-1.79732	2.61986e-09	6.00888e-08
Scn1a	-1.79645	0.0402501	0.147676
Sparcl1	-1.79489	1.6314e-11	4.67109e-10
Ush1g	-1.79429	0.0166621	0.0756007
Sorcs2	-1.79377	6.03777e-06	8.35042e-05
Ptprt	-1.79284	5.64474e-07	9.3334e-06
Plppr5	-1.79282	0.00133354	0.00968368
Shroom4	-1.78642	1.09771e-05	0.000143438
Rgs2	-1.78533	1.21678e-05	0.000157938
Ttr	-1.78242	9.58949e-06	0.000126629
Cd164l2	-1.7821	0.000243387	0.00224822
Ccdc184	-1.77479	0.00601302	0.0336418
Gm2694	-1.77349	1.91976e-05	0.000237738
Ybx2	-1.77198	0.00344967	0.0212622
Csdc2	-1.77071	0.0123721	0.0597729
Syt17	-1.77042	0.00149833	0.010699
Mturn	-1.76991	0.0287437	0.114498
Dner	-1.7668	0.00909488	0.046862
Pcdha10	-1.76635	0.000175504	0.00168975
Iyd	-1.76189	1.65969e-08	3.41346e-07
Pcdh20	-1.76122	0.00706613	0.0380282
Hspa1a	-1.75908	0.00201495	0.0137119
Vstm5	-1.7588	0.00134657	0.00976249
Cth	-1.75799	2.62679e-09	6.01689e-08
Scrt1	-1.75322	0.000106828	0.00109342
Olfm2	-1.75309	1.16926e-05	0.000152108
Fgfr1	-1.75168	2.72678e-10	6.97537e-09
B230206L02Rik	-1.7455	0.00294924	0.0187313
Ttc21a	-1.74492	0.0209847	0.0902813
Hs3st2	-1.74477	0.000100438	0.00103285
Gucy2c	-1.74406	0.0170811	0.0770828
Nell1	-1.74159	0.0148746	0.0690639
Epb41l4a	-1.73995	0.0405509	0.148407
Adra2a	-1.73992	0.000823618	0.00641434
Zdhhc22	-1.7392	0.00872914	0.0453755
P4ha2	-1.7355	0.00270307	0.0174911
Atp1b2	-1.73449	1.71181e-07	3.08919e-06
Spag4	-1.73401	0.000591798	0.00486858
Gm14966	-1.73155	0.0380577	0.141782
Ppp1r3b	-1.73129	0.0257432	0.105372
0610009L18Rik	-1.73086	0.00133404	0.00968368
1700007L15Rik	-1.73068	0.00424641	0.0253699
Oprd1	-1.72992	2.70783e-13	8.95271e-12
Ppm1j	-1.72673	7.65747e-06	0.000103776
Trim36	-1.72524	1.50356e-07	2.75596e-06
Tlr5	-1.72423	0.0286836	0.114311
Kcnmb4	-1.7238	0.000144449	0.00142042
Rab40b	-1.72008	1.08006e-10	2.85888e-09
Gm10548	-1.71964	0.0485851	0.168933
Gria3	-1.71832	0.000736226	0.00583487
Ctxn1	-1.71403	6.17036e-06	8.52035e-05
Mmp15	-1.71237	0.000949004	0.00724593
C030037D09Rik	-1.71101	0.00180164	0.012439
Pycr1	-1.70945	0.00692716	0.0375455
Rnf138rt1	-1.7081	6.88787e-07	1.12171e-05
5033430I15Rik	-1.70732	5.2744e-07	8.76882e-06
AI593442	-1.70594	0.000556034	0.00461772
Gm15663	-1.70313	1.55453e-05	0.000196894
Dbp	-1.7004	1.09036e-17	4.87409e-16
Rgs11	-1.69945	0.0141847	0.066745
Slc2a2	-1.69848	0.00177427	0.0122985
2810410L24Rik	-1.69835	0.00288695	0.0184292
Cdh23	-1.69407	0.00445653	0.0264479
Srgap1	-1.69325	2.02407e-05	0.000249421
Cd93	-1.69294	0.0446166	0.159068
Cmtm8	-1.69087	7.21793e-05	0.000772631
Aox1	-1.68295	0.0425758	0.153352
Rgl2	-1.68041	5.02896e-12	1.51179e-10
Chst1	-1.67972	6.92053e-08	1.31813e-06
Clmn	-1.67606	0.00153556	0.0109159
Shisa7	-1.67449	0.0010282	0.0077493
Scrt2	-1.67358	0.0162274	0.0739348
Rspo1	-1.67183	0.000558888	0.00463703
Polr3g	-1.66605	0.0115583	0.0566692
Slc38a5	-1.66583	0.000319934	0.00285448
Anxa13	-1.66567	0.0258992	0.105842
Galnt14	-1.66473	0.000924884	0.00708027
Bach2	-1.6636	9.26463e-06	0.000122524
Ak5	-1.6634	0.0360009	0.135963
Tafa4	-1.66155	0.000450721	0.00383769
Slc1a4	-1.65939	0.00828107	0.0433809
Fn3k	-1.65691	0.00269312	0.0174461
Sdk2	-1.65382	0.0179752	0.080229
Phgdh	-1.64978	0.0220262	0.0936583
Pcp4	-1.64952	3.15227e-09	7.16436e-08
Chac1	-1.64797	0.000379786	0.00331094
Sord	-1.64788	2.58172e-07	4.55125e-06
Islr2	-1.64634	5.5136e-05	0.000607259
Plekhd1	-1.64619	0.0134556	0.0639672
Adssl1	-1.64484	9.78548e-06	0.000128829
Slc6a15	-1.64443	2.58977e-09	5.95546e-08
Gm13889	-1.64441	2.28044e-11	6.44517e-10
Hey1	-1.64337	0.000118178	0.00118876
Gm20383	-1.64284	0.0104073	0.0521497
Kcnab2	-1.64098	0.0161262	0.0735832
Thsd7a	-1.64022	0.00321905	0.0200738
Slc6a19	-1.64001	1.21659e-06	1.90003e-05
Jph3	-1.63844	0.000317704	0.00284182
Arl4c	-1.63439	4.16409e-06	5.97114e-05
Dapk2	-1.63242	0.00636095	0.0351064
Saxo2	-1.63093	0.000403966	0.00349738
Ccm2l	-1.63087	0.000156151	0.00151827
Folr1	-1.63007	4.69471e-06	6.63967e-05
Vat1	-1.62916	0.000666683	0.00538851
Kcnh7	-1.62806	0.00230496	0.0153385
Gabrg2	-1.62748	1.07022e-07	1.99718e-06
Trim9	-1.62575	0.000310025	0.00278707
Vsnl1	-1.62217	0.00198619	0.0135424
Noct	-1.62135	1.89373e-16	7.86345e-15
Car10	-1.61841	9.55323e-08	1.7923e-06
Gm7694	-1.61802	0.00283322	0.0181789
Fbln7	-1.61771	0.0137559	0.0650418
Ppfia4	-1.61618	0.00359192	0.0219844
Steap3	-1.61559	0.000319483	0.00285191
Lpl	-1.61524	3.20622e-15	1.20305e-13
Emc9	-1.61521	3.60951e-09	8.12975e-08
Gm2007	-1.61368	0.00272004	0.0175814
Misp3	-1.61312	1.51315e-10	3.95745e-09
Osbpl6	-1.61308	0.0103942	0.0521102
E030030I06Rik	-1.61092	0.000866506	0.00670661
Itm2a	-1.61069	0.00125971	0.00922433
Cep126	-1.61014	0.0015993	0.0112549
Cabp1	-1.6083	9.36868e-12	2.75448e-10
Dclk1	-1.60775	0.0019121	0.0130984
Brinp2	-1.60731	0.0424618	0.153098
Fibcd1	-1.607	0.0193497	0.0849149
Pcolce	-1.60434	0.000388691	0.0033852
Ntm	-1.60199	4.47603e-06	6.35089e-05
Adamts17	-1.60111	0.0349773	0.132952
Crtac1	-1.59737	0.0105544	0.0527209
Tcim	-1.59186	9.97563e-06	0.000131037
Cpn1	-1.59134	3.38927e-10	8.58239e-09
Tmem132b	-1.59121	0.0173156	0.0779401
Suox	-1.59119	5.48515e-12	1.64301e-10
Map3k15	-1.58954	0.0320822	0.12432
Cbln1	-1.58848	0.0232261	0.0975294
Sbsn	-1.58723	1.34604e-05	0.000172301
LOC115487230	-1.58679	2.1353e-08	4.29093e-07
Sv2c	-1.58654	0.0239345	0.0997633
Rtn1	-1.58336	1.96161e-06	2.98379e-05
Ss18l2	-1.58326	7.16449e-06	9.73987e-05
Rflnb	-1.58301	0.000639089	0.00521115
Dlg2	-1.5799	0.000859648	0.00665648
Hadh	-1.57917	6.25026e-07	1.02742e-05
Nhs	-1.57907	3.66658e-08	7.16271e-07
Scg2	-1.57789	8.51629e-13	2.75334e-11
Soat1	-1.57688	8.00269e-05	0.000848992
Rem2	-1.57608	3.45298e-05	0.000399647
Chrna4	-1.57547	9.14014e-06	0.000121123
Atp1a3	-1.57349	0.00567496	0.0321196
Gamt	-1.57209	0.00531164	0.0303971
Ank	-1.56927	2.06608e-08	4.17578e-07
Disp3	-1.56865	0.00375352	0.0227982
St8sia1	-1.56776	1.14618e-06	1.79647e-05
Kcnh5	-1.5676	0.000298813	0.00270181
Hs3st3b1	-1.56745	6.70369e-06	9.20601e-05
Lgi2	-1.56715	0.0110045	0.0545033
Tmeff2	-1.56707	0.00384753	0.0232805
Unc5b	-1.56547	0.041391	0.150592
Hspa1b	-1.56404	5.50085e-09	1.21706e-07
Apcdd1	-1.56326	0.00639061	0.0352146
Nrn1	-1.56306	0.00807831	0.0424966
2010204K13Rik	-1.56299	1.80877e-07	3.24914e-06
Atg9b	-1.56264	2.58578e-09	5.95408e-08
Dact3	-1.56166	0.0100074	0.0505339
Anxa2	-1.55918	0.00962868	0.0490113
Tes	-1.55632	0.0499335	0.172428
Gls2	-1.55563	2.75274e-16	1.13231e-14
Hsbp1l1	-1.55389	2.89921e-07	5.04998e-06
Ttc9	-1.55157	0.000151729	0.00148037
Spock2	-1.5505	0.0124637	0.060116
Inca1	-1.54836	5.41098e-22	3.11897e-20
Nt5dc2	-1.54683	0.00707288	0.0380528
2310034G01Rik	-1.54674	0.0255394	0.10493
Etv5	-1.54254	4.33997e-06	6.19294e-05
Lonrf1	-1.54192	8.51194e-06	0.000113859
Snca	-1.54162	2.15791e-08	4.33139e-07
Hlf	-1.54136	2.09405e-08	4.21422e-07
Stk26	-1.54027	2.55028e-08	5.07248e-07
Kcnk3	-1.53893	0.0122256	0.059245
Ptpru	-1.53846	0.00238372	0.0157741
Skap1	-1.5371	0.0358734	0.135593
Itpr2	-1.53626	4.1846e-05	0.000475222
1110020A21Rik	-1.53537	0.000711741	0.0056716
Hcn4	-1.53533	3.29615e-12	1.01331e-10
Mfap3l	-1.53433	1.91361e-07	3.41468e-06
Rcan2	-1.53393	0.00378416	0.0229442
Cntn1	-1.53105	0.00176303	0.0122351
Tceal5	-1.53009	0.0119866	0.0582479
Ccdc69	-1.52963	0.00470121	0.0275691
Gm50340	-1.5288	9.67491e-06	0.000127661
Gpr27	-1.52791	0.026104	0.106377
Ncam2	-1.52678	0.0154514	0.0712327
Nlgn3	-1.52652	4.16182e-07	7.05295e-06
Xkr6	-1.52593	8.5584e-08	1.61604e-06
Dok6	-1.5259	0.034294	0.130751
Ceacam1	-1.52389	4.7902e-05	0.000534641
Kifc2	-1.52276	1.71629e-07	3.09408e-06
Slc35f1	-1.52269	0.000871069	0.00673005
Syt5	-1.52003	1.15544e-05	0.000150421
Mef2c	-1.51933	0.000211816	0.00199123
Nfatc1	-1.51899	1.57825e-06	2.42807e-05
Lacc1	-1.5187	0.00033133	0.00294268
Tnip2	-1.51743	2.39038e-11	6.72338e-10
Susd6	-1.51656	5.74631e-08	1.1053e-06
Scarb2	-1.51646	3.5197e-14	1.23599e-12
Zfp85os	-1.51525	0.000147134	0.00144196
Robo2	-1.51457	1.41119e-05	0.000179973
Plgrkt	-1.5135	1.44627e-06	2.23286e-05
Ccdc122	-1.51206	1.47025e-08	3.0417e-07
Akr1b3	-1.51063	0.0170711	0.0770572
Tmem243	-1.50881	0.00702248	0.0378864
Tspan15	-1.50862	0.0360409	0.136021
Gm6644	-1.50779	0.0003061	0.00276178
AA388235	-1.50777	1.85023e-05	0.000230459
Nab1	-1.5074	0.0264368	0.107508
Hnf4g	-1.50738	0.0224993	0.0952997
Pde1c	-1.50697	2.76664e-09	6.31248e-08
Emilin1	-1.50647	0.0316612	0.123015
Grhl1	-1.50503	0.0104569	0.0523235
Crb1	-1.5035	0.00575775	0.0325042
Kcnc2	-1.50265	0.0326768	0.126122
Rab5c	-1.50234	1.84802e-07	3.31452e-06
Dcxr	-1.5021	1.3994e-09	3.30928e-08
Slc39a1	-1.50202	0.00793447	0.0418278
Traf2	-1.50191	0.000174297	0.0016793
Thrb	-1.50155	0.0270266	0.109222
Phactr1	-1.5002	0.00245377	0.0161583
Gprc5c	1.50319	1.69394e-07	3.06642e-06
Foxd2	1.50406	2.03971e-06	3.09453e-05
Prex1	1.50431	5.24369e-07	8.72603e-06
Ada	1.50523	3.69262e-19	1.88098e-17
Tgfb1	1.50548	0.000328488	0.00292188
Tuba8	1.50625	1.59918e-11	4.59384e-10
Zswim4	1.50629	7.56074e-28	5.36384e-26
H2-T24	1.50679	1.09998e-06	1.73025e-05
Cpm	1.50816	4.11965e-06	5.91226e-05
Pus7l	1.50903	1.02028e-11	2.98971e-10
5031434O11Rik	1.50983	4.95223e-11	1.35803e-09
Acot10	1.51083	0.00102676	0.00774179
Luzp1	1.51088	4.49467e-05	0.000505196
Scn9a	1.51127	2.53168e-30	1.97167e-28
Trnp1	1.51164	6.48246e-10	1.5887e-08
Lrrc39	1.51283	9.6287e-09	2.06429e-07
Ripk1	1.51312	2.97798e-07	5.17177e-06
Ccr10	1.51402	0.00710949	0.0382263
Dennd2c	1.51479	0.000956461	0.00729015
4732491K20Rik	1.51525	1.34634e-27	9.39917e-26
Zfp607a	1.51597	3.33779e-05	0.000388109
Rab30	1.52009	3.42051e-07	5.89937e-06
Car7	1.52038	5.85094e-09	1.28964e-07
H4c18	1.52077	0.0186843	0.0825736
Atm	1.5219	0.000108753	0.00110925
Dmd	1.52457	1.73241e-06	2.65591e-05
AU020206	1.52592	1.5606e-11	4.49775e-10
Aifm2	1.528	1.26343e-06	1.96443e-05
Dr1	1.52857	0.0022405	0.0150031
Itprip	1.52893	0.00731506	0.0391634
4930570G19Rik	1.52901	5.53959e-06	7.72853e-05
Neurod4	1.52954	0.04895	0.169818
Fam89a	1.53326	2.54999e-22	1.47958e-20
Hfe	1.53495	2.39406e-14	8.54403e-13
Synj2	1.53528	2.21095e-06	3.33412e-05
Slain1	1.53601	9.06971e-05	0.00094544
Ccdc25	1.53741	0.000115086	0.00116435
Grina	1.5377	3.34859e-19	1.72075e-17
A930037H05Rik	1.53791	3.67523e-10	9.23975e-09
Abhd16a	1.53815	2.27948e-05	0.000276303
Rfx6	1.53956	8.98523e-16	3.53023e-14
Slco1a6	1.53981	0.00214012	0.0144514
Daxx	1.54188	7.52296e-59	1.23201e-56
Arhgef16	1.54203	6.23081e-17	2.66299e-15
Syn2	1.54452	2.54787e-05	0.000304338
Hmox1	1.5449	0.0107379	0.0534093
Chd1l	1.54538	0.0366193	0.137759
Krt7	1.54558	0.000167302	0.00161969
Plxdc1	1.54676	0.00170022	0.0118461
Ikzf4	1.54706	1.11676e-08	2.35772e-07
Pcdha8	1.54802	8.95228e-07	1.43001e-05
Arhgef3	1.54836	0.0315881	0.122786
Laptm4a	1.55135	3.89829e-20	2.08261e-18
Akr1b10	1.55277	1.46377e-13	4.93262e-12
Met	1.55287	3.75569e-09	8.43731e-08
Cgas	1.55448	0.000112319	0.0011403
Serpina3n	1.55478	3.86e-05	0.000441795
Rasd2	1.55572	3.59506e-08	7.04657e-07
Naip2	1.55885	1.05907e-19	5.60669e-18
Nek8	1.5601	3.63282e-10	9.14626e-09
Ccdc73	1.56088	3.3361e-14	1.17387e-12
Gm13524	1.56278	7.37996e-22	4.22611e-20
Cep43	1.56436	0.000329038	0.00292528
Col8a1	1.56473	0.0411856	0.150072
Cacna1i	1.56709	4.14211e-07	7.02635e-06
Dtna	1.56711	9.07494e-06	0.00012047
Trim26	1.56782	1.98434e-13	6.66122e-12
Dnd1	1.57072	2.7527e-11	7.69246e-10
Grn	1.57404	2.2914e-18	1.10006e-16
Igf1r	1.57408	0.0390893	0.144507
Creb3	1.57506	7.33291e-10	1.78713e-08
Cilp	1.57641	0.00178473	0.0123417
Cited4	1.57738	2.80562e-28	2.02316e-26
Spata2	1.57765	4.60158e-05	0.00051622
Nlgn1	1.58018	2.81079e-11	7.83044e-10
Hepacam2	1.58019	9.31994e-14	3.1773e-12
Eef1akmt4	1.58153	4.48533e-17	1.94065e-15
Ccdc171	1.58259	0.00437262	0.0260351
Zfp703	1.58281	6.61536e-05	0.000715561
Dmpk	1.59424	0.00171691	0.0119434
Cflar	1.59453	6.44677e-16	2.5616e-14
Rmi2	1.59456	0.0197569	0.0862196
Plek2	1.59472	1.06488e-06	1.67805e-05
Tnfrsf1a	1.59547	6.41509e-05	0.000696206
Pxdn	1.60228	1.19696e-06	1.87271e-05
Fah	1.60233	0.0235604	0.0986261
Ganc	1.60387	0.028294	0.11317
Prx	1.60717	0.000205628	0.00194243
Gm11992	1.60746	0.00184462	0.0126858
Stom	1.60771	0.00463234	0.0272026
Nrxn3	1.60871	0.0158862	0.0727505
Gm42031	1.60932	0.00412242	0.0247049
B230307C23Rik	1.61127	0.0139439	0.0658064
Ikbke	1.61156	0.0467939	0.164293
Usf1	1.6116	4.10378e-09	9.17227e-08
Gng2	1.61264	0.0128592	0.0615491
Zbtb5	1.61291	1.22332e-25	8.08917e-24
Lmo4	1.61435	1.08434e-14	3.93392e-13
Prss8	1.61454	0.0217109	0.092632
Tbrg1	1.61508	1.32045e-14	4.77077e-13
Asah2	1.61518	6.29421e-13	2.05006e-11
Shtn1	1.62051	1.31231e-08	2.7424e-07
Niban2	1.62127	0.001136	0.0084312
Spsb1	1.62378	2.93495e-15	1.10839e-13
Parp8	1.62486	0.0430901	0.154854
Plscr4	1.62649	4.56309e-26	3.1234e-24
Glo1	1.62669	0.000744438	0.0058857
Rasgef1a	1.62911	5.58563e-06	7.78655e-05
Stox1	1.6296	0.0465312	0.163662
Capn1	1.63027	6.66846e-15	2.46003e-13
Gm3500	1.63218	1.73705e-19	9.08606e-18
Igsf10	1.63807	0.0165072	0.0750241
Notch2	1.63919	2.5146e-10	6.4609e-09
Cd200	1.64123	0.000244535	0.00225764
Exoc6	1.64222	6.9031e-15	2.54124e-13
Plekhn1	1.64258	7.76948e-14	2.65908e-12
Cish	1.64566	2.26426e-09	5.26215e-08
Gm1604a	1.64591	1.31715e-07	2.43022e-06
Eci1	1.64852	7.45733e-15	2.72807e-13
Il20rb	1.65271	9.61384e-11	2.56413e-09
Lfng	1.65277	3.44014e-34	2.99908e-32
Eef1akmt4-ece2	1.65585	3.0887e-16	1.26456e-14
Ffar2	1.66307	0.00929602	0.0477362
Gna13	1.66463	1.78625e-06	2.73605e-05
Rfx5	1.66691	4.01324e-37	3.86395e-35
Rab17	1.66964	1.13711e-08	2.39778e-07
Alcam	1.67072	9.5579e-17	4.03574e-15
Lgals8	1.6725	7.92113e-08	1.50056e-06
Anks1b	1.67362	6.29927e-09	1.3815e-07
Akr1c14	1.67918	3.16457e-07	5.47412e-06
Gca	1.67982	1.19028e-31	9.83835e-30
Cdkl3	1.67998	0.000855719	0.00662899
Dipk1a	1.68069	9.07412e-06	0.00012047
Chd5	1.68083	0.000502135	0.00423228
Arel1	1.68317	3.4737e-06	5.05142e-05
Pde9a	1.68341	0.0137905	0.0651527
Il17rc	1.68528	3.8144e-12	1.16243e-10
Pbxip1	1.68811	0.000336221	0.0029846
Icosl	1.69431	1.75481e-08	3.58387e-07
Dock2	1.69519	2.57778e-06	3.84102e-05
Slc25a28	1.69769	1.72764e-05	0.000216084
Vps37d	1.69979	0.0104302	0.0522347
Enpp4	1.70122	5.61203e-28	3.99755e-26
Rasl11b	1.70218	2.30727e-14	8.25109e-13
Celsr1	1.70546	5.1512e-31	4.14057e-29
Whamm	1.70661	7.05681e-09	1.53802e-07
Jak2	1.70737	1.47643e-07	2.70906e-06
Sema4a	1.71158	7.36523e-18	3.36096e-16
Mid1	1.71569	0.000146993	0.00144138
Irak4	1.71643	0.00272376	0.017597
Dpyd	1.71707	3.202e-06	4.67962e-05
Mat1a	1.72001	0.0083485	0.0436759
Nuak2	1.72031	3.58244e-29	2.6827e-27
Tram2	1.72075	3.58972e-24	2.20711e-22
Cbln2	1.72117	8.22878e-14	2.81078e-12
Sh3bp2	1.72421	0.0031982	0.0199722
Sgsm2	1.72514	2.0697e-08	4.17826e-07
Galnt4	1.72686	8.67361e-05	0.000910651
Mreg	1.7287	0.00212861	0.014407
Adam8	1.73298	0.00582792	0.032816
Ptpre	1.73317	1.26499e-28	9.23604e-27
Cnih2	1.7371	0.00405115	0.0243111
Gem	1.73969	1.42876e-12	4.51101e-11
Elf3	1.74038	3.42398e-18	1.61286e-16
Mcub	1.742	0.000120805	0.00121033
Tjp3	1.74249	1.62263e-07	2.94952e-06
Chml	1.74406	1.05522e-30	8.32913e-29
4833439F03Rik	1.74605	7.59397e-18	3.44739e-16
Igfbp7	1.75022	5.31081e-19	2.65132e-17
Noc4l	1.75173	3.19302e-15	1.20067e-13
Txnip	1.75675	0.0490927	0.170234
Npas2	1.76044	1.81123e-38	1.83458e-36
Mafk	1.76197	1.2147e-25	8.08917e-24
2810414N06Rik	1.76303	4.69662e-07	7.8755e-06
Ctso	1.76425	4.91338e-07	8.22323e-06
4930550C14Rik	1.76578	1.89336e-08	3.84888e-07
Ifi213	1.76615	1.3257e-06	2.05577e-05
Stk35	1.76695	0.00152486	0.0108574
Batf3	1.7716	1.43678e-25	9.46494e-24
Vars	1.77181	6.90775e-06	9.4566e-05
Zc3h12d	1.77321	0.000915583	0.00702441
Fhod3	1.77478	0.0330291	0.127146
Icam5	1.77543	1.80751e-10	4.68534e-09
Crybb3	1.77836	0.0399157	0.146634
Slfn9	1.77914	4.29549e-14	1.49345e-12
Gm5779	1.77977	1.25618e-12	3.98768e-11
Tor3a	1.78062	0.000783831	0.00615095
Gab3	1.78906	7.79462e-10	1.89176e-08
Itm2b	1.78993	1.12911e-06	1.77129e-05
Tnfrsf10b	1.79215	0.000546808	0.00454756
Rnd1	1.79561	3.79491e-11	1.04887e-09
Def6	1.7964	4.31889e-06	6.16788e-05
Nos1	1.7984	3.43971e-10	8.69755e-09
D630003M21Rik	1.80082	0.037356	0.139899
Klhdc7a	1.80142	4.05443e-08	7.89398e-07
Antxr1	1.80212	0.0205709	0.088828
St8sia2	1.80497	2.82936e-35	2.60941e-33
Zc3h12b	1.81375	7.59692e-14	2.6051e-12
Ano3	1.81589	0.00369148	0.0224994
Cplx1	1.81593	0.000395747	0.00343471
Trp53	1.81754	0.00130155	0.00948321
Cd47	1.8232	3.60971e-24	2.21164e-22
Pde6b	1.82354	1.2711e-05	0.000164137
Nfkb1	1.82469	5.19638e-07	8.65553e-06
Zyx	1.82608	6.62829e-09	1.44822e-07
Kars	1.82994	8.20717e-29	6.06811e-27
Zc3hav1	1.83017	0.0256261	0.105046
Elf1	1.83065	1.94172e-53	2.76623e-51
Rhbdl3	1.8307	1.88833e-05	0.000234509
Eif4e3	1.83104	0.012833	0.0614576
Iah1	1.8374	3.98735e-05	0.000454589
Lck	1.84092	6.70915e-06	9.20629e-05
Inpp1	1.84364	0.0049818	0.0289768
Plekha2	1.84985	2.43429e-24	1.51263e-22
Cebpd	1.85331	3.11982e-30	2.41897e-28
Rnf19b	1.85334	1.71675e-05	0.00021503
Cttnbp2	1.85581	1.58843e-25	1.03858e-23
Lratd2	1.85586	0.000415956	0.00358592
Gm45935	1.8573	5.19902e-73	1.19872e-70
Dusp16	1.85804	3.73936e-20	2.00382e-18
Hacd4	1.86185	2.66857e-21	1.49876e-19
H1f5	1.86204	5.10176e-51	6.72167e-49
Tjp2	1.86343	1.87822e-12	5.87714e-11
Abcb1b	1.86512	6.97157e-08	1.32642e-06
Msx1os	1.86698	0.000423968	0.00364176
Itpka	1.87017	4.67164e-44	5.28137e-42
Plk2	1.87389	6.52991e-19	3.23231e-17
Cyren	1.87457	1.60446e-17	7.11772e-16
Gadd45b	1.87705	0.00019467	0.00184789
Maff	1.87977	5.64596e-07	9.3334e-06
Syt12	1.88256	5.86173e-19	2.91804e-17
Pbld2	1.88347	1.42235e-05	0.000181132
B3gnt7	1.88351	9.81991e-41	1.03039e-38
Tgif1	1.88974	0.00183924	0.0126637
Perm1	1.89227	5.92405e-22	3.40351e-20
Rnf114	1.8962	1.31828e-11	3.82824e-10
Gm26876	1.89624	4.65014e-05	0.000520335
Trim14	1.89739	3.85951e-21	2.14699e-19
Cspg4b	1.89966	0.000418388	0.00360089
Abcc4	1.89995	0.00930699	0.0477619
Prodh	1.90047	0.00819249	0.0430069
Apobec1	1.90137	1.10948e-08	2.34799e-07
Slc16a7	1.90218	8.8231e-12	2.59975e-10
Lap3	1.90231	0.0301444	0.118675
AW011738	1.90339	4.34836e-10	1.08852e-08
Meox1	1.91356	1.14549e-12	3.64952e-11
Gpx1	1.9153	1.83266e-17	8.10952e-16
Zfp945	1.91533	2.21823e-11	6.27948e-10
Etv6	1.91963	0.0119004	0.0579573
Car13	1.91993	6.85732e-11	1.8572e-09
Slc35g3	1.92302	0.0174696	0.0784721
Rab11fip4	1.9232	0.0100491	0.0506904
Lenep	1.92453	5.64352e-50	7.06367e-48
5830444B04Rik	1.92564	0.00105114	0.00789983
Hap1	1.92639	6.45768e-10	1.58485e-08
Sppl2a	1.927	1.79776e-18	8.70226e-17
Jun	1.93236	0.000295816	0.00267747
Smim6	1.93584	0.046499	0.163662
Ntn1	1.93748	7.18508e-20	3.81528e-18
Gm2956	1.94152	1.32467e-17	5.8914e-16
Phldb2	1.94217	4.41071e-12	1.33487e-10
Stmn4	1.94455	7.37463e-30	5.64304e-28
Ifnar2	1.9491	1.31289e-05	0.000168664
Il22ra1	1.95136	1.87201e-06	2.85493e-05
Eps8l2	1.9516	0.00476559	0.0278451
Pml	1.95619	0.0278412	0.111845
Agtr1a	1.95658	1.39544e-12	4.41376e-11
Ovol1	1.95985	2.89502e-55	4.44995e-53
Rassf4	1.96204	1.61462e-40	1.6841e-38
Skor1	1.96489	2.86581e-15	1.08461e-13
Vsir	1.97233	0.0173457	0.0780357
Znrf1	1.98393	3.05118e-16	1.25213e-14
Gm20275	1.98705	2.32551e-05	0.000280647
Esr1	1.98745	0.000140696	0.00138896
Trp53inp1	1.99175	0.0030602	0.0192961
Ogfrl1	1.99302	0.00796222	0.0419489
Rspo4	1.99407	1.19757e-08	2.51318e-07
Asb4	1.996	2.45651e-06	3.6791e-05
Gm6548	1.9981	0.00488589	0.0285005
Apobr	2.0038	0.0207834	0.0895908
Traf3	2.01028	0.00706101	0.0380123
Nub1	2.01377	1.71564e-39	1.75808e-37
Hpse	2.01424	0.0160355	0.0732508
Plb1	2.01475	1.66807e-05	0.000210134
Tent5b	2.01629	2.32783e-13	7.75487e-12
Rspo3	2.01903	1.70681e-05	0.00021434
Rmdn3	2.0212	1.16785e-13	3.96594e-12
Il17rd	2.02515	1.95855e-29	1.4793e-27
Fmo1	2.03155	0.0330255	0.127146
Wdyhv1	2.03806	1.75378e-10	4.5616e-09
Adam32	2.0397	9.55955e-09	2.05284e-07
Tubb3	2.04229	1.56399e-22	9.16579e-21
Fbxw17	2.04563	0.028538	0.113885
Jak3	2.04662	0.0360334	0.136021
Cdh6	2.051	4.1142e-08	7.99258e-07
A530072M11Rik	2.05333	1.71354e-99	6.52748e-97
Slc37a1	2.05741	1.23519e-44	1.41466e-42
Lst1	2.05847	4.52159e-59	7.47469e-57
Slc2a6	2.06004	0.0146838	0.0683227
Dhrs3	2.06163	2.52172e-18	1.20403e-16
Lurap1l	2.06168	0.0392491	0.144952
Galr3	2.06183	5.41433e-11	1.47781e-09
Gm26885	2.06271	0.00027596	0.00252383
Inka1	2.06834	1.70379e-43	1.90162e-41
Cd160	2.07258	7.0353e-07	1.14466e-05
Cdh7	2.0737	1.80777e-20	9.74696e-19
1810034E14Rik	2.0761	0.0278417	0.111845
Nampt	2.08008	1.98638e-05	0.000245468
B3galt1	2.08288	8.48001e-05	0.000891928
Wars	2.0901	4.33068e-34	3.75676e-32
Sema3d	2.09052	0.0144279	0.067563
Dzip1l	2.0924	0.00866834	0.0450728
E130112N10Rik	2.09727	3.13012e-16	1.27853e-14
4833438C02Rik	2.10465	0.000426072	0.00365804
Scn1b	2.11289	0.00119671	0.00881087
Psmg4	2.11715	1.88577e-07	3.37187e-06
Cmtm3	2.11757	0.00374406	0.0227565
Pim2	2.12703	0.0181659	0.080895
Dock4	2.12818	1.04825e-71	2.35494e-69
Irf2	2.13466	4.95853e-17	2.13485e-15
Lrrc8b	2.13552	4.70108e-26	3.20533e-24
Bcl2l14	2.14108	0.00703957	0.0379435
4930578M01Rik	2.14147	2.07501e-05	0.000254804
Zfp455	2.14547	0.0302739	0.119158
Litaf	2.15118	0.000951756	0.00726061
Mocos	2.15463	1.82456e-15	6.996e-14
1700110I01Rik	2.16607	6.23211e-35	5.6583e-33
Sox11	2.16655	3.5294e-12	1.07933e-10
Niban3	2.16944	1.08309e-08	2.30328e-07
Hapln1	2.17218	0.000116362	0.00117572
1810019D21Rik	2.17375	1.22279e-25	8.08917e-24
Slco5a1	2.17798	0.0268927	0.108781
Acsbg1	2.17889	8.98818e-25	5.64515e-23
Dgki	2.18843	0.00601228	0.0336418
Trim25	2.19138	1.55769e-15	6.0522e-14
Myd88	2.19199	9.22638e-21	5.02093e-19
Vamp5	2.19927	1.76845e-31	1.44133e-29
Moap1	2.20702	2.78578e-05	0.000329166
Tph2	2.20951	0.00735661	0.0393302
Prg4	2.21051	0.0451083	0.160104
Cenpj	2.2148	6.84003e-26	4.60992e-24
Slc23a4	2.2208	2.14731e-05	0.000261846
1110038F14Rik	2.2283	0.00856913	0.0446763
C130074G19Rik	2.22858	1.09017e-07	2.03225e-06
Fbn1	2.23263	0.0431024	0.154866
Gm13427	2.23281	1.18571e-51	1.59824e-49
Rbms1	2.23454	1.13723e-09	2.70757e-08
Fbxo24	2.23514	0.00339946	0.0209823
Pycard	2.23781	5.90957e-12	1.76712e-10
Dapl1	2.23827	9.00203e-21	4.92946e-19
Gm7967	2.24023	0.00885058	0.0459034
Rab20	2.25564	4.91852e-17	2.12284e-15
Trim56	2.26	0.00355464	0.0217942
Abca8b	2.26806	0.00225681	0.0150866
Zfp459	2.27917	0.0411608	0.150013
Pik3cg	2.28357	1.75868e-38	1.79171e-36
Dll1	2.29149	1.66892e-64	3.24939e-62
Gdap10	2.29466	1.92125e-22	1.1222e-20
Tec	2.29901	9.48546e-05	0.000982931
Pou3f1	2.30737	9.17177e-05	0.00095381
Zfp429	2.31074	1.01417e-17	4.55674e-16
Arhgap28	2.31398	0.0023932	0.015819
Selenop	2.31409	4.98855e-16	1.99576e-14
Pdyn	2.31723	1.50141e-10	3.93262e-09
Gfra3	2.3182	1.34473e-28	9.77747e-27
Xpnpep2	2.31973	0.0218565	0.0930946
Car2	2.32082	3.58631e-11	9.92778e-10
6530402F18Rik	2.32308	6.80806e-33	5.87673e-31
Rbm43	2.32541	0.0217688	0.0928113
Gm16174	2.32869	1.31457e-10	3.45873e-09
Capsl	2.32921	0.0398075	0.146359
Rcn1	2.32929	6.58939e-46	7.64675e-44
Mfap2	2.33259	0.0404412	0.148099
F11r	2.33368	0.00181556	0.0125252
Mmel1	2.33563	0.00312482	0.0195978
Tdrd12	2.34073	0.00012573	0.0012568
Abcc3	2.34736	7.4691e-08	1.41646e-06
Lrrc4c	2.3479	4.6008e-07	7.74446e-06
Ogfr	2.35177	0.00995499	0.0503604
Cd46	2.35882	3.35046e-07	5.78996e-06
Sync	2.35979	2.80403e-08	5.55198e-07
Adamts4	2.36171	9.04904e-22	5.14826e-20
Lix1	2.37585	7.76938e-06	0.000105019
Itgb8	2.37735	0.00171602	0.0119419
Tcirg1	2.37885	1.14133e-32	9.8037e-31
Pcdha4	2.38188	6.74926e-54	9.85561e-52
Cnp	2.38615	0.0092022	0.0473152
Adh7	2.38738	3.17716e-15	1.19728e-13
D830030K20Rik	2.38804	4.06705e-07	6.91995e-06
9330162012Rik	2.38818	8.1453e-06	0.000109288
Ghsr	2.39855	2.21841e-31	1.79968e-29
Mss51	2.40885	0.0206188	0.0889911
Opn3	2.41581	0.0340582	0.130079
Gck	2.42027	4.02887e-110	1.85784e-107
Bak1	2.42379	1.59558e-14	5.74114e-13
Tmem106a	2.42705	1.20055e-13	4.06911e-12
Ifngr2	2.43171	0.0446288	0.159079
Cgn	2.4353	2.38815e-05	0.00028702
Tmtc1	2.43535	0.00658768	0.0360625
Draxin	2.44889	2.30501e-09	5.34975e-08
Dglucy	2.45144	0.0375162	0.140259
Smpdl3b	2.4554	3.64317e-12	1.11218e-10
Bok	2.45941	3.92138e-18	1.84221e-16
Gm37013	2.45996	0.000605198	0.00497182
Pnpla2	2.46114	4.67904e-19	2.36285e-17
Rnf31	2.46725	5.71448e-18	2.62821e-16
Abcb1a	2.4692	6.77225e-20	3.60699e-18
Ankmy1	2.47538	0.000201706	0.00190847
Stxbp6	2.47542	3.46643e-32	2.94865e-30
Flt3l	2.47812	0.000557174	0.00462499
S100a4	2.48071	0.000954215	0.0072762
Il1r2	2.48417	6.9709e-30	5.3575e-28
B3gnt3	2.4896	3.14859e-48	3.83144e-46
Map2k6	2.49423	8.60185e-08	1.6225e-06
Tmem176a	2.4944	3.34357e-18	1.58779e-16
Odc1	2.49461	8.37902e-70	1.79056e-67
E230013L22Rik	2.50066	1.68324e-24	1.0534e-22
Slc17a7	2.50122	8.95238e-07	1.43001e-05
H2-Q2	2.50741	2.03628e-23	1.2304e-21
Hsf5	2.52404	0.00164872	0.0115608
Gm3383	2.52422	2.40168e-09	5.5594e-08
Mrc1	2.52469	0.0281696	0.112851
Cxcl12	2.53025	0.000217236	0.00203672
Arid5a	2.53072	0.000759093	0.00598631
Gm3411	2.53177	8.3757e-09	1.81206e-07
Ptgs2	2.53431	1.53588e-11	4.4338e-10
Cdcp1	2.53568	5.35372e-06	7.49307e-05
Cyria	2.53656	1.1862e-62	2.18798e-60
Ddit4l	2.54291	0.000218663	0.00204572
Tnfrsf13c	2.55686	1.6536e-72	3.76312e-70
Lgi1	2.55927	3.79792e-28	2.71636e-26
Galnt18	2.56244	2.32691e-22	1.35464e-20
Dennd2d	2.57213	0.00182328	0.0125636
Dapp1	2.5733	1.30668e-15	5.09954e-14
Zfp92	2.57406	0.0186307	0.0823992
Cntnap1	2.58002	0.0015024	0.0107236
Gm20257	2.58949	1.01675e-34	9.13668e-33
Adar	2.58986	0.000999264	0.00756049
Itpk1	2.59225	5.15174e-21	2.85677e-19
G530011O06Rik	2.59527	1.48638e-08	3.06783e-07
Fam117a	2.60187	2.72958e-06	4.03633e-05
Ppa1	2.61116	3.49504e-20	1.87864e-18
Naip5	2.61798	1.08169e-28	7.93076e-27
Dmrta1	2.61944	0.000401674	0.00347926
Naip6	2.62875	0.00339522	0.0209709
Pros1	2.63548	1.50999e-25	9.90994e-24
Tmem229a	2.63566	0.0401246	0.147339
Ntng2	2.63721	8.37081e-05	0.000881501
Ulbp1	2.64087	6.27144e-08	1.20235e-06
Styk1	2.64444	4.05003e-05	0.000461134
H2-Q10	2.64565	9.26346e-07	1.47166e-05
Zfp760	2.64912	3.37032e-18	1.59186e-16
Cyp7b1	2.64915	1.51545e-35	1.40504e-33
St6galnac4	2.65265	0.00153002	0.0108853
Gm33933	2.65964	2.39064e-18	1.14457e-16
1700003M07Rik	2.65972	0.040283	0.147735
Rnd3	2.66041	3.10112e-18	1.47666e-16
Nckap5	2.66431	3.01342e-40	3.12451e-38
Nrg1	2.66506	3.36004e-29	2.52695e-27
Crybg1	2.66677	4.74524e-06	6.70031e-05
Anks4b	2.66711	1.54675e-50	1.99292e-48
Abcb11	2.66763	0.0361233	0.136214
Slc25a13	2.66919	9.61332e-21	5.2153e-19
Vegfd	2.67268	2.04097e-13	6.83822e-12
Fmo4	2.67669	4.1343e-85	1.24906e-82
Gm2897	2.67933	1.84859e-12	5.79478e-11
Samhd1	2.68133	4.35404e-05	0.000492231
1700001K19Rik	2.68995	4.90663e-30	3.78762e-28
Loxl4	2.69204	2.80365e-21	1.56959e-19
Sult1d1	2.69266	2.93866e-05	0.000346063
Aldh1l1	2.70287	8.72039e-08	1.64309e-06
Shisa5	2.71033	8.74657e-26	5.84985e-24
Rnf135	2.71691	0.00131546	0.00956621
Gm3488	2.7189	1.89237e-12	5.91088e-11
Klf5	2.72129	0.0481402	0.167743
Zfp456	2.7291	0.0177179	0.0793637
D630029K05Rik	2.73241	0.00107806	0.00806953
Rgs8	2.73582	1.61352e-54	2.41655e-52
Gm5106	2.74615	3.26472e-23	1.95248e-21
Gm10814	2.74727	4.88496e-06	6.88649e-05
Trex1	2.76489	3.63594e-16	1.45796e-14
Eda2r	2.77303	9.53992e-10	2.28684e-08
Bcar3	2.79205	0.0335222	0.128592
1700007K13Rik	2.80318	1.07895e-47	1.27746e-45
Lrrtm4	2.81147	0.00135277	0.00979123
Fam83c	2.81642	6.39093e-05	0.000694946
Prkd2	2.83871	6.77265e-14	2.327e-12
Xdh	2.83988	8.15545e-16	3.22591e-14
H2-T-ps	2.84255	0.0344605	0.131301
Col18a1	2.86538	1.72561e-29	1.309e-27
Lnx1	2.87774	3.35402e-11	9.29943e-10
Zfp750	2.88323	0.000964198	0.00733636
Prrg4	2.89925	1.3823e-34	1.23582e-32
Tmem71	2.91318	2.32963e-23	1.39802e-21
Trpc7	2.91628	3.29804e-52	4.51497e-50
Lrrk2	2.93678	0.0329365	0.126873
Cdh12	2.94078	4.24684e-05	0.000481665
D17H6S56E-5	2.94113	0.0157748	0.0723237
Zfp296	2.94999	0.000484248	0.00409334
Ier3	2.95109	2.96174e-07	5.14999e-06
Klhl14	2.96126	3.367e-13	1.11111e-11
Parm1	2.96262	9.68129e-76	2.35618e-73
Gm19582	2.96901	2.04377e-07	3.63583e-06
Camk1g	2.97688	2.61119e-25	1.6822e-23
Znfx1	2.97697	0.0419272	0.151814
Helz2	2.99671	0.0240555	0.100196
Ndnf	2.99756	0.0031459	0.0197159
Ralyl	2.99987	0.045957	0.162327
Rinl	3.01434	0.000869903	0.006724
Atf3	3.01653	0.0035171	0.0215969
Anxa10	3.03535	4.74633e-09	1.05278e-07
Col22a1	3.03635	0.03576	0.135252
Rhbdl2	3.04423	0.00391	0.0235987
Gm3558	3.04538	1.79135e-06	2.74147e-05
Tmem176b	3.05799	2.9625e-07	5.14999e-06
2410021H03Rik	3.06578	2.03421e-50	2.583e-48
Ddr2	3.08657	3.71864e-05	0.00042701
Spn	3.0973	1.81378e-12	5.70608e-11
Oas1e	3.10126	1.56756e-63	2.9857e-61
A330033J07Rik	3.10818	4.50891e-13	1.48236e-11
Gm3317	3.12077	5.76442e-15	2.14004e-13
Tnip1	3.129	4.28976e-18	1.99919e-16
Dll4	3.13168	1.00278e-15	3.93102e-14
Gm19345	3.14616	2.19628e-07	3.89135e-06
Opn1sw	3.14986	3.17362e-27	2.2068e-25
Tmco4	3.15122	4.70394e-48	5.64569e-46
Sema3e	3.15305	9.6581e-61	1.6592e-58
Isg20	3.15501	0.00365315	0.0223046
Upp1	3.1645	0.00573703	0.0323977
Fgl2	3.1722	1.41635e-08	2.93365e-07
Dram1	3.17591	1.18194e-12	3.75883e-11
Ret	3.19443	2.21621e-18	1.06982e-16
4930426D05Rik	3.1973	0.000796223	0.00623702
Paqr5	3.19745	2.44049e-49	3.0116e-47
Gm16525	3.20062	2.14218e-77	5.44021e-75
Lyn	3.20176	0.0403638	0.147939
Pcdhb1	3.21326	1.77483e-10	4.60746e-09
Gm3636	3.22383	4.16262e-17	1.80548e-15
Acsbg3	3.22578	7.79975e-21	4.28448e-19
Bid	3.23016	5.74332e-24	3.50663e-22
Nr1h4	3.23335	0.048642	0.169017
Chst3	3.25587	0.0491113	0.170235
Ifit1bl1	3.26475	9.54591e-06	0.000126149
Hkdc1	3.26951	2.79574e-07	4.89897e-06
Nfkbid	3.27069	1.1644e-23	7.06013e-22
Gm19412	3.27242	0.0474539	0.165909
Nod1	3.27803	2.76536e-36	2.63355e-34
C1qtnf5	3.29606	2.33113e-34	2.05268e-32
Cxcl16	3.29704	5.4954e-10	1.36204e-08
Plin3	3.30185	1.73431e-28	1.2558e-26
Gm2237	3.30321	1.91023e-43	2.11854e-41
Omp	3.31802	0.00327016	0.0203274
Snx10	3.33026	5.84702e-43	6.44386e-41
Slc11a2	3.33304	2.52949e-31	2.04259e-29
Mitd1	3.34118	3.91346e-17	1.71011e-15
Impg2	3.35039	0.0241926	0.100576
Stat3	3.37385	0.0232902	0.0977053
Ctrl	3.39412	3.25572e-37	3.15194e-35
Cfap157	3.39607	1.13923e-37	1.1215e-35
LOC118027456	3.3985	0.00668025	0.036444
Trpm6	3.40133	2.11715e-12	6.60123e-11
Spp1	3.41259	0.000125957	0.00125835
Casp7	3.45116	1.23163e-31	1.01323e-29
Rsl1	3.46484	3.10337e-10	7.86981e-09
Eif2ak2	3.48015	3.74427e-06	5.41343e-05
Olfr920	3.48151	1.0728e-29	8.17333e-28
Cadps2	3.51614	3.58758e-32	3.03696e-30
Serpina1e	3.51926	0.0315603	0.122759
Gpr68	3.56899	3.48088e-48	4.20658e-46
Phlda3	3.58291	0.0237937	0.0993182
Gm5458	3.5895	4.74366e-05	0.000530461
Sulf1	3.59277	0.0258932	0.105842
Lynx1	3.60937	8.86953e-19	4.34136e-17
Chn2	3.64413	2.22549e-63	4.19326e-61
Tox2	3.67397	3.04696e-126	1.72232e-123
Gm3696	3.68105	0.00387414	0.0234011
Ptger4	3.68115	3.09647e-25	1.98027e-23
Gm3264	3.68863	0.0065504	0.035892
Cyp26b1	3.71156	0.000315184	0.00282072
Trafd1	3.71467	0.00544411	0.0310134
Abca13	3.71484	0.000234393	0.00217316
Muc1	3.72797	0.0157367	0.0721871
Rprm	3.73404	2.41713e-25	1.56293e-23
R3hdml	3.74372	1.97392e-38	1.98787e-36
Il33	3.7644	0.0447097	0.159238
Shisal2b	3.77309	5.01679e-19	2.51889e-17
Junb	3.78485	0.0125173	0.0602916
Sting1	3.81811	1.59985e-104	6.37141e-102
Dclk3	3.82479	4.63015e-07	7.77891e-06
H2-DMa	3.85007	2.14853e-09	5.00647e-08
Card14	3.86125	1.38727e-08	2.87682e-07
St14	3.89397	3.53432e-28	2.53819e-26
Rras	3.90361	0.0201611	0.0875542
Spats2l	3.90545	0.000983496	0.00746699
Prr36	3.93917	0.00987228	0.0500121
H2-K2	3.95017	0.0407687	0.149018
Lgals3bp	3.96743	0.00110732	0.00825531
Col28a1	3.9758	4.05099e-105	1.65083e-102
C130071C03Rik	4.03089	0.000518764	0.00434527
Prss35	4.03639	3.19295e-16	1.29514e-14
Foxf2	4.03991	0.0117538	0.05743
Fat3	4.06706	0.0306452	0.120133
4933432I09Rik	4.08708	0.000408226	0.00352903
Gm4262	4.1264	2.36088e-21	1.33022e-19
Fcer1g	4.12822	0.0448989	0.15963
Rhbdf2	4.13677	4.35238e-11	1.20105e-09
Gm3739	4.14093	7.37667e-15	2.70421e-13
Slfn5	4.15711	6.48432e-26	4.38706e-24
Ngf	4.18866	1.02177e-46	1.20165e-44
Il15ra	4.22992	0.0101262	0.0510183
Ly6e	4.24234	0.0164222	0.074667
Rrad	4.27096	0.0417512	0.151377
Cx3cl1	4.27898	1.01087e-75	2.4265e-73
Alox12	4.29166	1.04756e-12	3.3497e-11
Arhgap8	4.30016	7.10025e-06	9.68231e-05
Gsto1	4.31502	0.0461784	0.162978
Oasl1	4.3156	0.0391307	0.144629
Slc12a7	4.31662	1.10248e-08	2.33999e-07
Unc93b1	4.31666	3.3225e-21	1.85415e-19
Psd4	4.3361	0.00688106	0.0373303
Ifi27l2b	4.33696	0.00344	0.0212101
2210417A02Rik	4.36792	0.00515314	0.0297622
4833419F23Rik	4.38624	7.23869e-06	9.83283e-05
Rasal1	4.40635	2.51857e-05	0.000301249
Bcl3	4.41153	8.04685e-58	1.3056e-55
Cd82	4.42971	5.35003e-29	3.97924e-27
Kcnmb1	4.44768	2.10015e-06	3.18348e-05
Cd44	4.52158	0.000494237	0.00417173
Frem1	4.54982	0.0078357	0.0414693
Gm13807	4.55736	6.12642e-63	1.14206e-60
Gm15408	4.57247	0.0101015	0.0509086
Parp3	4.58942	0.00675714	0.0367718
Cyp4v3	4.60479	1.26022e-54	1.90369e-52
Col9a3	4.60785	5.39491e-10	1.33902e-08
Map3k8	4.62684	7.14291e-07	1.15679e-05
Parp11	4.66864	5.28053e-31	4.22514e-29
Mvp	4.68366	1.71982e-07	3.09727e-06
Gm3752	4.70025	1.33776e-15	5.20922e-14
Pcdhb6	4.71273	1.96505e-09	4.59115e-08
Il7	4.71572	5.80326e-51	7.58885e-49
Nrp1	4.72049	0.0409935	0.14959
Sdc4	4.74898	0.00230563	0.0153385
Nrp2	4.75742	4.57849e-27	3.15862e-25
Ifi35	4.78485	1.84304e-12	5.78773e-11
Gm16675	4.79752	1.0341e-17	4.63443e-16
Htr3a	4.80224	3.61436e-90	1.21797e-87
Ahnak2	4.80878	0.00178037	0.0123164
Mx1	4.82745	2.10727e-66	4.1961e-64
Vwa5a	4.82807	1.36917e-08	2.84265e-07
Gm3002	4.8536	0.000663698	0.00536686
Tnfaip3	4.86779	1.26571e-14	4.58246e-13
Ocln	4.8884	6.95556e-41	7.3423e-39
Runx1	4.90005	0.0398504	0.146429
9330198I05Rik	4.90197	0.00364703	0.022275
Arhgap30	4.91752	0.000145753	0.00143083
Slc22a2	4.93219	0.000760019	0.00599092
Plac8	5.04117	1.03967e-86	3.37371e-84
Fbxo40	5.04154	0.000183998	0.00176186
Tgm2	5.04676	7.44451e-68	1.51686e-65
1700120B22Rik	5.05903	0.0148566	0.0690155
L3mbtl1	5.07993	1.60686e-90	5.52097e-88
Meikin	5.08811	8.37313e-88	2.76835e-85
Fsd2	5.10743	0.0289348	0.115128
Oas1d	5.12191	3.73848e-62	6.75354e-60
Parp10	5.14421	0.016226	0.0739348
Psme2	5.16512	1.04729e-12	3.3497e-11
Micall2	5.17769	5.0019e-08	9.67421e-07
Serpinb9	5.20504	3.19004e-16	1.29514e-14
Fabp7	5.20596	0.0278397	0.111845
Gm10406	5.21537	0.00350036	0.0215154
Apof	5.22619	6.59672e-85	1.95923e-82
Cmpk2	5.2398	6.48607e-35	5.85853e-33
Lif	5.25215	3.1421e-08	6.20033e-07
Mov10	5.2552	2.2438e-05	0.000272664
Gm3667	5.26063	2.33088e-11	6.57714e-10
Mlkl	5.27117	0.00167753	0.0117206
Nfkbiz	5.3038	0.034002	0.129955
Krt85	5.31768	2.46806e-12	7.65448e-11
Il18rap	5.3326	1.62212e-37	1.57914e-35
Aqp7	5.35472	1.64791e-15	6.34644e-14
Pnpla3	5.39579	0.0197602	0.0862196
1500012K07Rik	5.4249	0.0239989	0.100008
Hsh2d	5.45238	0.0092248	0.0474175
Mylk2	5.4802	0.0472963	0.165556
Psme2b	5.526	0.00524245	0.0300797
Clec9a	5.53533	1.87672e-25	1.21799e-23
Gm10409	5.53896	3.15157e-05	0.000369397
Cd109	5.54205	0.00338784	0.0209327
Lrrtm2	5.55498	0.0241706	0.100556
Brinp3	5.57847	0.000116411	0.00117572
Cavin3	5.59823	1.74458e-24	1.08791e-22
Exoc3l4	5.6084	5.99918e-156	4.77835e-153
Prdm1	5.61231	0.00741667	0.0395383
Aldh3b1	5.64008	0.000742986	0.00587781
Gsdmd	5.66555	1.62117e-18	7.89106e-17
Tapbpl	5.68125	1.60852e-11	4.6131e-10
Usp18	5.7	1.07363e-08	2.28593e-07
Wdr64	5.73313	3.34984e-23	1.99657e-21
Ifit1bl2	5.73876	2.19183e-106	9.36765e-104
Gm31333	5.74735	1.10971e-173	1.02344e-170
Parp12	5.76627	1.32385e-17	5.8914e-16
Ptpn18	5.82609	4.13846e-27	2.86634e-25
Wscd2	5.83539	1.98072e-188	2.47915e-185
Ifit2	5.85048	8.2444e-53	1.14656e-50
6330409D20Rik	5.86622	0.0056848	0.0321649
Glod5	5.89168	5.47575e-53	7.7196e-51
Nmi	5.89515	6.27122e-23	3.70002e-21
Ptges	5.89799	3.72748e-132	2.2523e-129
Idnk	5.92044	0.00619581	0.03439
Gm3005	5.97696	8.93053e-22	5.09738e-20
Gm26797	5.98737	0.00311017	0.0195339
Il13ra1	6.03411	0.0142283	0.0668782
H2-Q1	6.037	1.26532e-57	2.03415e-55
Mvb12b	6.06652	0.0253055	0.104189
Erap1	6.17654	1.91348e-82	5.40804e-80
Robo3	6.20595	1.11745e-07	2.07867e-06
Mmp9	6.22799	1.02657e-06	1.62216e-05
Rnasel	6.27652	1.386e-147	1.01196e-144
4933412E12Rik	6.27944	7.2633e-86	2.27276e-83
Capg	6.28322	0.0229239	0.096631
Tnfrsf14	6.33298	0.0340916	0.13015
Cabp4	6.34278	1.34703e-13	4.55675e-12
Nfkbie	6.37811	0.0133833	0.0636922
Pkd1l3	6.38681	2.23273e-23	1.34447e-21
Bfsp1	6.40176	4.19164e-185	4.59063e-182
Chmp4c	6.47752	0.000312999	0.00280403
Tnfsf15	6.47847	0.000170565	0.00164945
Ifi27	6.53284	2.31372e-05	0.000279609
Ripk2	6.58298	0.000175708	0.00169079
Trpm2	6.62527	1.83818e-11	5.246e-10
Zfp521	6.63847	5.03694e-106	2.10148e-103
Ptprv	6.65688	2.98935e-05	0.000351324
Tmem35a	6.66747	6.1852e-25	3.92693e-23
Crim1	6.69155	2.41269e-61	4.31404e-59
Csmd3	6.71808	0	0
Btnl5-ps	6.71948	0.00861883	0.0448664
Psme1	6.7236	8.4614e-132	4.94231e-129
Nfkbia	6.7619	1.59798e-30	1.25566e-28
Hk3	6.92212	4.42536e-81	1.21165e-78
Apobec4	6.95014	1.61797e-55	2.509e-53
Sprr1a	7.02581	0.00903331	0.0466521
Gm11100	7.04719	7.5144e-18	3.42012e-16
Nts	7.08606	0.0215131	0.0920124
Maml2	7.11115	0.025983	0.106026
Slc6a11	7.137	0.0371357	0.139261
Ltbp2	7.1613	0.0233268	0.0978352
Pecam1	7.16137	6.36777e-110	2.86109e-107
P2rx1	7.16662	0.00028882	0.00262364
Egflam	7.23792	0	0
0610043K17Rik	7.26821	1.15856e-10	3.06206e-09
Gstm3	7.32375	0.0207375	0.089415
Rgs16	7.39495	0.00900079	0.0465116
Mmp13	7.41135	0.0200229	0.087127
Morc1	7.44389	0.000405404	0.00350637
Sod3	7.50024	1.05013e-158	8.76262e-156
Cd247	7.51466	4.22696e-18	1.98046e-16
Vnn3	7.53161	0.0279205	0.112059
Gm30842	7.54271	7.08962e-200	9.55626e-197
Cped1	7.67105	0.0163926	0.0745711
Tlx3	7.78148	0.0263031	0.107023
Stat2	7.82033	0.0171084	0.0771661
Ugt2b34	7.82909	5.36003e-13	1.75231e-11
9530082P21Rik	7.83203	0.00101059	0.00763301
Spib	7.83389	1.58374e-05	0.000200375
Clic5	7.92688	0.038487	0.142853
4921508D12Rik	7.98353	1.28909e-10	3.39681e-09
Dtx3l	7.98587	0.00888753	0.0460622
Cyp26a1	8.00323	0.00777159	0.0411674
Depp1	8.01163	1.61769e-07	2.94665e-06
Adamts1	8.04453	9.2424e-61	1.60351e-58
Sp110	8.04602	0.0469627	0.16475
C1rl	8.13835	0.0152611	0.0705038
Trim31	8.1485	6.47366e-08	1.23706e-06
Zfp423	8.15721	1.93376e-123	9.96626e-121
Apobec3	8.16953	0.0462865	0.163228
Herc6	8.21406	8.79136e-29	6.47273e-27
9530053A07Rik	8.24174	5.45013e-36	5.13455e-34
Wnt10a	8.27943	7.50729e-31	5.9525e-29
Npsr1	8.31823	0.00223864	0.015001
Dhrs9	8.36033	0.0251857	0.103793
Col6a4	8.39121	1.37998e-11	3.99032e-10
Cd40	8.42847	1.64912e-210	2.62704e-207
Mab21l3	8.63115	3.5832e-36	3.39397e-34
Ltb	8.6533	0.0025578	0.0167303
Dnah3	8.70252	0.00292926	0.0186313
Sec14l3	8.75803	0.0256275	0.105046
Tex14	8.78	0.00404572	0.0242933
Clec2d	8.78464	4.60185e-125	2.51994e-122
Fyb	8.82029	0.0264824	0.10761
Ptgir	8.82492	1.00341e-124	5.32813e-122
Gm12216	8.84488	0.000321858	0.00286872
Gm18852	8.84957	0.0074416	0.0396591
Trim21	8.88701	0.0136037	0.0644536
Enpp2	8.90849	0.0355593	0.134696
Mob3b	8.91772	9.34412e-05	0.000968858
Plaat1	8.9207	0.0369016	0.138612
2610042L04Rik	8.92294	0.0431494	0.154971
4930431P22Rik	8.94389	0.0121019	0.0586942
Ano7	8.95385	0.0270961	0.109453
Pirt	8.98509	0.0284481	0.11365
Angpt1	9.00563	0.0337644	0.129268
Oas1b	9.0195	0.00179211	0.0123878
Sele	9.02874	7.86993e-17	3.34721e-15
Irx2	9.04334	3.05065e-06	4.46962e-05
Gm16998	9.20592	0.0238308	0.0994256
Cd69	9.47077	0.0471679	0.165205
Meiob	9.47946	4.91217e-18	2.28318e-16
Parp9	9.56426	9.29229e-09	1.9979e-07
Zc3h12a	9.61972	0.024549	0.101744
Tapbp	9.63768	0.0193608	0.084939
Gm19723	9.67002	9.88568e-24	6.01482e-22
Rnf213	9.6866	0.0467867	0.164293
Vmn2r67	9.84359	1.55559e-18	7.59293e-17
Ido1	9.99029	8.06437e-147	5.65248e-144
Fam228a	10.0231	1.21684e-07	2.26115e-06
Gm8909	10.0523	5.50677e-53	7.7196e-51
Unc93a	10.0684	0.00968094	0.0492136
Nfkb2	10.1485	9.17259e-77	2.26382e-74
Gm5796	10.1763	0.0334741	0.128492
A2ml1	10.1901	0.0147947	0.0687658
Il2rg	10.2699	0.000782187	0.00614355
Csf1	10.3039	0.00501776	0.029105
Tap2	10.3116	6.31094e-48	7.5229e-46
4930429F24Rik	10.3333	0.0170523	0.0769922
Clec1a	10.4383	1.58519e-15	6.11834e-14
Epn3	10.4605	0.0281146	0.112658
Birc3	10.4651	2.45645e-180	2.39135e-177
Gm7030	10.5093	0.0307747	0.120533
Ptgfr	10.5105	0	0
Arl5c	10.5386	2.49365e-92	8.73924e-90
Lrmp	10.5604	0.00951258	0.0486115
Fgd3	10.5622	0.0195302	0.0854074
Gm5767	10.5749	5.06943e-07	8.46016e-06
Mmp14	10.5787	0.0377699	0.140997
Adamts6	10.5972	6.71797e-154	5.11822e-151
Slco2b1	10.639	5.04324e-18	2.33173e-16
A4galt	10.7076	2.52813e-41	2.70125e-39
Ly6i	10.7317	8.97803e-37	8.59683e-35
Il27	10.7882	1.04075e-12	3.34012e-11
Mx2	10.8337	1.223e-213	2.14307e-210
Tpsab1	10.9045	0.00877741	0.0455993
Slfn10-ps	11.0665	2.69119e-210	3.92981e-207
Ifitm1	11.115	0.0169819	0.076734
Ankrd31	11.1892	1.88296e-81	5.23732e-79
Pla2g7	11.2255	0.0386197	0.143194
A530040E14Rik	11.2732	7.45717e-51	9.67941e-49
4930438A08Rik	11.2874	1.07837e-09	2.57091e-08
Serpina3j	11.3315	6.05665e-16	2.41206e-14
Shank1	11.3564	0.0280989	0.112646
Lcp1	11.5677	0.0470358	0.164965
Lamc2	11.5721	3.1716e-78	8.29491e-76
Itpripl2	11.5792	0.00262004	0.0170482
Islr	11.6615	0.00337735	0.0208974
Gm2164	11.7087	1.57528e-31	1.28989e-29
Pik3ip1	11.741	2.16456e-07	3.83903e-06
Gm1965	11.7827	0.000652833	0.00530593
1700007J10Rik	11.8508	0.0028465	0.0182441
Abi3bp	11.8756	6.61113e-17	2.81866e-15
Bmper	11.9634	0.0468292	0.164381
Stra6l	11.9798	0.00031189	0.00279696
Cntn5	12.011	2.25393e-10	5.80818e-09
Phf11b	12.1079	0.0203544	0.0881318
Relb	12.1576	0.0188348	0.0831955
Irf9	12.2063	3.69824e-07	6.34714e-06
Glrp1	12.2488	0.0169813	0.076734
U90926	12.2576	0.031055	0.12136
Socs1	12.3134	0.00500717	0.029063
BC051019	12.3366	3.14105e-46	3.66938e-44
H2-D1	12.4328	0.00377529	0.0228987
Cd6	12.6537	0.0244191	0.101301
Usp43	12.6926	0.00541649	0.0309063
Ifi205	12.6948	0.0034639	0.0213125
Cp	12.8229	0.00814962	0.042846
Cfap58	12.8328	1.40186e-19	7.37679e-18
Dnase1l3	13.1022	0.0203155	0.0880688
Adgrd1	13.1807	3.75658e-07	6.44096e-06
Itga2	13.2462	1.92038e-99	7.15975e-97
H2-M3	13.3499	1.0126e-39	1.04375e-37
Irf1	13.3901	0.00293233	0.0186441
Gm5475	13.4096	0.00843862	0.0440482
Mc1r	13.4621	1.24866e-09	2.9608e-08
Dkk3	13.4827	3.72002e-288	9.31228e-285
Tff2	13.5479	0.00439211	0.0261423
Hmcn2	13.6481	0.0395289	0.145518
Hcrtr2	13.7066	0.0386984	0.143455
Fscn1	13.7316	2.16692e-50	2.73173e-48
Piwil4	13.8088	0.0150853	0.0698652
Epsti1	13.8129	8.21746e-07	1.31743e-05
Ocm	13.9047	7.34914e-27	5.05015e-25
Glipr2	13.988	0.0409758	0.149556
Col9a1	13.9972	4.85425e-14	1.67773e-12
Zscan10	14.2559	4.96062e-12	1.49871e-10
Gm11166	14.3093	9.98013e-78	2.57179e-75
Alpk1	14.5099	0	0
Colq	14.5815	0.00244358	0.0161065
Saa2	14.6132	0.00215571	0.0145286
Sp140	14.641	1.26743e-85	3.89636e-83
Csta2	14.6582	0.003255	0.0202475
Itgam	14.6895	1.99086e-05	0.000245848
Stox2	14.7292	1.39552e-19	7.36556e-18
Rgs5	14.743	0.0201415	0.0874914
Slc11a1	14.8248	0.0276743	0.111326
Kremen2	15.0771	0.00250831	0.0164618
Oas1h	15.0785	0.0340301	0.130028
Gm3173	15.1122	8.52556e-10	2.05493e-08
Gm20556	15.2683	4.08468e-06	5.86687e-05
Stap2	15.3091	3.96656e-19	2.00885e-17
Alox12b	15.5799	0.045301	0.160667
Plaat3	15.8057	0.00859194	0.0447685
Ly75	16.0228	7.07739e-05	0.000760374
Fxyd3	16.0978	0.015819	0.0725077
Olfr99	16.1712	0.0017108	0.0119104
Tns4	16.2009	0.00228221	0.0152174
Slc15a3	16.2198	5.35925e-29	3.97924e-27
Ifi27l2a	16.233	0.00521788	0.0300075
H2-Q4	16.2646	0.00292546	0.0186207
Serpina10	16.435	5.68815e-35	5.19133e-33
Gm16316	16.4467	3.62533e-05	0.000417116
Mmp25	16.5311	0.0165296	0.0750966
Bnip5	16.6684	0.00185475	0.0127504
Trim66	17.127	0.000396284	0.00343767
Unc93a2	17.4329	1.38754e-70	3.03922e-68
Epas1	17.5332	8.4172e-38	8.33303e-36
Slamf8	17.5413	0.000361498	0.00317202
Gm9199	17.6894	0.00213853	0.0144514
Ms4a4d	17.7848	0.00391089	0.0235987
D730005E14Rik	17.8099	0.000656302	0.00532425
Adgrf3	17.851	0.000345409	0.00305436
Eppk1	18.0098	0.000295388	0.00267498
Tlr3	18.0179	2.69026e-185	3.14276e-182
Gm6034	18.1279	4.02322e-55	6.13034e-53
Ccdc146	18.1379	0.0126838	0.0608298
C130026I21Rik	18.2171	0.00036974	0.00323786
Stat1	18.2464	0.0053135	0.0303978
Tmprss9	18.2632	8.73884e-12	2.58231e-10
Sidt1	18.3437	3.55792e-64	6.85115e-62
Lamb3	18.4281	1.98423e-11	5.63527e-10
H2-K1	19.0869	4.87425e-05	0.000542985
Rab19	19.2171	2.85672e-07	4.98588e-06
Asic3	19.265	6.45592e-38	6.42767e-36
Btnl6	19.3447	0.00180244	0.0124396
C1rb	19.518	0.000681794	0.00548745
Adamts7	19.6683	0.000450206	0.00383518
Fam3b	19.7789	0.0115127	0.0565247
Tmem200a	19.811	2.9039e-24	1.79172e-22
Trim12a	19.8936	3.06135e-07	5.3113e-06
Guca2b	19.898	0.00405409	0.0243168
Slco2a1	19.9108	2.61386e-104	1.01784e-101
Prr5	19.9947	1.27652e-07	2.36452e-06
Tmem238l	20.2437	0.000451398	0.00384064
Gm19385	20.4825	7.71989e-25	4.88359e-23
1110032F04Rik	20.511	0.0211606	0.0908594
Ddx58	20.7376	0.00817073	0.0429184
Lbp	20.7562	6.2299e-266	1.36458e-262
Serinc2	20.8394	1.14796e-298	3.35263e-295
Saa1	20.8902	0.00650396	0.035671
Nod2	20.9015	0.000217931	0.00204211
Gm40893	21.3246	9.70744e-05	0.00100356
C2	21.7983	0.00133912	0.00971251
Col17a1	21.8347	6.38844e-21	3.52027e-19
Lypd8	22.3214	2.73507e-15	1.03737e-13
Trim69	22.4748	1.12309e-11	3.27453e-10
Sis	22.6776	0.00335207	0.0207924
Cd83	22.6937	0.000350561	0.00308576
H2-T22	22.9122	7.20059e-05	0.000771246
H2-Aa	22.9717	0.010082	0.0508245
Ecscr	22.9777	0.0198468	0.0864897
Tmc5	23.2556	8.10397e-05	0.000857006
Pigr	23.3983	0.0022732	0.0151688
Ikzf1	23.4192	4.37484e-184	4.50943e-181
Gm7609	23.467	3.79709e-14	1.33073e-12
Rsad2	23.481	0.000516203	0.0043321
4933433H22Rik	23.664	0.000188344	0.00179834
Majin	23.8773	3.64652e-17	1.60145e-15
Epha1	24.2686	0.000343557	0.00304048
Car3	24.3949	0.02982	0.117715
Dhx58	25.0738	0.000223405	0.00208563
Tspan8	25.158	2.8054e-12	8.65475e-11
H2-Q5	25.4442	6.76274e-57	1.0773e-54
Trim34a	25.549	3.08574e-10	7.84782e-09
Stx11	25.6892	1.67161e-09	3.93176e-08
H2-Q9	25.9495	2.19838e-32	1.87913e-30
H2-DMb2	26.0665	2.91505e-17	1.28343e-15
Rtp4	26.3896	4.24785e-134	2.6584e-131
Gna14	26.7968	0.00045892	0.00389993
Chil1	26.8225	9.60178e-05	0.000994397
Hrh2	27.6284	8.68986e-16	3.42185e-14
Slpi	27.8769	6.03862e-05	0.000660516
Uba7	27.9371	9.03915e-06	0.000120177
Slc6a1	28.8964	0.0292114	0.11593
Ifit3b	29.1302	0.000163486	0.00158449
Krt87	29.3965	3.25762e-60	5.4365e-58
Parp14	29.564	7.15844e-05	0.000768141
H2-L	29.8199	3.70907e-111	1.80539e-108
H2-Q7	30.0474	0.0167483	0.0758935
Vcam1	30.27	1.65858e-21	9.37523e-20
Inpp5d	30.3053	1.74189e-60	2.96341e-58
Psmb8	30.5792	6.00225e-06	8.31228e-05
Oas1g	30.9382	2.59911e-24	1.60933e-22
H2-T9	31.4006	0.00592507	0.0332347
H2-T10	31.6611	9.71464e-06	0.000127992
Ube2l6	32.0859	9.43948e-52	1.28223e-49
Hdc	33.0346	2.96047e-86	9.43207e-84
Gm30529	33.4404	5.99701e-45	6.91353e-43
Irf7	33.5293	7.66755e-10	1.8635e-08
Tap1	33.5881	1.67992e-05	0.000211474
Ccrl2	33.7514	4.64489e-11	1.27574e-09
Lama3	34.1779	7.52373e-32	6.24826e-30
Ifitm3	34.6428	0.000302489	0.00273132
A530032D15Rik	35.1314	1.86942e-10	4.83868e-09
Gm7592	35.6285	9.27173e-53	1.27928e-50
Fas	35.6996	1.3074e-84	3.81826e-82
Samd9l	35.7008	2.00172e-05	0.000247015
Pglyrp2	36.0049	1.39683e-264	2.71962e-261
Psmb10	36.4631	2.0014e-67	4.03109e-65
Ggta1	36.6601	0.0101646	0.0511673
Klhl34	37.825	1.94184e-54	2.88364e-52
Irgm1	38.1249	7.98407e-71	1.77095e-68
H2-Ab1	38.3418	9.90603e-11	2.63805e-09
Cd274	38.3985	1.73029e-05	0.000216262
Apol11b	38.4322	0.0117898	0.0575466
Psmb11	38.7443	2.16992e-06	3.27789e-05
Ddx60	38.8965	1.16051e-106	5.08391e-104
Tmem140	38.9029	2.60549e-69	5.50072e-67
Gm11127	39.6521	3.2281e-84	9.27312e-82
Psmb9	40.0419	0.00333291	0.0206881
Hpx	40.4062	8.47322e-57	1.33762e-54
Zfp536	40.4719	2.31092e-05	0.000279463
Gbp7	40.6218	1.5013e-64	2.95587e-62
Slit3	40.837	2.45515e-97	8.7799e-95
Xaf1	43.2977	3.45102e-10	8.71359e-09
Ciita	43.6261	2.5497e-51	3.38472e-49
Il12rb1	44.362	1.07566e-16	4.52011e-15
Gbp10	44.4688	1.18102e-55	1.84777e-53
Sp100	45.1738	3.02613e-06	4.44111e-05
Rhbg	45.3641	0.00073578	0.00583487
Slfn8	45.5267	1.07018e-160	9.37639e-158
Gm38510	46.1913	7.10004e-07	1.15092e-05
Ctss	46.6383	9.01096e-17	3.81399e-15
Cxcl1	47.1468	0.0130721	0.0624461
Tnfsf10	48.6079	1.58508e-74	3.70338e-72
Apol7e	49.2239	2.5234e-115	1.26336e-112
Gm9767	49.5953	5.75272e-18	2.63887e-16
Mndal	49.8397	2.11627e-06	3.20236e-05
H2-Q6	49.9706	0.0331914	0.127575
Wnt10b	51.757	1.00241e-141	6.75586e-139
Bst2	52.1416	2.70162e-140	1.75335e-137
Ifi203	52.2595	4.02472e-10	1.01039e-08
Art2a	52.8166	2.52477e-51	3.37721e-49
Rasgrp1	53.6764	0.0371784	0.139353
Ifit3	55.3206	1.0573e-27	7.4108e-26
Ifih1	56.842	3.98545e-08	7.7683e-07
Ifi207	58.5037	1.19802e-37	1.17279e-35
Mpeg1	60.3696	8.52754e-26	5.72522e-24
Apol10b	62.1902	1.27416e-41	1.37822e-39
Ccl20	62.9235	7.54337e-11	2.03045e-09
Oas1a	63.1692	7.95764e-28	5.62265e-26
Ccl2	63.777	4.28322e-32	3.60841e-30
Gm2619	64.2376	3.07796e-10	7.83941e-09
Cfb	66.9411	2.89096e-60	4.87099e-58
Casp1	67.41	1.3644e-08	2.83611e-07
Il15	67.5172	1.1613e-43	1.30445e-41
Gm16685	68.5641	2.45994e-41	2.64451e-39
Gbp8	68.7449	3.71658e-38	3.72146e-36
Casp12	68.937	1.06277e-06	1.67624e-05
Misp	70.3547	5.54282e-31	4.41485e-29
B2m	70.8987	0.000516564	0.00433306
Irgm2	71.5697	2.19639e-30	1.71818e-28
Ly6c1	72.4577	9.98896e-09	2.13459e-07
Gbp2b	74.6142	9.01696e-77	2.2572e-74
Trim12c	77.1345	5.02982e-12	1.51179e-10
Casp4	77.228	9.06015e-43	9.92256e-41
C3	77.4683	9.79037e-99	3.5741e-96
Cxcl11	78.234	2.36917e-08	4.72835e-07
Igtp	79.5853	1.70578e-07	3.08148e-06
Serpina3h	82.251	1.70859e-08	3.50171e-07
Il18bp	82.6893	4.67057e-61	8.26691e-59
Gbp4	82.8353	7.05326e-69	1.45405e-66
Slfn2	84.9763	3.10287e-10	7.86981e-09
Irf8	85.4209	2.47247e-15	9.39808e-14
Cpxm2	86.2252	2.63807e-16	1.08769e-14
H2-T23	86.3597	2.29224e-34	2.02863e-32
Gbp11	86.9433	1.89821e-62	3.46482e-60
Ifit1	90.9703	5.086e-69	1.06098e-66
Isg15	91.6891	3.73311e-09	8.39734e-08
Lgals9	91.6987	8.87457e-10	2.13237e-08
C1ra	92.9577	4.18246e-25	2.66506e-23
Oasl2	93.0449	1.04075e-48	1.27531e-46
Nlrc5	95.062	1.92304e-08	3.90468e-07
H2-Eb1	95.1851	6.10466e-10	1.50031e-08
Hpn	96.7166	1.78151e-44	2.0271e-42
9930111J21Rik2	97.0691	3.80063e-09	8.52733e-08
Ifi206	97.4271	1.85532e-50	2.37305e-48
Tlr2	97.6467	8.05327e-75	1.90699e-72
Saa3	98.0403	8.16871e-10	1.97163e-08
Phf11d	101.742	3.69646e-17	1.61933e-15
Gbp5	102.009	7.26515e-10	1.77308e-08
Ifi204	102.228	8.88334e-10	2.13237e-08
Oas3	102.594	4.52017e-13	1.48328e-11
Batf2	102.842	4.11503e-70	8.90219e-68
Gm4841	104.422	2.39247e-07	4.2304e-06
Lcn2	105.519	9.01477e-54	1.3055e-51
Tnf	106.352	5.85246e-13	1.90973e-11
Oas2	106.654	5.68247e-10	1.40443e-08
AW112010	109.534	1.28663e-53	1.84801e-51
Steap4	109.721	4.56436e-09	1.01628e-07
Cysltr2	111.501	1.72436e-19	9.04669e-18
Ifi208	115.844	4.05805e-10	1.0173e-08
Madcam1	118.213	1.14537e-20	6.19455e-19
Gm5431	118.283	2.65163e-41	2.81603e-39
Tnfaip2	119.573	2.39668e-42	2.60851e-40
F830016B08Rik	123.136	7.16529e-19	3.52689e-17
Gbp6	126.43	1.65335e-25	1.07701e-23
Icam1	129.724	2.63976e-10	6.76266e-09
Gbp3	133.693	9.07361e-18	4.10845e-16
Gbp9	138.014	5.00897e-19	2.51889e-17
Apol9a	140.145	3.28328e-19	1.69214e-17
Cxcl9	142.113	8.49349e-13	2.75104e-11
Cxcl10	143.013	1.4892e-14	5.36939e-13
Ubd	143.942	5.90437e-26	4.01016e-24
C4b	146.509	5.97811e-14	2.0621e-12
Cd74	146.635	2.63444e-11	7.38611e-10
Neurl3	147.27	1.74833e-78	4.64181e-76
Serpina3g	150.788	4.58293e-11	1.2607e-09
Nos2	156.597	2.25408e-19	1.17206e-17
Gm12185	161.77	3.99295e-09	8.94738e-08
Ehf	165.443	5.78822e-18	2.64822e-16
Serpina3i	168.078	8.68154e-12	2.56971e-10
Acod1	169.956	2.28199e-13	7.61664e-12
H2-DMb1	170.829	2.1419e-19	1.11704e-17
Ifi44	170.939	8.65788e-25	5.45727e-23
Gm4070	172.57	7.11192e-12	2.11224e-10
Gvin1	172.799	1.29238e-11	3.76186e-10
C1s1	172.944	1.0765e-10	2.85378e-09
Zbp1	174.314	3.20419e-19	1.65626e-17
Gm4951	175.549	3.80278e-19	1.93148e-17
Ifi47	176.079	9.0984e-21	4.96671e-19
Apol6	177.848	2.79889e-10	7.13901e-09
9930111J21Rik1	179.443	1.10922e-22	6.52245e-21
Ly6a	182.038	1.02359e-09	2.45033e-08
Apol9b	184.594	4.28105e-18	1.99919e-16
9330175E14Rik	186.08	1.76556e-34	1.57045e-32
Ifi211	186.745	2.06076e-10	5.31821e-09
S100a8	188.536	1.0493e-15	4.10422e-14

## Sheet: ZIP+Cy vs. Scr
Table S1d. Differentially expressed genes from ZIP+Cy vs. Scr comparison
Gene symbol	Fold change (ZIP+Cy vs Scr)	P-value (ZIP+Cy vs Scr)	FDR step up (ZIP+Cy vs Scr)
Pmp2	-220198	4.32029e-05	0.000193407
Eef1a2	-761.711	2.79699e-105	6.73576e-103
Vmn1r179	-223.664	7.31993e-13	7.72879e-12
Gm52877	-214.253	2.9916e-18	4.63777e-17
Sox13	-201.66	2.67033e-13	2.91038e-12
Col5a2	-131.125	0.0386651	0.0864909
Ebf4	-111.012	4.55853e-10	3.7153e-09
Gm36809	-97.9137	5.42643e-14	6.29681e-13
Armh4	-93.4928	1.10316e-33	3.78781e-32
Slit1	-86.639	3.47644e-119	1.07221e-116
Dlc1	-85.6426	0.00047323	0.00175219
Kirrel	-81.0647	8.59354e-45	4.52319e-43
Cldn19	-73.8173	0.0245681	0.058715
Lonrf1	-70.2047	9.09087e-53	6.0999e-51
Tceal5	-63.5014	5.93326e-19	9.64909e-18
Tmem45a	-59.0515	2.15783e-07	1.33479e-06
Hmx1	-55.8385	6.27998e-32	2.01464e-30
Klhl38	-54.509	1.84263e-05	8.73373e-05
Wfdc16	-54.3758	3.23393e-05	0.000147861
Hecw1	-53.1839	0.035897	0.081156
Cdyl2	-50.9936	1.65571e-18	2.61287e-17
Cd9	-50.0555	1.78083e-34	6.3632e-33
Ablim1	-50.0054	4.33048e-90	7.18207e-88
Cygb	-49.3466	4.85322e-05	0.000215073
Itgb4	-47.4691	0.00149357	0.00495977
Chrdl1	-44.6729	0.00167533	0.00548152
Ly6h	-43.7623	0.000207468	0.000822016
Pygo1	-43.2372	0.000406839	0.00152565
Lrch2	-42.6193	5.0634e-111	1.32858e-108
Stk39	-40.9954	7.873e-117	2.30679e-114
4933411K16Rik	-39.8564	1.5821e-06	8.73536e-06
Steap2	-38.1561	6.06912e-50	3.65395e-48
Prdm16	-37.5108	1.05315e-52	7.03967e-51
Shh	-37.0429	0.000253475	0.000988264
Lor	-35.83	2.38438e-06	1.2866e-05
Ildr2	-31.2834	9.71075e-37	3.87109e-35
Itgb3	-31.1886	0.00805285	0.0221479
Magea8	-30.4713	4.9943e-05	0.000220602
Steap1	-30.3958	2.28678e-05	0.000107061
Gm15816	-29.9343	3.90888e-05	0.0001762
Olfr857	-29.7569	0.0014092	0.00470985
Elovl2	-29.6719	9.22299e-06	4.57119e-05
Inha	-28.638	1.5565e-44	8.09567e-43
3110067G11Rik	-28.366	0.000453182	0.00168434
Bcas3os2	-27.5041	4.5689e-05	0.000203551
Mme	-26.9665	0.0207381	0.0506777
Clec4a1	-26.8152	0.00663269	0.0186445
Gm15107	-26.5521	0.000417805	0.00156343
Tspyl5	-26.3773	3.81647e-11	3.44423e-10
Gm11837	-25.9764	5.97214e-06	3.04231e-05
Smim24	-25.7049	6.59402e-12	6.37319e-11
Lonrf2	-25.6724	5.04595e-20	8.76559e-19
Sox12	-25.6659	3.4846e-79	4.57159e-77
Slc26a3	-24.9046	0.000214268	0.000846671
Ret	-24.5284	0.000484486	0.00179009
Mal2	-24.3695	0.00708215	0.0197438
Dcaf12l2	-24.0418	8.73687e-09	6.32595e-08
Jph1	-23.7991	2.11085e-61	1.75871e-59
D430019H16Rik	-23.5129	0.00775131	0.0214123
Cfap69	-23.398	4.32851e-10	3.53274e-09
Shroom1	-23.0515	0.00541527	0.015622
Slfn3	-22.953	2.5925e-66	2.45033e-64
Gpr153	-22.7975	0.000740538	0.0026242
Ankrd2	-22.7365	5.70895e-05	0.000249784
Trh	-22.5895	0.00142234	0.00474925
Kcnk9	-22.2782	3.12709e-55	2.26231e-53
Pvalb	-22.269	0.0451216	0.09849
Kcnh3	-21.7846	0.0109655	0.0289581
Dclk2	-21.7671	5.18093e-40	2.29423e-38
Htr1b	-21.5351	5.70263e-05	0.00024957
Gbx2	-20.5857	0.0210683	0.0513846
Ak5	-20.5087	3.64351e-50	2.20872e-48
Gm10858	-19.6292	0.000263784	0.00102573
Fbln1	-19.6063	1.56352e-22	3.13059e-21
Fgfr1	-19.2788	1.67959e-35	6.32274e-34
C6	-18.9746	0.000240779	0.000942948
Scube1	-18.7709	0.0299651	0.0694969
Obsl1	-18.4973	6.39202e-242	9.3643e-239
Foxq1	-18.323	7.41179e-13	7.80703e-12
Pabpc1l2b	-18.2897	1.6823e-05	8.01704e-05
2310069G16Rik	-18.2777	0.0013344	0.00448713
Car9	-18.1086	0.000274062	0.00106053
Ntf5	-18.008	0.000574182	0.00209031
Pitpnc1	-17.9102	5.87288e-16	7.81569e-15
Slco4c1	-17.8097	0.00278801	0.00863211
Edar	-17.5442	0.0457326	0.0995904
Adgrg6	-17.3736	0.0348968	0.0791883
Lamc3	-17.3552	0.0350511	0.0794788
Klhl5	-17.0887	0.000317613	0.0012141
2410004I01Rik	-16.9841	0.0394043	0.0878094
Raet1d	-16.9465	4.96531e-05	0.000219432
Tubb4a	-16.6044	1.52855e-10	1.30417e-09
Cldn3	-16.5769	0.000163983	0.000660441
En1	-16.4302	0.00234327	0.0073852
Galnt17	-16.0798	0.00975758	0.026177
Susd5	-15.7215	0.0114607	0.0300983
Filip1	-15.5892	4.11949e-05	0.00018503
Tmem28	-15.5853	2.66415e-238	3.60274e-235
Gsta3	-15.5529	0.0107392	0.0284673
D16Ertd472e	-15.5079	6.3976e-09	4.68928e-08
A930017M01Rik	-15.4582	1.47532e-05	7.07668e-05
Card10	-15.3873	2.60635e-49	1.5172e-47
Scn1a	-15.2813	1.299e-24	2.85812e-23
Gldn	-15.1231	0.0337376	0.0768971
Atf7ip2	-15.046	2.71113e-06	1.44868e-05
Gm5126	-14.6582	0.000212896	0.000842006
Kcnq5	-14.5053	1.87139e-11	1.73426e-10
Msn	-14.5022	1.64969e-12	1.67542e-11
Misp3	-14.2526	3.85685e-26	9.32646e-25
C1ql1	-14.0185	1.64096e-06	9.04615e-06
Gstt3	-13.7065	0.00146697	0.00488249
Mxra7	-13.5364	0.00720239	0.020044
Mpz	-13.5226	0.0275526	0.0647213
Rnf208	-13.4486	7.87212e-14	8.99232e-13
Tmem119	-13.4245	0.0301156	0.0698276
Gm5134	-13.3179	0.0271847	0.0639769
Srgap1	-12.9085	5.1571e-53	3.51403e-51
Kcnt1	-12.8901	2.93168e-07	1.77721e-06
Zfp982	-12.8676	0.0232871	0.0559962
Frmd3	-12.7948	4.41014e-09	3.2727e-08
Hoga1	-12.7767	5.90821e-19	9.61725e-18
Gm31223	-12.7432	2.674e-08	1.8406e-07
Gria1	-12.7138	0.0461723	0.100298
Mir9-3hg	-12.702	0.00174937	0.005692
Efemp2	-12.696	7.48686e-29	2.07929e-27
Fndc4	-12.4938	0.001844	0.00596019
Slitrk2	-12.4131	0.00230171	0.00727155
Smtnl2	-12.363	3.0026e-11	2.74069e-10
Oprd1	-12.2762	8.76901e-52	5.62625e-50
Sfrp5	-12.2751	9.22841e-06	4.57259e-05
Pde5a	-12.1402	1.13849e-34	4.14384e-33
Tns1	-12.0674	0.0260007	0.0615944
Doc2b	-12.0508	3.05901e-10	2.52358e-09
Hecw2	-11.9639	5.7315e-13	6.09926e-12
Npas2	-11.7253	1.1226e-25	2.64904e-24
Ephb6	-11.681	6.65611e-06	3.36732e-05
Fam181b	-11.6506	0.0124641	0.0324525
Gm7694	-11.6209	2.48945e-19	4.12484e-18
Lrrk1	-11.6152	0.00418341	0.0124167
Stx19	-11.5731	0.0097815	0.0262252
Rorb	-11.4906	3.71759e-27	9.4444e-26
Kcnq1	-11.4874	1.32962e-06	7.42055e-06
Gas1	-11.4674	1.43901e-06	7.99047e-06
Gm10731	-11.3864	0.0315272	0.0726026
Upk3a	-11.3434	1.74478e-16	2.41747e-15
Trim68	-11.2106	4.89465e-25	1.10459e-23
Fam241a	-11.2003	7.2179e-15	8.98024e-14
4933428C19Rik	-11.1805	0.00860162	0.0234808
Grin3a	-10.9725	8.22297e-22	1.59382e-20
Reep1	-10.9116	5.4742e-160	3.1044e-157
Gpr25	-10.6901	0.0167302	0.0420108
Flnc	-10.5692	3.92399e-05	0.000176746
Agpat2	-10.5429	1.14726e-66	1.10212e-64
Gsdmc4	-10.4559	0.0255191	0.0606206
Chrna5	-10.3996	6.60818e-32	2.11606e-30
Rbfox3	-10.2577	0.0419511	0.092539
Gm12867	-10.1851	0.0182667	0.045306
Arhgap22	-10.1817	0.00620569	0.0175789
Pramel39	-10.1459	0.0126387	0.0328729
BC049762	-9.98755	0.0405409	0.089943
Gstk1	-9.78912	0.000553786	0.00202571
Pnoc	-9.67209	0.0176499	0.0439867
Ebf1	-9.63783	2.02586e-16	2.7955e-15
B4galnt4	-9.52244	2.37572e-42	1.12879e-40
Slc22a18	-9.45341	0.0158586	0.0400825
Fa2h	-9.24858	0.0207196	0.0506396
Ndrg2	-9.21435	1.70749e-08	1.20022e-07
Mesp2	-9.21103	0.00014204	0.000579771
Gimap1	-9.18276	0.0160496	0.0404868
Rab15	-9.07894	1.76362e-36	6.95167e-35
Zfpm1	-9.07389	3.23693e-20	5.71912e-19
1700109G15Rik	-9.05496	0.0148246	0.0377979
Serpinb11	-8.98887	0.0310126	0.071596
Gatm	-8.95208	5.52475e-14	6.40667e-13
Galnt13	-8.91714	3.96092e-25	8.95024e-24
Npepl1	-8.91524	2.03117e-105	4.95944e-103
Lrg1	-8.85773	0.0187126	0.0462618
Chst2	-8.75411	0.0163222	0.0410742
Tafa4	-8.75266	9.20198e-13	9.62349e-12
Frat1	-8.75025	1.78239e-31	5.59542e-30
Eda	-8.74349	1.31518e-19	2.22103e-18
Ppil6	-8.72794	1.31873e-07	8.37545e-07
Aldh2	-8.72195	1.14522e-63	1.00164e-61
Xlr	-8.71511	6.73504e-105	1.60003e-102
Eva1a	-8.5587	0.00318379	0.00971214
Sult5a1	-8.47495	1.77441e-06	9.74816e-06
Rai14	-8.47117	0.00543928	0.015681
Kcnmb4	-8.43023	1.24885e-10	1.07886e-09
Creg2	-8.32241	1.69401e-19	2.84167e-18
Rgma	-8.32226	1.66097e-06	9.14783e-06
Dll3	-8.29599	0.0306234	0.0708462
Cntnap4	-8.27048	2.22869e-07	1.37427e-06
Fgf11	-8.23368	3.4014e-08	2.31411e-07
Zfp711	-8.23306	0.000279246	0.0010787
Gm44851	-8.21139	0.0265499	0.0627093
Tlcd5	-8.19579	2.07558e-11	1.91945e-10
Scn2a	-8.19173	3.45812e-23	7.05264e-22
Gm10863	-8.15842	0.0298501	0.0692667
Efcab10	-8.11271	7.73313e-11	6.79168e-10
Ebf3	-8.10825	4.63578e-08	3.10465e-07
Arhgap42	-8.06407	0.00129851	0.004379
Spred1	-8.0436	4.45757e-30	1.29957e-28
Sphk1	-8.0199	1.68024e-10	1.42767e-09
Apoe	-7.99685	4.04198e-10	3.30349e-09
Lrrc3	-7.99624	8.48818e-14	9.6584e-13
Marveld1	-7.94258	6.57692e-94	1.21708e-91
Rbpms2	-7.93747	0.000137032	0.000560108
Sorcs2	-7.93368	8.09921e-97	1.618e-94
Sned1	-7.92915	0.0262063	0.0619813
Svopl	-7.91943	1.32717e-15	1.72827e-14
Gabra3	-7.91	0.000632356	0.0022767
Zfp469	-7.87708	0.000937071	0.00325374
Amer2	-7.87201	6.9277e-112	1.87368e-109
Pcp4l1	-7.86143	5.23671e-24	1.11861e-22
Gm11762	-7.74419	0.000648517	0.00232862
Adgrf1	-7.71973	0.0456747	0.0995118
Lrmda	-7.65791	0.00174995	0.00569285
Trip10	-7.64052	6.30954e-21	1.14707e-19
Syndig1	-7.62643	0.00309312	0.00947171
Bcorl1	-7.62059	8.02993e-62	6.81962e-60
Gm5860	-7.61646	1.43275e-05	6.88568e-05
Hes3	-7.61612	0.0205307	0.0502127
Pnma5	-7.53903	1.75422e-20	3.14045e-19
Gjb3	-7.51381	0.00309946	0.00948615
Ccdc177	-7.44346	3.72786e-07	2.23138e-06
Pcdha11	-7.39443	2.85865e-187	2.28432e-184
Ttc34	-7.38105	0.00200118	0.00641751
2610037D02Rik	-7.35449	0.000317728	0.00121427
Cd163	-7.29016	0.00188492	0.00608351
Zfp36l3	-7.18971	0.0243205	0.0581995
Ffar4	-7.10888	3.14245e-08	2.14791e-07
Clip4	-7.03783	8.53031e-09	6.18658e-08
Sall1	-7.02981	0.000602662	0.00218224
Ttpa	-7.00437	0.00329541	0.0100092
Dmrt3	-7.00221	7.59818e-06	3.8045e-05
Shisa7	-6.95286	7.17683e-10	5.72193e-09
Mapk13	-6.92595	0.000379598	0.0014302
Ccnjl	-6.89632	0.0212495	0.0517763
D630024D03Rik	-6.8808	0.0224411	0.0542288
Vstm5	-6.8308	8.29746e-17	1.17353e-15
Cpne6	-6.82322	0.0130448	0.0337545
Shank3	-6.80765	0.0305521	0.070709
Plxdc2	-6.7939	0.0312859	0.0721321
Dnajc22	-6.79082	4.85346e-06	2.51322e-05
Slc16a2	-6.7298	0.00571849	0.0163731
Ppp1r1b	-6.70335	5.76465e-06	2.94686e-05
Prokr2	-6.69497	3.68199e-05	0.000166571
Pkp2	-6.59528	2.47674e-05	0.000115463
Nkain1	-6.59278	6.4849e-57	4.93526e-55
Gfra1	-6.5338	1.01413e-68	1.03054e-66
Cfap45	-6.52042	0.00589692	0.0168101
Grik3	-6.46741	6.13896e-20	1.06015e-18
Smim3	-6.41954	0.00201663	0.00645997
Map3k15	-6.3481	1.40476e-41	6.55056e-40
Kcnq2	-6.28247	6.44484e-45	3.40241e-43
Csf2rb	-6.24761	0.0293599	0.0683095
Clmp	-6.2418	5.94507e-14	6.87594e-13
Dmrta2	-6.21843	8.43329e-17	1.18987e-15
Mdga1	-6.21516	2.6873e-16	3.66506e-15
Htr5b	-6.21486	0.038172	0.0855512
Panx1	-6.15059	8.31562e-72	9.43152e-70
Higd1a	-6.14815	3.13066e-10	2.57906e-09
Elf4	-6.14361	1.48679e-101	3.18754e-99
Necab1	-6.14004	1.36084e-08	9.66216e-08
Snhg14	-6.1304	2.35329e-50	1.44653e-48
Arhgef28	-6.08033	0.0454799	0.0991489
Chl1	-6.07744	1.50199e-82	2.14674e-80
Cntnap5a	-5.9994	1.03898e-06	5.87118e-06
Ltk	-5.99741	1.63239e-09	1.26032e-08
Slc1a6	-5.98496	0.00797299	0.0219557
Ybx2	-5.95834	9.3823e-11	8.17754e-10
Cacng2	-5.95746	1.18329e-15	1.54663e-14
C030029H02Rik	-5.93101	1.78696e-10	1.50985e-09
Kif7	-5.88135	1.18884e-24	2.6256e-23
Igfbp4	-5.85646	1.63413e-25	3.82086e-24
Prdm12	-5.81405	0.00078622	0.00277434
Vsig8	-5.81019	0.0411851	0.091062
Itpr3	-5.80796	3.4769e-22	6.84477e-21
Col9a2	-5.79755	2.4154e-06	1.30254e-05
Rtl4	-5.76841	0.0245122	0.0586052
Gm30431	-5.76555	0.0461282	0.100275
Prkaa2	-5.74098	1.06021e-11	1.00913e-10
Plppr5	-5.72513	7.76752e-18	1.17213e-16
Igsf3	-5.71274	1.17223e-08	8.37719e-08
Mdga2	-5.68243	6.41066e-16	8.52492e-15
Kdf1	-5.67913	2.19469e-06	1.19082e-05
Gm29595	-5.66077	0.0024137	0.00758949
Necab2	-5.64864	2.3734e-75	2.89753e-73
Rptoros	-5.61806	0.00036314	0.00137172
Grin2d	-5.58688	1.08254e-16	1.51521e-15
Kcnk6	-5.54348	0.0329935	0.0753981
Barx2	-5.51369	0.0338538	0.0771019
Tppp	-5.49279	1.2496e-11	1.18489e-10
Scrt2	-5.46397	3.03911e-19	5.01197e-18
Nos1ap	-5.46022	4.23942e-14	4.97192e-13
Boc	-5.44929	1.41688e-47	7.98359e-46
Fgf18	-5.44382	1.58697e-10	1.35039e-09
Twist2	-5.43802	2.34974e-29	6.65192e-28
Arhgef26	-5.43259	2.09617e-28	5.66062e-27
Lmo3	-5.36171	3.07609e-05	0.000141195
Garem2	-5.35356	0.0274586	0.0645351
Dync1i1	-5.31104	1.60186e-14	1.93455e-13
Mir124-2hg	-5.31002	0.0095909	0.0258167
Fibcd1	-5.30513	4.13466e-14	4.85553e-13
9630001P10Rik	-5.29438	0.00361676	0.0109024
Adamts10	-5.29358	0.0407389	0.0903026
Angpt2	-5.2837	2.10401e-06	1.14409e-05
Igdcc3	-5.26398	0.024641	0.0588491
Ldha	-5.26273	1.1743e-05	5.73452e-05
Gata2	-5.25851	6.37051e-09	4.67224e-08
Egfl6	-5.229	0.0041419	0.0122998
Aebp1	-5.16695	8.09152e-13	8.49755e-12
Aif1l	-5.16597	0.036025	0.0813721
Wnt3	-5.16319	4.92509e-10	4.00848e-09
Podxl2	-5.14332	1.09928e-14	1.34204e-13
Gm34917	-5.12402	0.0334284	0.0762814
Kcnip2	-5.11107	0.0114678	0.030108
B230206H07Rik	-5.09998	0.00309421	0.00947339
Anxa2	-5.05781	3.57097e-18	5.48392e-17
Mafb	-5.05571	0.0463153	0.100559
Mical1	-5.04808	0.0127795	0.0332032
LOC105244649	-5.01994	0.0265884	0.0627835
Tmem200c	-5.00873	5.00511e-11	4.4733e-10
Enc1	-5.00067	1.95766e-64	1.74699e-62
Adap1	-4.97494	1.28232e-06	7.16796e-06
Prkcd	-4.95981	2.02601e-48	1.16017e-46
Kcnk3	-4.92896	7.45287e-20	1.28452e-18
Eya1	-4.9199	4.05506e-73	4.72106e-71
Lingo2	-4.90067	0.0280824	0.0657812
4930465K10Rik	-4.8969	0.0316649	0.0728624
Nrg2	-4.89174	1.85883e-14	2.23364e-13
Tcea3	-4.88796	0.0129513	0.0335818
Kitl	-4.86369	4.11664e-12	4.05437e-11
Gm9899	-4.86256	5.2423e-05	0.000230847
Tead3	-4.85747	0.000227528	0.000895042
Tmem47	-4.83132	1.69148e-66	1.6161e-64
Tacr3	-4.80309	2.98701e-13	3.23946e-12
Dpp10	-4.79769	2.01405e-18	3.15289e-17
Muc2	-4.79011	0.000229695	0.000902958
Gpr137b	-4.74953	2.14175e-27	5.47267e-26
Cd79a	-4.72525	0.000247109	0.000965371
Inhbb	-4.69398	0.00938654	0.0253215
Zswim6	-4.63848	7.76949e-07	4.45927e-06
Aifm3	-4.63664	1.94324e-08	1.36104e-07
Lrrtm1	-4.61727	7.96877e-14	9.09092e-13
Mpped2	-4.60248	0.00514837	0.0149505
Tmem102	-4.59041	5.3865e-23	1.09095e-21
Slc2a4	-4.58752	0.000268232	0.00104118
Jam2	-4.58325	3.76748e-35	1.39731e-33
Gulo	-4.58027	0.00887016	0.0241332
Cacna2d2	-4.56826	8.62474e-13	9.04048e-12
Speg	-4.56162	1.42876e-58	1.12635e-56
Grid2ip	-4.5283	6.21825e-17	8.87312e-16
Foxr2	-4.524	0.0445495	0.0974589
Gm15085	-4.522	0.0223712	0.0540748
Ott	-4.522	0.0223712	0.0540748
Edil3	-4.51062	7.4061e-21	1.3395e-19
Sult6b2	-4.50679	8.83983e-06	4.3974e-05
B4galt2	-4.50271	2.70546e-23	5.53691e-22
Pnck	-4.49031	1.86622e-05	8.83365e-05
Prph	-4.45799	6.31215e-05	0.000274062
Sult2b1	-4.44985	6.89479e-08	4.51604e-07
Gmnc	-4.44079	0.000349011	0.00132433
Gm15093	-4.42875	0.0357674	0.0809046
Col6a2	-4.42868	0.000559309	0.00204209
Slc9a3r2	-4.41046	1.73733e-17	2.57958e-16
Tbx1	-4.39326	0.00280492	0.00867684
Atp7b	-4.37294	4.17575e-08	2.81587e-07
Ica1l	-4.36976	1.96901e-21	3.70216e-20
Nrn1	-4.35776	3.80267e-23	7.73737e-22
Pcdhga8	-4.34061	1.68435e-12	1.70963e-11
Pcdhga2	-4.33914	4.28731e-10	3.50074e-09
Chst7	-4.31805	0.0050926	0.0148151
Amer3	-4.30756	3.31007e-19	5.44861e-18
Plk2	-4.30598	5.03716e-06	2.59915e-05
Pfkfb3	-4.29678	2.31407e-08	1.60415e-07
Fam184b	-4.28137	1.9773e-12	1.99776e-11
Dock8	-4.27927	1.64793e-07	1.0354e-06
Rho	-4.25443	0.0469179	0.101679
Fam149a	-4.25248	1.94464e-24	4.2258e-23
Dlgap3	-4.24194	7.47021e-170	4.69023e-167
Scd4	-4.23896	7.25173e-06	3.64244e-05
Kcnk2	-4.22869	0.00535614	0.0154755
Lrrc15	-4.22555	5.2593e-14	6.11902e-13
Iyd	-4.21233	2.53788e-21	4.72626e-20
Stard8	-4.21155	3.17685e-64	2.80648e-62
Grhl3	-4.17274	1.34235e-05	6.4956e-05
Col20a1	-4.14481	3.12401e-21	5.78587e-20
Gjb4	-4.14264	3.73432e-07	2.2335e-06
Fam102b	-4.1249	1.61e-19	2.70332e-18
Sptbn2	-4.1155	2.21249e-35	8.27566e-34
Anxa13	-4.11085	2.5216e-10	2.09498e-09
Tshr	-4.1033	5.54234e-07	3.24457e-06
2900009J06Rik	-4.09542	0.0111905	0.029446
Dennd2a	-4.09338	3.45175e-07	2.07459e-06
Epha8	-4.09112	2.01843e-25	4.68127e-24
Selenbp1	-4.08973	0.000150682	0.000611774
Ccna1	-4.08491	0.0326559	0.0747126
Mylk	-4.07203	3.5428e-18	5.44903e-17
Frat2	-4.0707	3.7539e-16	5.06475e-15
Efna3	-4.04724	0.0217101	0.052745
Myo16	-4.04703	8.76077e-15	1.07929e-13
Nexmif	-4.04305	5.41323e-05	0.000237614
Akap12	-4.04277	1.06226e-46	5.83578e-45
Rnf138rt1	-4.04121	4.48742e-10	3.66074e-09
Ngfr	-4.03569	3.81088e-14	4.4903e-13
Mctp1	-4.03096	1.30628e-07	8.29936e-07
Hhip	-4.00774	2.88073e-05	0.000132922
Kazald1	-4.00484	3.48756e-25	7.90093e-24
Emp2	-3.98686	4.93516e-39	2.10073e-37
Adcy7	-3.95738	3.19592e-64	2.80921e-62
Gm11520	-3.95689	0.018231	0.0452302
Ppara	-3.91948	1.80307e-08	1.26539e-07
Ajap1	-3.913	0.000101952	0.000426135
Fbln5	-3.91247	2.5958e-17	3.80602e-16
Lcp2	-3.90062	2.8889e-16	3.92479e-15
1700084E18Rik	-3.89638	0.00615256	0.0174539
Gm15918	-3.88298	8.85735e-06	4.40487e-05
Cep126	-3.88278	1.46787e-59	1.19469e-57
Ucp2	-3.88055	2.05e-61	1.72435e-59
Tcf7	-3.87566	3.43811e-05	0.000156302
Ccdc74a	-3.87318	3.4522e-05	0.000156902
Mylk3	-3.86934	0.0164611	0.0413999
C1qtnf4	-3.86845	6.06995e-08	4.00712e-07
C130080G10Rik	-3.86801	5.40948e-10	4.37839e-09
Itm2a	-3.86017	2.48737e-09	1.89217e-08
Tnfsfm13	-3.84996	7.14058e-10	5.69562e-09
Sybu	-3.83711	3.90732e-46	2.12665e-44
Gm2694	-3.83044	2.98426e-40	1.33494e-38
Ccdc33	-3.82081	1.44323e-08	1.02348e-07
Nkpd1	-3.81113	5.03837e-05	0.000222437
Cracd	-3.81005	1.12359e-12	1.16055e-11
Gli3	-3.79985	0.00675492	0.0189306
Castor1	-3.79901	0.00175193	0.00569612
Itga1	-3.79854	2.51586e-06	1.35215e-05
Dennd2c	-3.79627	5.15403e-12	5.02261e-11
Golga7b	-3.78446	6.40942e-33	2.14624e-31
Tspo	-3.7562	7.62222e-24	1.59903e-22
Impa2	-3.75486	1.98699e-12	2.00639e-11
Pcsk6	-3.75324	0.00237948	0.00748858
Pcdhga3	-3.73501	7.99042e-14	9.1097e-13
Scn3a	-3.72876	5.36289e-05	0.00023564
Atp8a2	-3.72039	3.08819e-09	2.32408e-08
Nr1h3	-3.70669	0.00456541	0.0134396
Pcdhga4	-3.69854	2.0306e-20	3.61681e-19
Efcab12	-3.69752	4.96278e-06	2.56228e-05
Dmrt1	-3.68941	0.0262121	0.0619867
Plxdc1	-3.68477	1.79128e-09	1.37815e-08
Gulp1	-3.67523	6.89483e-05	0.000296868
Frzb	-3.67334	6.96224e-37	2.79443e-35
Popdc3	-3.67154	3.64679e-34	1.28736e-32
Sgcd	-3.65817	0.0143423	0.0366745
Cspg5	-3.65596	7.56455e-11	6.65256e-10
Rasl11a	-3.64602	2.38209e-07	1.46475e-06
Gm3787	-3.63944	0.0071538	0.0199309
Sfmbt2	-3.63937	2.57387e-05	0.000119737
Rtkn	-3.63573	1.19233e-21	2.28087e-20
Myh7b	-3.61703	1.88412e-05	8.91119e-05
P2rx6	-3.6101	0.0225893	0.0545419
Fgfr3	-3.59576	3.12661e-21	5.78587e-20
Cadm4	-3.5826	2.87929e-05	0.00013289
Ascl2	-3.57905	0.00190955	0.00615508
Gask1a	-3.5776	4.17766e-06	2.18191e-05
Mecom	-3.57388	3.73335e-05	0.000168764
Epcam	-3.57267	0.0221991	0.0537328
Smagp	-3.56158	2.51354e-09	1.90959e-08
Nptx1	-3.54979	2.99406e-71	3.33136e-69
Adgrg2	-3.54794	8.67183e-07	4.9481e-06
Piezo1	-3.54638	0.000170873	0.00068599
Tmem74b	-3.54431	0.000555687	0.00203182
Cabp7	-3.53987	0.00595839	0.0169743
B4galnt1	-3.53417	0.00536105	0.0154859
Cavin1	-3.51517	4.54453e-07	2.68909e-06
Shisa8	-3.51461	0.0063349	0.0178846
Adarb2	-3.51405	8.91688e-50	5.33193e-48
P2ry2	-3.50984	0.0332441	0.0758904
Fzd6	-3.5028	1.94175e-08	1.36094e-07
Psd2	-3.49419	0.0351583	0.0797012
Slc16a3	-3.47982	0.00198826	0.00637956
Onecut3	-3.47428	0.0461692	0.100298
Pmp22	-3.4697	0.00930431	0.0251375
Colgalt2	-3.45536	0.000893888	0.00311892
2410004P03Rik	-3.4553	0.0336471	0.0767305
Zfp804b	-3.45295	2.7161e-12	2.71919e-11
Ak4	-3.44131	0.00289763	0.00893221
Chrna4	-3.43899	5.82309e-24	1.23935e-22
DXBay18	-3.43273	3.17982e-05	0.000145576
Gm14685	-3.42973	5.92621e-13	6.29883e-12
Car10	-3.38331	9.379e-72	1.05694e-69
Itga2b	-3.37342	0.00238707	0.00751112
Ptprg	-3.36656	1.51802e-24	3.31513e-23
Smox	-3.3634	0.0218475	0.0530203
Tmem184a	-3.35936	1.47259e-16	2.04973e-15
Opn5	-3.35709	0.000217088	0.000857043
Cngb1	-3.3491	0.00367254	0.011044
Plvap	-3.3486	8.87038e-10	7.01175e-09
Gpnmb	-3.34362	0.031672	0.0728693
Kif21b	-3.32122	2.9617e-07	1.79417e-06
Adamts17	-3.31797	7.66603e-18	1.1588e-16
Gabbr1	-3.31611	2.26669e-26	5.52682e-25
Chst5	-3.31484	1.65768e-15	2.14911e-14
Ppp1r14c	-3.3135	0.00161691	0.0053201
Nfatc1	-3.29675	3.37657e-07	2.0308e-06
Dab1	-3.29152	1.96382e-16	2.71415e-15
Unc13c	-3.28625	4.92067e-07	2.89898e-06
Mgarp	-3.28347	0.00132068	0.00444696
Akr1d1	-3.27924	1.57933e-05	7.55705e-05
Spns2	-3.27551	3.99137e-13	4.30217e-12
Chrna3	-3.27434	5.02631e-05	0.000221961
Hgsnat	-3.27033	2.03736e-85	3.08765e-83
Prrt2	-3.26371	4.90607e-20	8.53103e-19
Prss53	-3.25824	1.55638e-18	2.45832e-17
Pkn3	-3.25544	8.60887e-07	4.91376e-06
Pcdha9	-3.25451	1.72677e-86	2.66286e-84
Rbms1	-3.24975	1.55275e-24	3.38676e-23
Rest	-3.23813	7.3e-08	4.76901e-07
Cfap70	-3.23536	0.00669623	0.0187901
Mmp15	-3.23352	6.76054e-07	3.91212e-06
Cdc42ep1	-3.23322	0.0289529	0.0675056
Cmtm8	-3.23303	2.49524e-10	2.07602e-09
Ier5l	-3.23197	4.62958e-05	0.000205993
Crnde	-3.22837	1.44226e-18	2.28423e-17
Gm5424	-3.22617	6.1167e-08	4.03495e-07
Bahcc1	-3.21806	1.69718e-36	6.70483e-35
Fnbp1l	-3.21125	4.63979e-66	4.3387e-64
Adgre5	-3.2099	0.00101351	0.00350186
Defb41	-3.20786	0.00227937	0.00721097
Mmp24	-3.20141	5.35889e-53	3.63742e-51
2610318N02Rik	-3.19949	6.32778e-30	1.83568e-28
9930012K11Rik	-3.19218	0.000160685	0.000648196
Fsip1	-3.18535	0.000651988	0.0023387
Kank1	-3.18424	1.57207e-128	5.75771e-126
Gabrq	-3.17902	6.56335e-23	1.32625e-21
Lgals1	-3.16935	0.00946704	0.0255144
Fam131c	-3.16897	0.00389053	0.0116319
Clec2l	-3.16833	1.68616e-10	1.43202e-09
Ankrd34c	-3.16449	0.00134861	0.00452884
Htr6	-3.16335	3.14062e-12	3.12286e-11
Hs3st2	-3.15371	9.5845e-13	9.98788e-12
Nbl1	-3.1447	0.000884587	0.00309043
Fam78a	-3.13694	8.76883e-17	1.23522e-15
Sowahb	-3.13654	7.89856e-07	4.5304e-06
Atp1b2	-3.13483	7.71443e-09	5.61805e-08
Gsn	-3.13155	3.62485e-05	0.000164239
Tle4	-3.13146	1.4364e-57	1.11242e-55
Cbln1	-3.12838	7.75589e-44	3.89567e-42
Sardh	-3.12649	2.0184e-08	1.40696e-07
Esrp2	-3.10322	0.00400386	0.0119544
Ripply3	-3.10074	2.22094e-73	2.60294e-71
Mirg	-3.09706	7.29872e-17	1.03728e-15
Large1	-3.09597	1.0094e-50	6.27042e-49
Pcsk5	-3.09441	0.0357133	0.0808031
Egfl7	-3.08306	1.35231e-18	2.1534e-17
Cpne5	-3.08072	0.00105686	0.00363663
Angptl1	-3.07948	1.90404e-06	1.04018e-05
Nell1	-3.07656	1.54947e-18	2.44961e-17
Gprc5a	-3.06938	1.96831e-07	1.22358e-06
Slc22a4	-3.06445	1.32802e-09	1.03441e-08
Stac2	-3.05563	1.33495e-21	2.53439e-20
Pcdhb10	-3.05462	1.29539e-14	1.57489e-13
B4galt4	-3.05322	3.62271e-20	6.38789e-19
Sema6b	-3.04888	9.54876e-33	3.17329e-31
Adamts5	-3.0482	0.0118311	0.0309741
Aox1	-3.03046	1.87108e-14	2.24683e-13
Syde2	-3.02862	0.0311041	0.0717504
Gm1673	-3.02671	1.4202e-10	1.21791e-09
4921525O09Rik	-3.02396	0.000148942	0.000605272
Cilp	-3.02052	3.06735e-10	2.52927e-09
Sytl1	-3.01379	0.0391428	0.0873152
Lrrc8e	-3.00202	0.001928	0.00620773
Olfm2	-2.99788	3.2042e-17	4.68635e-16
AI593442	-2.99457	1.52301e-13	1.68711e-12
Aox3	-2.99369	0.00265956	0.00827638
Nxph4	-2.98741	2.903e-07	1.76104e-06
Shisa2	-2.98735	2.90377e-12	2.89883e-11
Gm13315	-2.98192	0.0427482	0.0940333
Cdkn1c	-2.97342	5.68865e-11	5.05322e-10
Dlk2	-2.97049	0.0352942	0.0799681
Rph3a	-2.96492	9.03038e-09	6.51967e-08
Cdh23	-2.96484	9.99916e-25	2.21392e-23
Ptprk	-2.96445	1.07329e-27	2.77887e-26
Cubn	-2.9608	0.0296722	0.0689084
Zfp467	-2.95222	2.86511e-19	4.73389e-18
Ppp1r3b	-2.95207	1.99472e-16	2.75469e-15
Mpv17l	-2.93391	3.59215e-41	1.66184e-39
Smad6	-2.92994	5.59649e-10	4.51935e-09
Neto2	-2.92965	1.32903e-97	2.68555e-95
Gm11529	-2.92717	0.00655938	0.0184739
Rdm1	-2.92628	1.15279e-06	6.48722e-06
Fbxl21	-2.92345	0.0369938	0.0833248
Nrn1l	-2.91991	0.00138399	0.00463173
Slc25a24	-2.91713	7.64421e-27	1.91432e-25
Map3k21	-2.9074	0.0177586	0.0442141
Fbp1	-2.90098	2.88087e-08	1.97603e-07
Nxnl1	-2.89975	0.00740383	0.0205526
1700048O20Rik	-2.89134	3.04945e-24	6.57784e-23
Dbp	-2.886	1.1433e-09	8.94494e-09
Foxd3	-2.87199	1.62981e-05	7.78378e-05
Cadps2	-2.86723	1.24947e-05	6.06618e-05
Grb10	-2.8672	0.00329354	0.010007
Tifa	-2.86668	0.0247112	0.0589927
Tmem191c	-2.856	2.85332e-06	1.52143e-05
Plekhg6	-2.84948	8.43804e-09	6.12219e-08
Kifc3	-2.84738	1.14952e-83	1.71259e-81
Fam171a2	-2.84105	0.00633357	0.0178837
Olfml2b	-2.83981	3.76164e-32	1.22236e-30
Tmem178	-2.8339	0.00289282	0.00891893
Crtac1	-2.82845	1.84395e-28	5.00256e-27
Slc5a5	-2.82503	1.20103e-19	2.04001e-18
Wnt4	-2.82453	1.41695e-26	3.4888e-25
Smim1	-2.82126	4.79711e-13	5.13914e-12
1700018L02Rik	-2.8124	0.000274826	0.00106326
Cnnm1	-2.80223	3.80235e-32	1.23331e-30
Zcchc12	-2.80047	1.54837e-12	1.57616e-11
Il6ra	-2.79627	6.27591e-07	3.65e-06
Thnsl2	-2.79405	1.19439e-05	5.81805e-05
Ttc39c	-2.79034	4.3531e-05	0.000194528
Pcdhgb8	-2.78713	2.08945e-05	9.82679e-05
Tcp11	-2.77941	1.9702e-10	1.66041e-09
Pcdh15	-2.77813	7.16932e-43	3.47209e-41
Osbpl6	-2.76978	2.75816e-28	7.39154e-27
Slitrk5	-2.75972	3.1913e-34	1.13111e-32
Prkd3	-2.75681	3.11674e-14	3.68723e-13
Chrm4	-2.75426	6.244e-15	7.80722e-14
Cntn2	-2.75213	0.0231531	0.0557119
Fstl3	-2.74869	4.07829e-10	3.33162e-09
Jph3	-2.74256	7.83392e-15	9.71915e-14
Fgfrl1	-2.73313	0.0366475	0.0826296
Hadh	-2.72895	5.02928e-76	6.18284e-74
Pcdha5	-2.72872	8.72574e-27	2.18206e-25
Plin5	-2.7271	0.00181284	0.00587351
Ccdc184	-2.72623	2.1848e-11	2.01621e-10
Ncmap	-2.72106	0.00190739	0.00614925
Prss16	-2.7198	3.19504e-30	9.39279e-29
Spry1	-2.71929	1.10935e-12	1.14787e-11
Cartpt	-2.71685	5.83255e-11	5.17077e-10
Asic4	-2.71517	0.0100039	0.0267341
Plk5	-2.71225	3.55248e-06	1.87321e-05
Bach2	-2.7078	6.00428e-12	5.81892e-11
Myl4	-2.70743	0.00625299	0.0176875
Pi16	-2.70682	0.0296037	0.0687676
Hey2	-2.70296	1.84669e-07	1.15328e-06
Il12rb2	-2.69915	0.0140294	0.0359619
Cers1	-2.69311	0.000271284	0.00105211
Kbtbd11	-2.69051	2.54832e-05	0.000118611
Fbxo43	-2.68519	0.00356255	0.01075
Htr1d	-2.68373	0.000394202	0.00148142
St8sia1	-2.67889	1.40814e-35	5.33514e-34
Bnip3	-2.67717	0.00192737	0.00620773
Tafa5	-2.66696	1.06156e-16	1.48821e-15
Smim6	-2.66583	5.76216e-07	3.36541e-06
Nol4l	-2.66389	1.068e-19	1.82109e-18
Spats2	-2.66387	1.48892e-06	8.25714e-06
Pnma3	-2.66206	0.00569378	0.0163172
Apcdd1	-2.66182	5.62629e-25	1.26808e-23
A930007A09Rik	-2.65816	8.8268e-27	2.20419e-25
Tc2n	-2.64792	0.00610215	0.0173333
Skap1	-2.6437	8.76337e-30	2.51732e-28
Prkg1	-2.63779	8.87471e-08	5.74227e-07
Rap1gap	-2.63495	1.5058e-44	7.87854e-43
Sorcs1	-2.62664	0.000570789	0.00207965
Unc5b	-2.62588	6.82795e-14	7.85572e-13
Sestd1	-2.60796	1.36119e-35	5.16842e-34
Lrrc75b	-2.60704	6.22527e-28	1.63833e-26
Zfp72	-2.60622	0.0426678	0.0938917
Frem2	-2.60101	4.49321e-05	0.000200331
Chadl	-2.59732	0.000662236	0.00237158
Plppr1	-2.59585	3.88339e-18	5.93256e-17
4933432K03Rik	-2.59256	5.28628e-09	3.90146e-08
Spock3	-2.58417	9.03165e-14	1.02304e-12
Rgs9bp	-2.58294	0.000133549	0.000547271
Zfp395	-2.58276	7.0648e-34	2.45939e-32
Podn	-2.58128	0.0131172	0.0339268
P4ha3	-2.57341	0.00203911	0.00652724
Dmtn	-2.5708	7.09314e-09	5.18061e-08
Mfng	-2.5691	2.15706e-25	4.98962e-24
Arhgef6	-2.5685	1.40732e-12	1.44009e-11
Arrb1	-2.56833	1.0535e-23	2.18919e-22
S1pr4	-2.56427	0.0155341	0.0393331
Prr7	-2.56172	1.68853e-05	8.0402e-05
Kit	-2.56129	4.57315e-13	4.90519e-12
Insm2	-2.56046	1.00866e-05	4.96563e-05
Disp3	-2.55419	3.30621e-18	5.103e-17
Mzt2	-2.54987	2.53662e-44	1.30774e-42
Hs3st1	-2.53563	8.1145e-16	1.06936e-14
Apob	-2.53274	7.96271e-11	6.98525e-10
Gm16702	-2.52926	4.0024e-14	4.70965e-13
Hey1	-2.52799	1.14458e-25	2.69729e-24
Bhlhe40	-2.52658	0.000458141	0.00170062
Cacnb1	-2.52618	2.00903e-10	1.69151e-09
Fam221b	-2.52049	0.0468327	0.101527
Glt28d2	-2.51964	1.26413e-07	8.05071e-07
Slc8a3	-2.51591	5.86327e-13	6.23571e-12
Rtl1	-2.5103	3.79699e-07	2.26736e-06
Papss2	-2.50806	9.55024e-37	3.81576e-35
Sycp2	-2.50769	0.0102619	0.0273464
Ptk7	-2.50582	0.000173493	0.000695714
Gnai1	-2.50509	9.38629e-19	1.50557e-17
Pygl	-2.49616	1.99391e-06	1.08793e-05
Fcor	-2.49243	0.00382694	0.0114573
Fbxo2	-2.48778	2.06877e-16	2.85024e-15
Cxcr4	-2.48556	0.000144419	0.000588931
Gm20383	-2.48475	9.11382e-05	0.000384777
Id4	-2.48464	1.48565e-17	2.21525e-16
Tcim	-2.484	2.76036e-13	3.00291e-12
Dok1	-2.47524	0.000112924	0.0004681
Pcdh18	-2.47384	0.00349358	0.0105528
Rgs2	-2.47289	2.57067e-24	5.55873e-23
Cdkl1	-2.47044	2.95297e-10	2.43838e-09
Ptch2	-2.46582	8.56331e-30	2.46792e-28
AI429214	-2.45598	2.79307e-10	2.31069e-09
Adcy2	-2.45461	0.000114331	0.000473482
Ccdc158	-2.45432	0.0128703	0.0334062
Cachd1	-2.45236	1.2277e-11	1.16476e-10
Lrp1	-2.45067	4.67e-18	7.10195e-17
Aldh1a1	-2.45061	0.00474355	0.0139117
Efcab1	-2.44762	4.97439e-44	2.54215e-42
Cxadr	-2.44424	1.35418e-39	5.90731e-38
Rell2	-2.43449	1.34649e-12	1.38137e-11
Spidr	-2.43234	2.41482e-16	3.30885e-15
Soat1	-2.43174	6.85085e-47	3.77548e-45
Mab21l1	-2.43134	0.00432728	0.0128113
1700001C19Rik	-2.43112	1.36913e-06	7.63138e-06
Prox1os	-2.43062	0.00964041	0.0259221
Aass	-2.41545	3.79522e-11	3.42681e-10
Nde1	-2.41271	6.98885e-52	4.51706e-50
Pacsin3	-2.41128	3.97954e-07	2.37234e-06
Prelid2	-2.40784	0.00109465	0.00375346
Bves	-2.40738	1.67509e-42	8.00222e-41
Rimbp3	-2.40712	2.0111e-06	1.09662e-05
Tmem254c	-2.40508	2.59071e-17	3.80173e-16
Atp1a3	-2.40369	7.01853e-16	9.30512e-15
Ass1	-2.40344	1.60222e-14	1.93455e-13
Mrln	-2.40259	0.000558212	0.00203893
Tmem144	-2.39562	1.92288e-19	3.19813e-18
Me3	-2.39493	0.000707917	0.00252131
Dnah2	-2.39093	5.0175e-17	7.20062e-16
P2rx3	-2.39044	0.00687669	0.0192412
Kcnd2	-2.39018	7.57217e-10	6.0262e-09
Spef1	-2.39015	3.46212e-09	2.59327e-08
Rtl6	-2.3899	1.44586e-56	1.08163e-54
Pcdh20	-2.38753	1.12124e-06	6.31774e-06
Hsd11b1	-2.38417	0.0225604	0.0544872
Uckl1os	-2.38343	2.81479e-05	0.000130152
Rasgrp2	-2.38341	0.0200165	0.0490986
Scrt1	-2.38153	1.06519e-24	2.35548e-23
2010204K13Rik	-2.36786	1.69859e-07	1.06457e-06
Fmo2	-2.36148	0.046721	0.101314
S1pr2	-2.36061	2.26554e-15	2.91142e-14
Ada	-2.36007	2.4751e-09	1.88528e-08
Tmem254a	-2.35407	1.14176e-05	5.58179e-05
Gdf11	-2.35246	1.3492e-24	2.96487e-23
Adgrb2	-2.35197	0.0286056	0.0668377
Syna	-2.35193	0.00301678	0.00926537
Kif17	-2.3514	0.00018405	0.00073453
Panct2	-2.3452	0.000351962	0.0013338
Hspa12b	-2.34433	1.29262e-18	2.06022e-17
Cerox1	-2.34274	9.45987e-14	1.06674e-12
Gm35721	-2.33743	0.00274312	0.00850962
Gamt	-2.32918	2.45847e-05	0.000114672
Pcdhga1	-2.32854	2.24454e-16	3.08274e-15
Phospho1	-2.3267	1.93789e-05	9.15563e-05
Adgrg1	-2.32299	3.45162e-31	1.06642e-29
Tinagl1	-2.32016	0.00221378	0.00701735
Ptpn14	-2.31903	1.28544e-08	9.13791e-08
Fam131b	-2.31901	0.0490237	0.105514
Pcdhgb2	-2.31744	8.75803e-17	1.23469e-15
Sparcl1	-2.31503	4.74003e-16	6.34113e-15
Siah3	-2.31427	0.047399	0.102443
Myo10	-2.3142	1.15659e-25	2.72194e-24
Pi4ka	-2.31351	7.8156e-132	2.98692e-129
Wnk2	-2.31147	1.75467e-26	4.29626e-25
Igsf9	-2.30968	9.75312e-05	0.00040931
Frg2f1	-2.30902	2.28102e-14	2.72236e-13
Fzd8	-2.30319	5.10201e-11	4.55759e-10
Sema6d	-2.29946	4.36254e-19	7.15424e-18
Nrgn	-2.2989	0.000488165	0.00180293
2900052L18Rik	-2.29842	8.22185e-09	5.97273e-08
Gipr	-2.2923	1.36243e-11	1.28289e-10
Timp2	-2.29168	8.6776e-14	9.8548e-13
D630041G03Rik	-2.29	0.00230183	0.00727155
Crybb1	-2.28885	2.21784e-06	1.20301e-05
Orc6	-2.28795	6.93666e-33	2.31837e-31
Ephb2	-2.28194	8.62908e-13	9.04048e-12
Pdk1	-2.27619	0.00509395	0.0148166
4930432K21Rik	-2.27271	0.00106801	0.0036707
A830019P07Rik	-2.27107	0.000189392	0.000755162
Ctxn1	-2.26723	4.32518e-12	4.24785e-11
Foxn1	-2.26623	1.13603e-05	5.55686e-05
Tmeff1	-2.26545	7.08917e-14	8.1456e-13
Nhs	-2.26365	5.69768e-06	2.91687e-05
Gcg	-2.25885	0.00322945	0.00983266
Epor	-2.25819	0.0111006	0.0292446
Id3	-2.25619	3.02547e-15	3.86539e-14
Sema4g	-2.25505	0.00125791	0.00425598
Gm5914	-2.25182	4.78881e-08	3.19861e-07
Tat	-2.25138	4.46591e-05	0.000199165
Hspb1	-2.25039	0.00982255	0.0263113
Gucy1a2	-2.2446	1.07305e-12	1.11162e-11
Mxi1	-2.24441	6.89585e-11	6.07969e-10
Zfp454	-2.24026	1.41058e-09	1.09677e-08
Hmx2	-2.23654	8.04455e-15	9.9664e-14
Fam162a	-2.23644	0.00772837	0.021359
Adcy3	-2.23265	2.93599e-25	6.68583e-24
1500009C09Rik	-2.22996	0.00292117	0.00899686
Rian	-2.22774	1.44252e-16	2.00946e-15
Erfe	-2.22664	0.00196363	0.00630951
Fam81a	-2.22344	1.65097e-39	7.16642e-38
Galnt12	-2.22226	8.96134e-19	1.43872e-17
Cltrn	-2.22184	5.29069e-19	8.63605e-18
Cdh8	-2.21968	2.26079e-45	1.20438e-43
Myrf	-2.21871	3.70338e-10	3.03381e-09
Asb15	-2.21704	0.0207575	0.0507182
B3gnt8	-2.21661	7.40639e-05	0.000317727
Reck	-2.21628	5.93525e-09	4.36393e-08
1500026H17Rik	-2.21325	4.2286e-06	2.20459e-05
Trp73	-2.21251	0.0307562	0.0710972
Lbx1	-2.21145	7.9942e-34	2.77195e-32
Iqcf5	-2.21098	0.0477765	0.103145
Iffo2	-2.21097	1.20213e-13	1.34608e-12
Ncam2	-2.20929	2.0463e-08	1.42584e-07
Gp5	-2.20591	0.0408436	0.090489
Ankrd37	-2.20505	0.0240393	0.0576077
Ak3	-2.20104	2.1065e-61	1.75871e-59
Bmyc	-2.19778	6.16711e-17	8.8073e-16
Ier2	-2.19715	5.21622e-12	5.0804e-11
Chrna7	-2.19494	2.46853e-06	1.32956e-05
Nectin4	-2.18937	3.69147e-13	3.98625e-12
Metrn	-2.17983	0.000410809	0.00153824
Slitrk6	-2.1794	3.57698e-35	1.32946e-33
Chst1	-2.17716	1.67984e-15	2.17624e-14
Amotl1	-2.17517	4.48689e-52	2.92147e-50
Cdh24	-2.17444	9.62064e-24	2.00392e-22
Arhgap27	-2.17272	0.000257112	0.001002
Ankrd34b	-2.16943	0.0201304	0.0493436
Kcnk16	-2.16636	9.92258e-06	4.8923e-05
Ppm1f	-2.16251	5.26096e-63	4.53371e-61
Sult4a1	-2.16055	3.15111e-23	6.44145e-22
A1cf	-2.15701	9.22752e-13	9.64446e-12
Clmn	-2.15498	7.24165e-14	8.31536e-13
Snai2	-2.14997	9.36651e-13	9.7723e-12
Tox3	-2.14784	5.3938e-11	4.80359e-10
Ccm2l	-2.14713	0.00147712	0.00491163
AI661453	-2.14704	3.35098e-17	4.88476e-16
F13a1	-2.14675	2.25208e-07	1.38774e-06
Adgra2	-2.14509	0.000834935	0.0029286
Pcdhga12	-2.14469	0.0283631	0.0663591
Pabpc1l2a	-2.14444	0.00401586	0.0119805
Plekhd1	-2.14435	7.19187e-06	3.61444e-05
Tspan2	-2.14261	4.55387e-29	1.28077e-27
Trim36	-2.14191	9.97814e-12	9.51794e-11
Ltbp3	-2.14045	1.65411e-17	2.46017e-16
1700012D01Rik	-2.1395	0.000400478	0.00150308
Fmn1	-2.13179	4.30587e-06	2.24288e-05
Slc7a4	-2.13146	5.43951e-17	7.79353e-16
Ccdc116	-2.13113	0.00173203	0.00564291
C1qa	-2.12841	1.11508e-09	8.73968e-09
Nxph3	-2.12697	0.000656955	0.00235459
Kif13b	-2.12498	2.35589e-43	1.16013e-41
Gjd2	-2.12475	1.197e-30	3.6033e-29
Hlx	-2.12472	8.21697e-11	7.20111e-10
Plekhg1	-2.12048	7.39478e-14	8.48012e-13
Man2a1	-2.12009	6.65357e-27	1.671e-25
Fam13c	-2.11841	0.000149627	0.000607912
Adgrl1	-2.11716	1.22499e-57	9.52893e-56
Add3	-2.11706	1.31021e-31	4.14272e-30
Hpca	-2.11674	3.56411e-07	2.1392e-06
Glt1d1	-2.11638	1.44384e-23	2.9862e-22
9430083A17Rik	-2.11542	0.00233926	0.00737522
2500002B13Rik	-2.11439	0.000359335	0.00135969
Gm30606	-2.1141	0.000650978	0.00233603
Etnk2	-2.11287	0.00168736	0.00551586
Slc6a19	-2.11176	3.41838e-05	0.000155526
Lrp3	-2.10774	6.94347e-22	1.35179e-20
Chst10	-2.10763	1.45337e-53	1.00989e-51
5730408K05Rik	-2.10533	0.00584966	0.0166924
Fam107a	-2.10413	0.0486008	0.10468
Hic2	-2.1041	8.2774e-20	1.42384e-18
St3gal4	-2.10243	3.2626e-17	4.76383e-16
Ntan1	-2.1002	3.93947e-27	9.99364e-26
Rbp4	-2.0985	0.000161724	0.000651792
Lockd	-2.09751	1.65731e-31	5.21207e-30
Fam189a2	-2.09559	0.000238722	0.000935937
Pid1	-2.09289	7.35061e-13	7.7563e-12
Lipa	-2.09073	8.27877e-35	3.0321e-33
Kctd16	-2.09063	0.00771636	0.0213292
Tmem254b	-2.08848	1.15894e-28	3.16369e-27
Aktip	-2.08372	1.35438e-88	2.20463e-86
Srrm4	-2.08353	6.45418e-19	1.04769e-17
Slc26a11	-2.0791	2.06835e-15	2.66385e-14
Slc12a3	-2.07882	0.0200566	0.0491832
Crip1	-2.0787	4.62224e-17	6.67151e-16
Cldn11	-2.07793	1.04728e-07	6.72678e-07
Ifitm2	-2.07628	3.10576e-09	2.3343e-08
Atp4a	-2.0752	8.81827e-08	5.70995e-07
Srrm4os	-2.0747	0.00956206	0.0257587
Tbc1d12	-2.0689	5.1919e-24	1.11038e-22
Vdr	-2.06798	1.98451e-15	2.56339e-14
2310034G01Rik	-2.06789	3.82107e-11	3.44661e-10
Phldb3	-2.06298	9.22226e-06	4.57119e-05
Cables1	-2.06235	1.10366e-11	1.04935e-10
Plekhg5	-2.0623	2.00984e-18	3.14911e-17
Lztr1	-2.05947	3.07736e-56	2.27311e-54
Isl2	-2.05641	1.46024e-05	7.00819e-05
Slc6a15	-2.05504	1.77063e-34	6.35259e-33
Tmem139	-2.05358	0.028594	0.0668194
Pdgfa	-2.04963	1.72796e-25	4.01819e-24
Pcdh9	-2.04636	3.17734e-13	3.44163e-12
Ogfrl1	-2.04627	0.00198981	0.00638221
Fn3k	-2.04397	0.000272754	0.0010569
Degs2	-2.04068	5.62387e-12	5.45928e-11
Myo18b	-2.03826	2.34515e-06	1.26737e-05
Slc24a5	-2.03721	0.0102996	0.027426
Pgm2l1	-2.03666	4.42747e-18	6.7448e-17
Tcf24	-2.03489	2.22053e-33	7.57998e-32
Cntrob	-2.03469	1.81524e-28	4.93229e-27
Ppp1r16b	-2.03463	1.0768e-05	5.29069e-05
Guca1a	-2.03402	0.00479087	0.0140302
Asic1	-2.02852	4.22051e-20	7.3754e-19
4932702P03Rik	-2.02821	0.0407932	0.0904115
Kcnab3	-2.02608	5.34975e-11	4.7692e-10
F3	-2.02599	4.48061e-07	2.65216e-06
Plpp3	-2.02205	0.00153913	0.00509662
Matn2	-2.02188	1.22308e-05	5.94792e-05
Barhl1	-2.02099	8.03496e-08	5.22972e-07
Pgam1	-2.02091	1.1826e-05	5.76864e-05
Anpep	-2.01885	0.00584993	0.0166924
Brsk2	-2.01479	1.23523e-05	6.00144e-05
Ubr4	-2.01323	5.35233e-14	6.21903e-13
St8sia4	-2.01308	2.82335e-13	3.06575e-12
Gm11110	-2.01297	5.71697e-05	0.000250073
Fabp3	-2.01266	0.000508031	0.0018708
Adh6b	-2.00996	0.0381119	0.0854274
Snhg8	-2.00825	5.45974e-12	5.30876e-11
Megf11	-2.0081	1.32176e-06	7.38139e-06
Agtr1a	-2.00803	0.0295371	0.0686493
Mt1	-2.00691	4.04517e-14	4.75679e-13
Gpr135	-2.00541	2.87833e-07	1.74728e-06
Lrfn1	-2.00527	5.08868e-28	1.34121e-26
Arhgap19	-2.00224	2.33525e-35	8.71629e-34
Sct	-2.00196	0.00204492	0.00654346
Rnd2	-2.00102	8.68013e-06	4.32285e-05
Zscan18	-2.00071	3.03201e-06	1.60987e-05
Slitrk3	-1.99969	0.0242803	0.0581149
3830403N18Rik	-1.99944	1.37885e-09	1.07305e-08
Septin4	-1.99804	2.00205e-07	1.24192e-06
Kcnab2	-1.99784	4.76192e-33	1.60373e-31
Zfp575	-1.99677	9.35784e-06	4.6328e-05
Cep20	-1.99565	6.07829e-70	6.47614e-68
Zfp791	-1.99208	2.08231e-18	3.25395e-17
Cnr1	-1.99046	8.19303e-25	1.82321e-23
Cst6	-1.98862	0.0475501	0.102719
Dclk1	-1.98777	5.88715e-06	3.00424e-05
Wdr17	-1.98677	1.10792e-10	9.60893e-10
Flrt3	-1.98664	1.26692e-05	6.14752e-05
Vsnl1	-1.98567	1.07142e-09	8.40872e-09
Slc2a1	-1.98567	0.00130343	0.00439391
Ankrd13d	-1.98282	2.84418e-09	2.14872e-08
Sfxn3	-1.98253	4.18754e-22	8.20362e-21
St6galnac5	-1.98043	9.61249e-24	2.00392e-22
Celf5	-1.9793	9.92607e-08	6.39899e-07
Slc6a19os	-1.97852	0.0437015	0.0958901
Pcp4	-1.97835	1.5583e-06	8.61477e-06
Camsap3	-1.97449	2.50397e-21	4.66806e-20
Gpt	-1.9729	6.77436e-08	4.44212e-07
Marchf3	-1.97242	3.28482e-17	4.79229e-16
Slc22a21	-1.97218	0.00374485	0.0112384
Gpr162	-1.97175	0.000320384	0.00122256
Cacnb4	-1.97148	5.31395e-05	0.000233782
Ccdc88c	-1.97128	1.71365e-19	2.86915e-18
Dact3	-1.97115	2.04345e-11	1.89073e-10
Rtkn2	-1.971	1.2034e-15	1.57176e-14
Batf3	-1.97034	0.0416229	0.0919145
Srd5a1	-1.96742	1.77029e-10	1.49767e-09
Cacnb3	-1.96479	1.80628e-21	3.40348e-20
Arc	-1.96107	2.97631e-06	1.58316e-05
Sdc3	-1.961	5.25732e-10	4.25915e-09
Golm1	-1.96099	3.17517e-21	5.86955e-20
Pde2a	-1.95989	4.96031e-06	2.56176e-05
Calml4	-1.95815	1.82065e-06	9.98969e-06
P3h3	-1.95677	0.0199282	0.0489025
Satb1	-1.95488	3.01889e-14	3.57629e-13
Pcdhb9	-1.95184	0.0111648	0.0293916
Ppp2r2b	-1.95131	1.44176e-26	3.53996e-25
Suox	-1.95059	3.73475e-18	5.71427e-17
Gm16845	-1.95048	0.000297779	0.0011445
Insyn2a	-1.9448	0.0287951	0.067209
Lratd1	-1.94307	1.1955e-07	7.62862e-07
Arl2bp	-1.94136	6.4452e-118	1.95356e-115
Prkdc	-1.93912	2.75521e-29	7.78724e-28
Gm10941	-1.939	0.000585905	0.00212858
Tenm1	-1.9387	0.000451825	0.00168001
Fgd4	-1.93795	7.62161e-17	1.08142e-15
Gm13889	-1.93403	6.01026e-05	0.000261795
Serpine2	-1.93195	0.0061788	0.0175171
Zfp319	-1.9301	2.06451e-49	1.2098e-47
Nrcam	-1.92925	1.00841e-28	2.77866e-27
Lin28a	-1.9275	0.000714741	0.00254312
Lrguk	-1.92527	9.40598e-05	0.00039635
Zbtb8b	-1.9249	0.000888681	0.00310226
Dse	-1.92423	2.29246e-23	4.70811e-22
Parn	-1.9233	1.51187e-55	1.10285e-53
Hes5	-1.92065	0.00454291	0.0133843
Synpo2	-1.92021	8.47754e-12	8.14399e-11
Slc35f1	-1.91994	7.37762e-17	1.04765e-15
Pnma1	-1.91908	5.58659e-07	3.26939e-06
Mturn	-1.91881	6.44327e-18	9.77331e-17
Eno4	-1.91535	0.0279438	0.0655266
Dnm1l	-1.91358	2.19508e-50	1.35402e-48
Rhpn1	-1.91153	5.02408e-08	3.34939e-07
D630039A03Rik	-1.90895	0.000443299	0.0016504
Phyhip	-1.90826	3.62847e-12	3.58161e-11
G430095P16Rik	-1.90512	0.0274472	0.0645251
Rflnb	-1.90484	1.24254e-13	1.3878e-12
Fhl3	-1.90074	0.00201863	0.00646519
Slc16a7	-1.89851	0.0205182	0.0501893
Gm10638	-1.89846	0.00617192	0.0175032
Usp6nl	-1.89727	2.81865e-43	1.38413e-41
Tnfrsf10b	-1.89718	5.94803e-05	0.000259341
Shtn1	-1.89672	1.03053e-07	6.62648e-07
Mcam	-1.89657	0.000165826	0.000666947
Ciart	-1.89476	0.00942076	0.0253975
9530051G07Rik	-1.89444	0.000820808	0.00288538
Atrnl1	-1.89388	2.22035e-29	6.29577e-28
Fhad1	-1.89304	0.00166205	0.00544418
Crkl	-1.8928	3.72136e-42	1.75864e-40
Ccdc69	-1.89209	0.000808431	0.00284529
Kcng3	-1.89005	0.0429264	0.0944016
Cldn1	-1.88958	8.4856e-08	5.50875e-07
Ier5	-1.88875	6.39994e-13	6.79004e-12
4632428C04Rik	-1.88823	6.97752e-06	3.51436e-05
Gria3	-1.88787	6.94883e-16	9.21966e-15
Htra4	-1.88544	0.00126225	0.0042682
Syce2	-1.885	1.53232e-12	1.56164e-11
Gpr155	-1.88372	5.49532e-13	5.85146e-12
A930033H14Rik	-1.88074	3.78794e-07	2.26272e-06
Sec14l1	-1.87899	1.17816e-49	6.99734e-48
Sgsm1	-1.87864	8.38112e-12	8.06018e-11
AA986860	-1.87862	4.89486e-05	0.000216646
Gm17762	-1.87441	0.000382333	0.00143958
Kcnj6	-1.87415	1.72925e-10	1.46578e-09
Mapk1	-1.87358	1.86099e-119	5.84218e-117
Katnb1	-1.87209	8.84569e-36	3.38796e-34
Fam78b	-1.87138	3.89436e-07	2.32393e-06
Gm5897	-1.87046	0.00034349	0.00130592
Saxo2	-1.87019	0.01058	0.0280793
Dio2	-1.86933	1.7606e-05	8.36973e-05
Top3b	-1.86901	1.76533e-51	1.12038e-49
Lama4	-1.86877	0.017434	0.0435169
Ddx39a	-1.86729	3.26871e-43	1.60067e-41
Radil	-1.86551	2.55302e-08	1.76215e-07
Lgi2	-1.86434	2.92925e-14	3.47244e-13
4930558J18Rik	-1.86201	0.00024762	0.000967154
Cda	-1.86182	1.17958e-05	5.75868e-05
Glis3	-1.86038	4.42062e-34	1.55119e-32
Plekhf1	-1.86016	7.56287e-06	3.78898e-05
Pbx4	-1.8599	8.06118e-10	6.40667e-09
Eps8l2	-1.85941	9.92051e-10	7.80325e-09
Ankrd13b	-1.85851	2.64844e-11	2.42878e-10
Gpc6	-1.85679	9.85371e-29	2.71944e-27
Grk4	-1.85644	0.000160925	0.000649018
Nup93	-1.85642	6.52682e-31	1.98515e-29
Calhm5	-1.85574	0.000119646	0.000493983
Fxyd5	-1.85535	0.00382346	0.0114528
Rrn3	-1.85411	4.82203e-66	4.48525e-64
Sord	-1.85376	1.27574e-14	1.55423e-13
Zfand4	-1.85245	3.24601e-11	2.94909e-10
Rnf182	-1.85197	4.20617e-06	2.1942e-05
Gm16638	-1.84473	0.0295903	0.0687455
Dok4	-1.84427	3.9613e-09	2.94833e-08
Fbxo41	-1.84361	3.20965e-08	2.18874e-07
Kif11	-1.84336	1.73075e-25	4.01937e-24
A530058N18Rik	-1.84296	1.73812e-15	2.24843e-14
Ydjc	-1.83851	2.53524e-06	1.36173e-05
Slc41a2	-1.83733	2.89448e-10	2.39346e-09
L3hypdh	-1.83123	0.0310261	0.0716082
Sptb	-1.82816	6.85504e-27	1.71914e-25
Nr1d1	-1.82772	0.00058219	0.00211552
Tmem145	-1.82668	1.56626e-08	1.10582e-07
Pdgfd	-1.82458	0.0133337	0.0344311
Acot6	-1.82454	0.000867204	0.00303211
Tom1	-1.8234	8.84585e-30	2.53687e-28
Hdac11	-1.82279	1.07644e-13	1.20997e-12
Dbn1	-1.82266	6.00951e-06	3.05957e-05
Oxct1	-1.8218	3.19586e-28	8.53848e-27
Npas3	-1.81982	5.08919e-19	8.31487e-18
Fgfbp3	-1.81957	4.00301e-06	2.09506e-05
Sufu	-1.81934	1.56073e-33	5.34846e-32
Macroh2a3	-1.81873	0.00423901	0.0125669
Phkb	-1.81819	4.94274e-49	2.85834e-47
1110020A21Rik	-1.81732	0.000209365	0.000829157
Esyt1	-1.81679	2.88035e-32	9.41201e-31
Tmem14a	-1.81644	2.73692e-07	1.66661e-06
Tspan6	-1.81436	3.63924e-22	7.15636e-21
B230206L02Rik	-1.81377	0.00325576	0.00990247
Scd1	-1.81308	0.000151528	0.000614926
Slc7a14	-1.81248	1.79144e-36	7.04553e-35
Dipk1b	-1.81208	3.15284e-08	2.15418e-07
Pcdhga5	-1.81075	0.00076019	0.00268734
Slitrk1	-1.81048	2.37197e-06	1.28069e-05
Stxbp5l	-1.80971	3.22568e-10	2.6536e-09
Rtbdn	-1.80832	0.0122563	0.0319824
Pcdhgb6	-1.8073	0.00028211	0.00108904
Sntb2	-1.80727	7.62617e-14	8.72272e-13
Olfm1	-1.80702	2.22429e-10	1.86471e-09
Fbxw4	-1.80655	7.85778e-15	9.74187e-14
Efcab11	-1.80462	5.19034e-07	3.0456e-06
Celsr2	-1.8046	6.37605e-19	1.03596e-17
Depdc7	-1.80398	2.29798e-09	1.75265e-08
4930581F22Rik	-1.80395	0.0456918	0.0995368
Ehbp1l1	-1.80302	6.80227e-06	3.43434e-05
Kcnh5	-1.80245	6.87123e-10	5.49324e-09
Ccdc39	-1.80212	0.000739546	0.00262227
Pak1	-1.80129	2.30854e-36	8.9987e-35
Rcn3	-1.80096	0.000312097	0.00119431
Ror2	-1.79836	9.56111e-17	1.34467e-15
Cpa2	-1.798	0.0085241	0.0233018
Tmem184c	-1.79758	1.36954e-39	5.95953e-38
Dnm1	-1.79717	0.000101173	0.00042348
Tmsb15b1	-1.79655	0.000264856	0.00102944
Fra10ac1	-1.79545	3.37986e-16	4.57765e-15
Slc8a2	-1.79448	3.54412e-08	2.40377e-07
Shroom4	-1.7936	5.69531e-06	2.9165e-05
Gpt2	-1.79277	6.00681e-09	4.41286e-08
Scgn	-1.79174	9.80775e-05	0.000411326
Myh10	-1.79139	7.47517e-38	3.09208e-36
Ppfia4	-1.79024	0.00181368	0.00587516
Sncb	-1.78968	1.40494e-05	6.76682e-05
Macrod1	-1.78927	0.000273777	0.0010599
B3glct	-1.78828	1.91381e-21	3.60222e-20
Fam160a1	-1.78762	5.00525e-12	4.88846e-11
Arl4d	-1.78702	0.00262642	0.00818661
Arl3	-1.78406	1.19773e-21	2.28871e-20
Thap7	-1.78134	4.61221e-24	9.88813e-23
Rad23a	-1.7801	6.07427e-75	7.31409e-73
Prkaca	-1.77985	2.6694e-127	9.38561e-125
Nhlrc2	-1.77755	7.7103e-35	2.82979e-33
Myh14	-1.77499	5.80951e-11	5.15294e-10
Pik3c2b	-1.77418	6.69476e-08	4.3932e-07
Tln2	-1.77407	1.70942e-29	4.85488e-28
Plxnc1	-1.77371	0.00977002	0.0261984
Usp2	-1.77356	4.89366e-06	2.52957e-05
Morn1	-1.77156	1.468e-06	8.14629e-06
2810410L24Rik	-1.77088	0.000580923	0.00211223
Cdhr5	-1.76912	0.0446172	0.0975828
Fbxw9	-1.76885	4.76888e-14	5.57056e-13
Klhl13	-1.76859	1.4224e-18	2.25684e-17
Mcm4	-1.76629	8.73098e-35	3.19107e-33
Rims3	-1.76563	1.50245e-19	2.52999e-18
Enpep	-1.76504	0.00244189	0.00766579
Ppdpf	-1.76455	7.93491e-19	1.2786e-17
Cd81	-1.76352	1.70938e-09	1.31802e-08
Efna2	-1.76332	3.27545e-10	2.69202e-09
Smim27	-1.76269	0.00380475	0.0114006
Csnk2a2	-1.76211	1.84738e-47	1.0376e-45
Rnf186	-1.7608	0.00136351	0.0045719
Cplx2	-1.76045	2.54296e-19	4.20953e-18
Dapk2	-1.76023	0.00308217	0.00944475
Slc38a7	-1.76018	1.60412e-15	2.08583e-14
Adra2a	-1.75876	7.47451e-20	1.28699e-18
Arnt2	-1.75875	2.58844e-07	1.57893e-06
Pcdh1	-1.75823	4.96364e-09	3.6726e-08
Kdm8	-1.75736	6.26506e-14	7.23651e-13
Epop	-1.7543	1.95284e-07	1.21483e-06
Gmip	-1.75303	1.3796e-18	2.19289e-17
Rbm20	-1.7526	1.81048e-07	1.13187e-06
Rab3il1	-1.7517	7.45186e-07	4.28818e-06
Trim9	-1.75062	2.16885e-09	1.65848e-08
Efhc2	-1.74643	0.0372181	0.0837015
Clstn3	-1.74616	5.43436e-27	1.37264e-25
C330013E15Rik	-1.74481	0.00337851	0.0102439
Cntn4	-1.7447	0.0011566	0.00394051
1700030C10Rik	-1.74438	1.0386e-06	5.87091e-06
Arhgef40	-1.74283	3.19235e-08	2.17779e-07
2810030D12Rik	-1.74135	0.0317008	0.0729069
Gls2	-1.74051	2.3827e-08	1.64978e-07
Kifc2	-1.73708	2.43615e-05	0.000113812
Lhx1os	-1.73672	3.7741e-05	0.000170562
Mki67	-1.73564	6.59558e-24	1.38863e-22
Lmcd1	-1.73461	9.1555e-14	1.03574e-12
Smad9	-1.73457	2.5912e-08	1.78641e-07
4931440P22Rik	-1.73378	0.0104881	0.0278647
Med15	-1.73182	2.45925e-33	8.36239e-32
Acacb	-1.73164	0.048961	0.105392
Gabrd	-1.73076	0.00015624	0.000631717
Gm12299	-1.73072	0.00349004	0.0105439
Aff3	-1.73051	4.25329e-13	4.57047e-12
1700003E16Rik	-1.73047	6.74343e-05	0.000290848
Smpd4	-1.7277	2.02545e-28	5.47807e-27
Sclt1	-1.72759	5.24679e-15	6.60262e-14
Pdzd8	-1.72723	1.5123e-34	5.4704e-33
Yars2	-1.72613	2.19389e-15	2.82347e-14
Iqsec2	-1.72582	3.40221e-11	3.08622e-10
Gdf1	-1.72566	0.0103697	0.0275764
Fzd1	-1.72475	6.69905e-20	1.15573e-18
Sertad4	-1.72387	5.31403e-06	2.7348e-05
B330016D10Rik	-1.72357	3.18153e-09	2.3892e-08
Wdr83	-1.72258	2.04781e-18	3.20288e-17
Ube2l3	-1.72075	5.85451e-102	1.27065e-99
Ski	-1.71967	6.03454e-32	1.93944e-30
Nanos1	-1.71959	9.48253e-10	7.46876e-09
Tbc1d30	-1.71824	2.64987e-26	6.43435e-25
Marf1	-1.71822	2.4995e-34	8.89499e-33
Grhpr	-1.71816	4.88156e-06	2.52628e-05
A430046D13Rik	-1.71737	3.64378e-06	1.91675e-05
Pparg	-1.71605	6.87115e-05	0.000295991
Car5b	-1.71347	2.17178e-09	1.65999e-08
Nab2	-1.7132	1.02361e-05	5.03642e-05
Cbarp	-1.71307	1.33303e-07	8.45713e-07
Ccdc166	-1.71281	2.48348e-16	3.39763e-15
Astn2	-1.71158	0.0229833	0.0553565
2210408F21Rik	-1.7111	0.000409076	0.00153306
Pif1	-1.71063	7.08756e-13	7.49695e-12
Nmnat2	-1.71036	0.000392795	0.00147676
Hacd1	-1.71009	4.46165e-06	2.31853e-05
Arl4c	-1.71006	0.00403863	0.0120317
Kazn	-1.70879	5.18959e-13	5.53935e-12
Syk	-1.70819	5.44282e-05	0.000238735
Rasgef1c	-1.70735	3.12019e-05	0.000143107
Cfap20dc	-1.70619	2.88159e-05	0.000132927
Mast1	-1.70592	4.48766e-08	3.01119e-07
Gmpr	-1.70519	2.66901e-25	6.10954e-24
Rpgrip1l	-1.70423	4.10654e-20	7.20488e-19
Hes1	-1.70338	1.22527e-06	6.86648e-06
Man2b1	-1.70261	4.53271e-16	6.07818e-15
Gm38250	-1.7025	0.0149402	0.0380266
Tmeff2	-1.70248	6.91359e-06	3.48454e-05
Ahr	-1.70234	0.00216068	0.00687086
Smtn	-1.70207	6.46765e-15	8.07537e-14
Pfkl	-1.70189	0.0140938	0.0361074
Borcs7	-1.70078	6.63457e-27	1.66861e-25
Adgrl3	-1.69998	5.89532e-06	3.00754e-05
Ror1	-1.69987	7.9379e-07	4.55088e-06
Fbln7	-1.69961	0.0138418	0.0355343
Fam227a	-1.69952	0.000473142	0.00175219
Perp	-1.69946	8.29287e-15	1.02452e-13
Eno1b	-1.69923	0.00993998	0.0265852
B230217O12Rik	-1.69915	0.0355261	0.0804416
Cacna1a	-1.69907	1.20743e-21	2.30224e-20
Gm14321	-1.69851	0.0180357	0.0448024
Trim62	-1.69819	4.11397e-22	8.07183e-21
Gm10644	-1.69757	2.05861e-07	1.2761e-06
Epdr1	-1.69634	0.000105876	0.000441171
Dennd4b	-1.6955	2.42749e-17	3.57116e-16
Slc5a3	-1.69489	2.44691e-09	1.86542e-08
Nphp4	-1.69469	2.17805e-21	4.06909e-20
Adtrp	-1.69449	0.0437277	0.0959338
Hmgxb4	-1.69407	2.69148e-25	6.14496e-24
Samd1	-1.69366	6.71763e-24	1.41263e-22
Lrrc56	-1.69293	2.23779e-10	1.87513e-09
Gap43	-1.69232	2.41872e-08	1.67274e-07
2700054A10Rik	-1.69143	0.000275178	0.00106415
Stard9	-1.68793	1.90229e-16	2.63117e-15
5033430I15Rik	-1.68645	0.000261675	0.00101843
Rapgefl1	-1.68541	0.00244728	0.00767861
Kcnc4	-1.68465	0.00648181	0.0182788
Hcn4	-1.6842	9.97105e-13	1.03722e-11
Pgm1	-1.68373	0.00109451	0.00375346
Azin2	-1.68369	0.00164729	0.00540591
Prlr	-1.68332	0.00157401	0.00519939
Fam83d	-1.68234	7.79795e-17	1.10466e-15
Prickle2	-1.68154	2.15541e-10	1.80783e-09
C030037D09Rik	-1.68122	0.000894116	0.00311892
Rtn4r	-1.68011	9.67094e-07	5.47905e-06
Ddah2	-1.6794	0.00109546	0.00375549
Fam126a	-1.67822	6.54479e-15	8.16589e-14
Eno1	-1.67814	0.0115295	0.030251
Tbx3	-1.67778	0.00565507	0.0162206
Aqp11	-1.67752	4.32826e-11	3.88615e-10
Avpi1	-1.67503	2.27818e-08	1.58115e-07
Nyap1	-1.67389	3.10105e-10	2.55586e-09
Ankef1	-1.67314	0.0338455	0.0770931
Ugt1a9	-1.67301	0.000506815	0.00186671
Siah1a	-1.67225	7.23594e-28	1.8958e-26
4833418N02Rik	-1.67099	0.0117487	0.0307674
Cox6a2	-1.67036	3.0167e-09	2.27612e-08
Meg3	-1.66996	0.000841333	0.00294869
Pgk1	-1.66985	0.00705744	0.0196874
Lzts2	-1.66875	9.28371e-12	8.89092e-11
Unc119	-1.66796	1.16148e-13	1.30139e-12
Kif20b	-1.66678	5.94017e-14	6.8748e-13
Rflna	-1.66624	0.0061519	0.0174539
Trim8	-1.66583	8.16545e-25	1.81937e-23
Bik	-1.66513	0.0213564	0.0519937
Rab43	-1.66357	1.28732e-07	8.18779e-07
Gm9057	-1.66022	7.65633e-05	0.000327331
Macroh2a2	-1.65852	1.00792e-26	2.50626e-25
Tent4b	-1.65794	2.78263e-25	6.34482e-24
Fank1	-1.65654	0.0226836	0.054717
Socs2	-1.65637	1.23046e-13	1.37518e-12
AW551984	-1.656	4.66889e-07	2.75711e-06
Zfp647	-1.656	7.05978e-06	3.5511e-05
Lgals12	-1.6542	9.1607e-05	0.00038657
Nt5dc2	-1.65418	9.25008e-16	1.21628e-14
Npm3-ps1	-1.65407	1.3841e-06	7.71093e-06
Gys1	-1.65364	0.00663542	0.0186492
Ikzf3	-1.6536	6.06815e-05	0.000264185
Gm15728	-1.65335	0.000314956	0.00120499
Serf1	-1.6531	4.89301e-06	2.52957e-05
Pcdhb13	-1.65219	7.65501e-08	4.99166e-07
Creb3l1	-1.6521	0.00463214	0.0136198
Usb1	-1.65188	2.68504e-15	3.44296e-14
Tpi1	-1.65178	0.00626359	0.0177044
Wnt9a	-1.6505	1.19699e-07	7.6354e-07
Cfap20	-1.65035	2.73555e-28	7.34213e-27
Zfp369	-1.65004	1.3172e-05	6.37918e-05
Nr4a2	-1.64875	0.000407537	0.00152794
Vldlr	-1.64867	1.61365e-05	7.71289e-05
Plagl1	-1.64627	5.8839e-07	3.43309e-06
Adssl1	-1.64559	3.13805e-08	2.14574e-07
Itfg1	-1.6443	7.56463e-30	2.19088e-28
Sdk2	-1.64263	0.000305871	0.00117355
Tmem238	-1.64159	2.35502e-05	0.000110198
Scarf2	-1.6415	1.22341e-06	6.86263e-06
Pdxdc1	-1.64137	1.11712e-37	4.59929e-36
1700112J16Rik	-1.64049	0.0162098	0.0408349
Tmem117	-1.64009	1.06074e-15	1.38851e-14
Gm33887	-1.63957	1.30259e-12	1.33837e-11
Etaa1os	-1.63897	0.0213735	0.0520209
Fgd1	-1.63881	3.256e-12	3.2321e-11
Bfar	-1.6378	3.4484e-24	7.42019e-23
Syt5	-1.6373	0.00322281	0.00981583
Shisal1	-1.63323	1.4896e-19	2.51317e-18
Arhgef39	-1.63295	5.36058e-08	3.55529e-07
Ace	-1.63291	1.87077e-05	8.8528e-05
Kif13a	-1.63177	1.22632e-19	2.07895e-18
Tmsb15l	-1.63058	0.00779924	0.0215312
Kdm6b	-1.63058	8.89732e-07	5.06689e-06
Zfp503	-1.63046	6.17371e-11	5.4622e-10
Vps35	-1.63028	4.39058e-28	1.1607e-26
Sfxn4	-1.62808	2.60873e-05	0.000121295
Nol3	-1.62736	1.62094e-17	2.41288e-16
Mrc2	-1.62722	1.52551e-06	8.44411e-06
Dach2	-1.62549	8.11418e-24	1.69818e-22
4921524J17Rik	-1.62533	8.16542e-07	4.66975e-06
Fam217b	-1.62304	7.4714e-14	8.5624e-13
Nudt21	-1.62297	7.39189e-19	1.19659e-17
Lpin1	-1.62291	3.6846e-08	2.49327e-07
Pde4a	-1.62241	5.15924e-08	3.43298e-07
Snta1	-1.62231	2.49943e-07	1.52941e-06
Slc18a2	-1.62137	2.35422e-06	1.27189e-05
Cbr3	-1.62053	2.06733e-05	9.72796e-05
Adnp	-1.62019	1.01301e-07	6.51856e-07
Spata2l	-1.62004	8.93198e-05	0.000377371
Crocc	-1.61969	4.4908e-08	3.01214e-07
Nacc1	-1.61918	2.47546e-52	1.61779e-50
Fmnl3	-1.61764	3.91347e-17	5.66712e-16
Gm2788	-1.61743	0.000269017	0.00104377
Chd9	-1.61715	9.04337e-21	1.62892e-19
Asf1b	-1.61695	1.37889e-14	1.67179e-13
Lrfn5	-1.61384	7.9342e-14	9.05736e-13
Txnrd3	-1.61366	0.00113668	0.00388167
Phf19	-1.61365	2.67935e-25	6.12523e-24
Slc29a2	-1.61279	0.000307295	0.00117876
Sp6	-1.60864	0.023621	0.0566863
Septin3	-1.60747	4.60969e-16	6.1767e-15
Rab11fip2	-1.60654	1.2887e-13	1.43843e-12
Irs1	-1.60538	3.11134e-15	3.96646e-14
Tmem223	-1.60495	5.60143e-12	5.44351e-11
Grid1	-1.60346	1.22816e-09	9.5875e-09
Plcxd3	-1.6032	3.12097e-07	1.8848e-06
Dnajb1	-1.60304	1.54581e-13	1.71022e-12
Vgll4	-1.60292	3.50325e-12	3.46579e-11
Efna1	-1.60289	0.000310308	0.00118876
Syne3	-1.60127	1.35647e-08	9.63503e-08
Gm12522	-1.6006	0.0161111	0.0406301
Enox1	-1.59911	3.75095e-13	4.04799e-12
Fam160b1	-1.5987	1.33068e-22	2.67658e-21
Adm2	-1.59789	0.0393933	0.087796
Ube2v2	-1.5976	2.35047e-10	1.96383e-09
Fubp3	-1.59661	1.2435e-42	5.97288e-41
Prickle4	-1.59563	0.0258958	0.0613708
Ccdc61	-1.59533	3.12604e-11	2.84893e-10
Klhl23	-1.59503	3.10346e-09	2.33357e-08
Nt5c2	-1.59479	6.77393e-16	8.99439e-15
Ctnnbip1	-1.59476	2.39755e-07	1.47271e-06
Plek2	-1.59393	0.0169103	0.0424145
Fam102a	-1.59354	3.27858e-21	6.04799e-20
Carmil2	-1.59182	1.55017e-06	8.57252e-06
Rbl2	-1.59057	7.14492e-36	2.75456e-34
Tpbg	-1.58956	0.0493481	0.106108
Ahcyl2	-1.58952	1.54728e-35	5.84971e-34
Tmem256	-1.58948	1.24334e-08	8.86372e-08
Nat14	-1.58948	1.57502e-10	1.34216e-09
Btbd11	-1.58866	4.16475e-15	5.2598e-14
Coro1a	-1.58823	2.01844e-05	9.5081e-05
Egln3	-1.58784	0.0221342	0.0536125
Pcdh11x	-1.5877	7.03634e-08	4.60189e-07
Zdbf2	-1.58729	3.10542e-11	2.83161e-10
Gm13034	-1.58718	1.45861e-08	1.03397e-07
Cntn1	-1.58702	5.16782e-08	3.43739e-07
P2ry1	-1.58654	7.43609e-16	9.82168e-15
Ccdc65	-1.58525	0.0318042	0.0731159
Chsy1	-1.58522	1.06981e-07	6.86145e-07
Tst	-1.58511	1.26117e-06	7.0587e-06
Rab36	-1.58364	1.60912e-07	1.01247e-06
Gm5069	-1.58297	3.18254e-08	2.17194e-07
Lsm6	-1.58289	1.2418e-30	3.71906e-29
Tmem107	-1.58283	3.32007e-12	3.29384e-11
Tppp3	-1.58254	2.47107e-06	1.33052e-05
2900093K20Rik	-1.5812	2.27126e-05	0.000106392
Lpl	-1.58113	7.44105e-06	3.73114e-05
Fancl	-1.58	2.19114e-07	1.35349e-06
Rpp25	-1.57902	5.22054e-09	3.85618e-08
Garem1	-1.57778	1.56503e-12	1.5922e-11
Pdcd4	-1.57768	3.64301e-18	5.57876e-17
Ntrk1	-1.57757	0.00662476	0.0186282
Kank2	-1.57706	4.42629e-15	5.58609e-14
Gk	-1.57655	1.64824e-08	1.1623e-07
Tmem38a	-1.57608	7.66346e-16	1.01144e-14
Plxna1	-1.57576	1.26238e-28	3.44071e-27
Ezr	-1.57574	9.4867e-16	1.24553e-14
Gm16124	-1.57515	0.0455818	0.0993464
6330415G19Rik	-1.57515	0.00141507	0.00472765
E2f2	-1.57459	1.15866e-13	1.29906e-12
Mfsd14b	-1.57452	8.09266e-21	1.46217e-19
Epb41l2	-1.57361	4.63783e-17	6.68852e-16
Cutal	-1.57222	1.90152e-05	8.98865e-05
Xkr6	-1.57171	0.00858244	0.0234467
Nsd1	-1.57067	6.05501e-38	2.51055e-36
Sptssa	-1.57047	4.14771e-11	3.73358e-10
Pank1	-1.56887	6.86413e-17	9.77096e-16
Rgl2	-1.56798	2.06125e-10	1.73133e-09
Nkapl	-1.56785	0.0155081	0.0392785
Get3	-1.56741	2.66739e-46	1.46083e-44
Wdr19	-1.56584	3.62349e-13	3.91524e-12
Itprip	-1.56583	1.20405e-06	6.76052e-06
Kcnc3	-1.56555	2.13534e-14	2.5537e-13
Mboat7	-1.56554	3.20611e-22	6.32586e-21
Nudt8	-1.56386	9.14274e-06	4.53525e-05
Smc3	-1.56321	3.7005e-17	5.38088e-16
Pgap1	-1.56291	4.15045e-07	2.46586e-06
Tle6	-1.56255	0.0391039	0.087241
Ralgps2	-1.56155	1.42172e-16	1.98207e-15
Trim45	-1.56091	3.53594e-09	2.64181e-08
Chrd	-1.56077	2.12231e-05	9.97334e-05
Dpy19l3	-1.5607	1.21124e-19	2.05536e-18
Lmntd2	-1.55996	0.00821934	0.0225528
Nrtn	-1.55918	0.0183285	0.0454399
Ppp1r1a	-1.55904	1.6005e-16	2.22601e-15
Orai1	-1.55891	7.69902e-05	0.000328996
Cahm	-1.55888	0.0304079	0.0704217
Epb41l4aos	-1.5588	0.00055858	0.00203985
Arhgef37	-1.5586	0.0139339	0.0357395
Osbpl3	-1.55778	2.26658e-06	1.22756e-05
Atg9b	-1.55661	0.0232586	0.0559429
Ubqln2	-1.55604	1.49374e-24	3.26615e-23
Dcaf15	-1.55599	1.36392e-16	1.903e-15
Fam20a	-1.55587	5.83644e-05	0.000254855
Ankrd45	-1.55539	0.000646304	0.0023221
Rbp3	-1.5553	0.0294277	0.0684401
Nsg1	-1.55246	4.19935e-06	2.19194e-05
Mok	-1.55198	0.00121024	0.00410339
Pcgf6	-1.55176	3.23454e-15	4.11456e-14
Smim7	-1.5504	4.14371e-37	1.67849e-35
Kat6b	-1.55011	3.29897e-09	2.47317e-08
Cux2	-1.54904	3.05486e-18	4.73166e-17
Cbwd1	-1.54852	2.42133e-13	2.64721e-12
Phgdh	-1.54849	0.000345326	0.00131204
Ndufb8	-1.54741	2.00761e-28	5.43818e-27
Smad7	-1.54709	0.00247435	0.00775246
Ptprt	-1.54578	0.00279215	0.00864039
Dpp4	-1.54494	2.03398e-16	2.80449e-15
Pcdhgb1	-1.54469	0.000489445	0.00180728
Zfp385a	-1.54404	3.76299e-07	2.24859e-06
Dgkg	-1.54399	1.15566e-08	8.26883e-08
Gadd45gip1	-1.54387	5.61201e-20	9.70099e-19
Smarca5	-1.5432	3.46722e-25	7.86501e-24
Llgl2	-1.54307	9.00691e-06	4.47419e-05
Taf5	-1.5427	7.7476e-14	8.85584e-13
Furin	-1.54266	3.15938e-05	0.000144716
Bmt2	-1.54257	3.46537e-07	2.08207e-06
T2	-1.54239	0.00432855	0.0128129
Ppp1r9a	-1.54239	2.92197e-10	2.41392e-09
Cnep1r1	-1.54186	3.74993e-32	1.22081e-30
Epm2a	-1.54156	0.0152162	0.0386173
Mif	-1.5414	0.0313426	0.0722437
Plekha7	-1.54089	2.47289e-13	2.70189e-12
Tmem123	-1.5408	1.88251e-26	4.59645e-25
Cryl1	-1.53968	1.02774e-07	6.61095e-07
Cyp2d22	-1.5393	0.000316934	0.00121203
Diras2	-1.53928	0.0240285	0.0575928
Celf6	-1.53895	9.94045e-15	1.21779e-13
Hspb8	-1.53811	6.44092e-17	9.17596e-16
Mfhas1	-1.53704	2.54086e-05	0.000118327
Acot7	-1.5357	0.00825397	0.0226308
Mzf1	-1.53565	0.00260761	0.00813087
Slc12a2	-1.53549	1.35405e-11	1.27705e-10
Ubtd1	-1.53497	2.0739e-05	9.75625e-05
Tnrc18	-1.53335	1.35735e-18	2.15947e-17
Trir	-1.53332	6.46008e-28	1.69758e-26
Scd2	-1.53314	0.000368246	0.00139011
Fh1	-1.53105	9.06932e-06	4.50265e-05
Zfp354c	-1.531	3.82497e-09	2.8517e-08
Spry4	-1.53029	0.000143308	0.000584671
Nme3	-1.52941	1.23416e-06	6.91192e-06
Hsf4	-1.52896	1.26319e-08	8.98697e-08
Zfyve27	-1.52857	2.24358e-22	4.46682e-21
Cdc37l1	-1.52855	9.90154e-21	1.78167e-19
Sgip1	-1.5282	1.94128e-13	2.13832e-12
Hes6	-1.52778	1.51225e-09	1.17237e-08
Rsph9	-1.52764	0.000375401	0.00141561
Mafa	-1.52703	6.12916e-08	4.04166e-07
Ltbp4	-1.52673	0.00201549	0.0064575
Prkcz	-1.52663	1.32507e-10	1.14022e-09
Ptgr1	-1.52646	7.99286e-05	0.000340889
Cabp1	-1.52577	1.50428e-11	1.41041e-10
B3gnt9	-1.52545	3.96092e-10	3.24025e-09
Xpnpep1	-1.52543	1.08739e-42	5.23733e-41
Meox2	-1.52478	1.75327e-15	2.26636e-14
Acaa2	-1.52451	0.00158301	0.00522419
Hip1	-1.5224	9.31591e-18	1.40097e-16
Jph4	-1.5215	0.00698545	0.0195258
Per2	-1.52041	3.83638e-16	5.16906e-15
Napb	-1.52021	8.73875e-06	4.34958e-05
Tfeb	-1.51986	3.99649e-07	2.38154e-06
Grip1	-1.51986	4.88884e-06	2.5293e-05
Lhx1	-1.51957	5.66996e-24	1.20822e-22
Fto	-1.519	7.76111e-79	1.01067e-76
Aldh6a1	-1.51864	2.58739e-10	2.14457e-09
Lrrc73	-1.51723	0.000244118	0.000954534
Pfn2	-1.51705	1.27163e-24	2.80142e-23
Tnpo2	-1.51599	1.74468e-17	2.58831e-16
C630043F03Rik	-1.51422	0.000635639	0.00228752
Plekhh2	-1.51409	8.7462e-08	5.66746e-07
Blvrb	-1.51338	0.000262236	0.00102016
Prkd1	-1.51327	1.44926e-10	1.23981e-09
Gipc1	-1.51307	6.3687e-24	1.34569e-22
Pcdhb15	-1.51301	3.37485e-11	3.06298e-10
Mmp11	-1.5126	0.00237714	0.00748256
Kctd8	-1.51182	0.0010271	0.00354256
Zdhhc23	-1.51163	2.32573e-07	1.43109e-06
Iqsec3	-1.51067	6.4492e-07	3.74548e-06
Clstn2	-1.51058	3.64632e-05	0.000165127
Adora2a	-1.50888	0.00474376	0.0139117
Bbs2	-1.50831	2.5138e-12	2.52818e-11
Trmt1	-1.50789	4.7305e-19	7.75044e-18
Heatr3	-1.50754	7.7958e-24	1.63349e-22
Ppp3cc	-1.50739	1.85083e-08	1.29839e-07
Kctd15	-1.50686	3.30392e-10	2.71416e-09
Sap30l	-1.50683	3.39287e-12	3.36037e-11
Rnf32	-1.50533	0.000293751	0.0011305
Slc2a8	-1.50522	1.42933e-09	1.10939e-08
Ptpru	-1.50509	1.69651e-07	1.06403e-06
Coq9	-1.50484	1.68077e-18	2.65004e-17
Tmsb10	-1.50433	2.50551e-09	1.90432e-08
Nptxr	-1.50399	0.00566511	0.0162441
Ccdc136	-1.50386	5.01557e-08	3.34498e-07
Dtx1	-1.5031	0.0442275	0.0967906
Khk	-1.50276	0.000229923	0.000903654
AA543186	-1.50271	0.0188345	0.0465371
Tnfsf9	-1.5026	0.000124063	0.000510898
Clcn2	-1.50258	0.000104543	0.000436032
Ntrk3	-1.5018	0.00895777	0.0243321
Cebpd	-1.5012	0.00679999	0.0190447
Zfp236	-1.50114	3.79125e-26	9.18046e-25
Cc2d2a	-1.50093	1.73271e-18	2.72461e-17
9330020H09Rik	-1.50038	0.00159484	0.00525634
Smarca5-ps	-1.50037	2.35847e-13	2.5833e-12
Parvb	-1.50037	1.30138e-10	1.12093e-09
Vsig10l	-1.50035	0.00164888	0.00541009
Rprml	1.5	5.76711e-08	3.81724e-07
St3gal6	1.50017	5.90916e-05	0.000257774
Oas1c	1.50039	2.74637e-07	1.67178e-06
Ube2z	1.50092	1.20668e-30	3.62622e-29
Scly	1.50119	3.92492e-18	5.98959e-17
Ghitm	1.50143	2.59729e-11	2.38653e-10
Mrpl27	1.50337	1.31965e-11	1.2482e-10
Ro60	1.50407	4.1621e-12	4.09684e-11
Rpp38	1.5041	2.70744e-06	1.44759e-05
Wfikkn2	1.50521	0.023415	0.0562651
Ctsb	1.50555	8.35026e-19	1.3443e-17
Daam1	1.50629	9.70419e-27	2.41643e-25
Hmgn3	1.50688	1.0987e-17	1.64384e-16
4833438C02Rik	1.50696	8.0674e-08	5.24694e-07
Hemk1	1.50729	0.000121833	0.000502304
Tcea2	1.50928	0.0322596	0.0740129
Acadl	1.50951	8.84386e-15	1.08876e-13
Twf2	1.51111	2.17097e-16	2.98635e-15
Psma5	1.51225	5.30536e-13	5.65948e-12
Ehhadh	1.51375	8.69607e-10	6.88305e-09
Pnpla7	1.51399	8.26401e-07	4.7246e-06
Klf11	1.51448	0.000578358	0.00210421
Stag1	1.51471	6.39719e-24	1.35009e-22
Shc3	1.51488	0.000197385	0.000784189
Itga4	1.51498	3.77993e-06	1.98361e-05
P2ry6	1.51596	4.17405e-09	3.10405e-08
Derl3	1.516	0.0192785	0.0475272
Tcp11l2	1.51622	0.00566466	0.0162441
Syt12	1.51636	0.0440784	0.0965539
Nudt19	1.51648	8.82049e-21	1.59203e-19
Cdhr2	1.51792	0.0133077	0.0343688
Pttg1	1.5188	0.000112392	0.000466331
Jam3	1.51915	5.67683e-16	7.56051e-15
Tmed9	1.5193	5.85912e-12	5.68451e-11
Morf4l1b	1.52041	2.33916e-43	1.15512e-41
Srp54c	1.52082	1.25223e-07	7.98192e-07
Trak1	1.52118	1.2086e-18	1.92981e-17
Phactr1	1.52131	1.43156e-11	1.34438e-10
Dtd1	1.52203	2.30539e-10	1.92719e-09
Usf1	1.52386	2.93205e-15	3.75422e-14
Zdhhc15	1.52396	1.44671e-07	9.13875e-07
9430018G01Rik	1.52416	0.0337131	0.0768626
Cnot6l	1.52476	1.49871e-12	1.52915e-11
Mgst3	1.52522	0.00523343	0.0151671
Gm46891	1.52653	0.013888	0.0356392
Arhgap26	1.52662	1.47619e-13	1.63628e-12
Ins1	1.52705	5.97084e-06	3.04231e-05
Ppm1m	1.5271	6.45126e-07	3.74548e-06
Slc25a38	1.52719	1.02405e-06	5.79054e-06
0610040B10Rik	1.52746	0.025644	0.0608478
Itm2c	1.52761	3.8027e-06	1.99438e-05
Zfp607a	1.52889	1.33627e-06	7.45528e-06
Ninj1	1.52912	2.65158e-09	2.00839e-08
Aqp4	1.52915	0.0116826	0.030599
Cflar	1.52928	4.98812e-12	4.87715e-11
Trp53inp2	1.52931	2.30215e-10	1.92602e-09
Pctp	1.52949	4.2759e-05	0.000191566
Nek6	1.52986	9.40021e-16	1.2351e-14
Tank	1.52997	7.13725e-18	1.08073e-16
Mcfd2	1.53031	5.45621e-10	4.41215e-09
Neb	1.53073	0.00147463	0.00490426
Ppp2r5b	1.53103	4.83688e-21	8.86678e-20
5830454E08Rik	1.53123	0.0179684	0.0446481
Slc12a5	1.53128	6.08693e-06	3.0963e-05
Tph2	1.53384	0.00134905	0.00452948
Cyb5r4	1.53441	2.39916e-33	8.17387e-32
Kctd12	1.53465	4.64442e-08	3.10925e-07
Mlxipl	1.53522	2.01978e-06	1.10033e-05
Traf3ip2	1.53557	6.0721e-15	7.59769e-14
Mrpl3	1.53679	1.43894e-18	2.28102e-17
Slfn9	1.53783	5.05848e-13	5.40596e-12
Tmem267	1.53789	1.01107e-19	1.72737e-18
Ip6k2	1.53866	6.46107e-24	1.36194e-22
Nphp3	1.53877	8.15029e-07	4.66261e-06
Resf1	1.5398	4.57377e-17	6.60698e-16
5330434G04Rik	1.54006	2.75581e-09	2.08375e-08
Ppp2r3c	1.54061	3.7759e-22	7.41679e-21
Aen	1.54082	3.63079e-08	2.46065e-07
Map4	1.5412	1.25567e-19	2.12461e-18
Pklr	1.54161	7.42231e-05	0.000318332
Dnajc21	1.54214	3.01954e-15	3.86062e-14
Nfkb1	1.54295	8.60995e-15	1.06145e-13
Gsap	1.54593	3.27692e-08	2.23375e-07
Lztfl1	1.54794	7.38844e-12	7.12891e-11
Ddit3	1.54825	0.020034	0.0491346
Ankrd44	1.54832	3.80301e-08	2.57043e-07
Wfs1	1.54837	1.01682e-14	1.24482e-13
Cep63	1.54894	1.43788e-11	1.3496e-10
Tars	1.54926	1.8794e-17	2.78113e-16
Akr1b3	1.5493	0.00128815	0.00434658
Klhl18	1.54991	1.57855e-10	1.34452e-09
2900005J15Rik	1.55046	0.00552582	0.015894
Hepacam2	1.55085	9.75302e-13	1.01575e-11
Lacc1	1.5511	2.67958e-11	2.45477e-10
Aard	1.55143	1.68965e-05	8.04332e-05
Rbms2	1.55183	3.24399e-15	4.12359e-14
Dipk2a	1.55261	2.20132e-07	1.35882e-06
Acvr2b	1.55294	3.97152e-07	2.36836e-06
Slc35g2	1.55342	7.06535e-07	4.08179e-06
Tmem251	1.55344	5.63388e-10	4.54745e-09
Gm20337	1.55359	0.0405663	0.0899768
Gm15760	1.55401	9.37407e-05	0.0003951
Snap23	1.55451	8.38189e-15	1.03406e-13
Actrt3	1.5549	0.000474754	0.00175709
Tpm1	1.55536	4.72232e-05	0.000209748
Ice1	1.55542	3.02623e-24	6.53577e-23
D130040H23Rik	1.55555	0.00175152	0.00569585
4632427E13Rik	1.55559	0.0357303	0.0808311
Morf4l1-ps1	1.5565	9.88799e-32	3.13774e-30
Bmf	1.55651	0.00752002	0.0208323
Rasd2	1.55667	4.09493e-06	2.13934e-05
Airn	1.55715	2.58392e-06	1.38661e-05
Osbpl8	1.55759	1.33821e-17	1.99709e-16
Phlda1	1.55762	2.7973e-06	1.49337e-05
Map3k6	1.55829	0.0429645	0.0944736
Dusp14	1.55881	0.00405547	0.0120778
Slc26a2	1.55905	4.43548e-07	2.6281e-06
Lasp1	1.55922	8.17297e-17	1.15685e-15
Tjp3	1.56018	0.0270793	0.063763
Traip	1.56102	2.07771e-11	1.91972e-10
Abcb1b	1.56117	3.06055e-06	1.62355e-05
Rin2	1.56128	0.0286996	0.0670305
Rnf115	1.56186	6.01255e-25	1.3534e-23
4931428F04Rik	1.56221	4.29762e-09	3.19189e-08
Slc38a5	1.56376	0.00533644	0.015425
Kif15	1.56424	2.5403e-17	3.73087e-16
Kremen1	1.56426	5.6534e-07	3.30628e-06
Nfx1	1.56446	2.47043e-55	1.79464e-53
Fbxo32	1.56482	0.000587359	0.00213342
Cyb561d2	1.56598	5.5366e-06	2.84268e-05
Pcdh19	1.56755	0.000590384	0.00214308
AU020206	1.56855	0.001202	0.00407939
Fbxo7	1.56873	9.74257e-19	1.55846e-17
Ikbke	1.56993	4.03047e-06	2.10754e-05
Elp6	1.5703	6.00915e-08	3.96997e-07
Cttnbp2	1.57065	2.78988e-12	2.78988e-11
Mob1b	1.57114	1.20182e-08	8.57815e-08
Grina	1.57163	1.34245e-20	2.40573e-19
Nupr1	1.57163	0.00203076	0.00650286
Gdpd5	1.57211	0.000844713	0.00295936
Adora1	1.57253	7.48157e-06	3.75038e-05
Daxx	1.57261	2.82989e-20	5.01001e-19
Cds1	1.57275	2.25612e-12	2.27163e-11
Glo1	1.5737	4.61352e-26	1.11104e-24
Elapor1	1.57407	9.46292e-07	5.37159e-06
Ednra	1.5745	0.0014239	0.00475264
1700055D18Rik	1.57477	0.00984498	0.0263673
Cnih2	1.57515	0.00013815	0.000564546
Slc30a7	1.5753	7.314e-13	7.72717e-12
Fkbp11	1.5765	0.0306154	0.0708368
Arid3a	1.57651	1.14421e-07	7.30933e-07
Trps1	1.57655	7.48721e-08	4.88949e-07
Ehd4	1.57705	1.87582e-12	1.89741e-11
Meox1	1.57784	0.00304012	0.0093338
Tuba4a	1.5791	3.49347e-08	2.37308e-07
Rpl29	1.57933	1.62042e-22	3.24084e-21
Ell2	1.5801	7.87857e-07	4.5204e-06
Casp6	1.5822	0.000609909	0.00220576
Mxra8	1.5827	0.00372184	0.0111751
Ccdc73	1.58273	0.0204393	0.0500242
Dlgap4	1.58573	1.11701e-09	8.74704e-09
Tmem266	1.58668	0.0113062	0.0297372
Dalrd3	1.5868	9.50444e-11	8.27168e-10
Trim26	1.58763	5.57723e-23	1.12828e-21
Isoc2b	1.58773	1.0403e-10	9.03578e-10
Pdia3	1.58858	9.87838e-12	9.43978e-11
Slc5a1	1.58883	0.0213778	0.0520239
Nqo2	1.58895	2.21261e-15	2.84547e-14
Deptor	1.58952	1.22262e-13	1.36729e-12
Morf4l1	1.59021	2.05896e-31	6.44067e-30
Ndufaf3	1.59099	1.192e-14	1.45422e-13
Rbm5	1.59099	5.84132e-44	2.97653e-42
Syt1	1.59133	1.48776e-24	3.25714e-23
Noc4l	1.59247	9.81129e-15	1.20281e-13
Aida	1.59312	6.14653e-27	1.54808e-25
Tgfa	1.59324	1.84138e-31	5.77032e-30
Erdr1	1.59465	5.09311e-07	2.99354e-06
Kcnj12	1.59658	5.50357e-05	0.000241219
Pus10	1.59683	2.01264e-14	2.41188e-13
Zfp966	1.59731	5.24329e-05	0.000230847
Zfp967	1.59731	5.24329e-05	0.000230847
Nudt13	1.59843	2.08289e-10	1.74867e-09
Zfp949	1.59902	1.64778e-11	1.53758e-10
Fgf12	1.59938	9.74957e-12	9.32522e-11
Traf2	1.60005	1.61847e-13	1.78844e-12
Pxn	1.60065	5.07668e-08	3.38061e-07
Dnajb9	1.60239	1.04352e-06	5.89494e-06
Pgm3	1.60261	3.18962e-12	3.16799e-11
Pax2	1.60319	0.000361181	0.00136579
Dpm1	1.60325	1.53644e-09	1.18937e-08
1700010I14Rik	1.60483	0.0098884	0.0264674
Orc1	1.60486	6.38684e-10	5.12697e-09
Patj	1.60497	7.06254e-14	8.1203e-13
Scarf1	1.60509	0.00768969	0.0212588
Snrk	1.60527	1.10613e-26	2.74658e-25
2210016F16Rik	1.6058	4.05743e-30	1.18883e-28
Zfp867	1.60657	4.37768e-05	0.000195527
Ttr	1.60853	0.0409854	0.0907375
Nnat	1.60902	0.0111737	0.0294107
St6galnac3	1.61106	0.00386046	0.0115498
Nek7	1.61157	3.20744e-16	4.34747e-15
Dusp10	1.6116	1.28223e-19	2.16746e-18
Hebp2	1.61188	0.000924323	0.00321392
Vipr1	1.61232	6.55311e-10	5.25564e-09
Dsc2	1.61238	5.30418e-14	6.16716e-13
F8	1.61293	1.69931e-08	1.19591e-07
Kcnj11	1.61305	5.29439e-31	1.61589e-29
Zfp566	1.6137	6.6937e-05	0.000289129
Lap3	1.61384	6.71986e-11	5.93048e-10
Tgm3	1.6141	0.0471534	0.10205
Egfr	1.61424	7.27143e-16	9.62588e-15
Zc3h12c	1.61453	1.8134e-09	1.39456e-08
Ibtk	1.61536	5.7402e-40	2.52914e-38
Abhd16a	1.61594	1.92092e-19	3.1979e-18
Acot10	1.61709	0.000385336	0.00144996
Rhoa	1.61759	2.09341e-96	4.13507e-94
Cage1	1.61772	0.00698621	0.0195258
Armc2	1.61803	1.84868e-06	1.01277e-05
Adam17	1.61835	2.6693e-15	3.42527e-14
Gm14295	1.61951	0.000135699	0.000555047
Sh3bp5	1.62081	0.000827612	0.00290466
H2-Q2	1.62143	0.00862727	0.0235435
Slc39a1	1.62198	3.83838e-34	1.35228e-32
Gab3	1.6222	0.000969105	0.00335768
Pik3r4	1.62317	1.81675e-35	6.80991e-34
Bex1	1.62357	3.15055e-22	6.22322e-21
Mex3a	1.6245	1.16704e-08	8.34349e-08
Gca	1.62516	2.29222e-07	1.41146e-06
Ppm1e	1.62548	5.43858e-16	7.25419e-15
Rnf19b	1.62612	1.22971e-12	1.26571e-11
Mapkapk3	1.6271	0.0248974	0.0593729
Mavs	1.62785	1.57696e-11	1.47463e-10
Gpr137c	1.62944	0.0031625	0.00965723
Proz	1.63023	0.00155658	0.0051505
Topbp1	1.63093	1.5062e-52	9.95454e-51
Rbmx	1.63126	8.75468e-28	2.28688e-26
Gm36117	1.6315	0.00246723	0.00773291
Apba2	1.63166	0.0221412	0.0536219
Dusp7	1.63189	7.15255e-13	7.56115e-12
Nicn1	1.63197	1.8279e-23	3.76722e-22
Hcn1	1.63588	3.62628e-12	3.58146e-11
AW146154	1.63589	0.000129534	0.000531559
Gm15421	1.63638	6.7636e-13	7.15858e-12
Ppp2r3d	1.63722	5.73572e-06	2.93378e-05
Gna13	1.63771	3.28135e-24	7.06938e-23
Fam89a	1.6394	3.28842e-06	1.73884e-05
Exoc6	1.63962	4.94407e-17	7.10104e-16
Adam32	1.63978	0.00524793	0.0152016
Rasa2	1.64001	7.48602e-15	9.30065e-14
Msl2	1.64044	8.46331e-20	1.4544e-18
Heg1	1.64267	4.83138e-14	5.63982e-13
Rnf144a	1.64267	0.00626043	0.0177009
Arxes2	1.64292	3.23607e-11	2.94158e-10
Zdhhc3	1.64371	5.43606e-29	1.51933e-27
Ndufs6	1.64499	1.78813e-22	3.56813e-21
Spsb1	1.64578	9.17256e-06	4.54876e-05
Sgsm2	1.64664	8.22175e-29	2.27978e-27
Rchy1	1.64759	9.43939e-59	7.54293e-57
Vcl	1.64881	4.82192e-33	1.62083e-31
Tmem30a	1.65144	5.5167e-24	1.17698e-22
4732491K20Rik	1.65157	8.40745e-11	7.3607e-10
Exog	1.65272	1.48599e-10	1.26938e-09
Enah	1.65281	3.18902e-31	9.90512e-30
Sqstm1	1.6531	2.25426e-11	2.07704e-10
Nktr	1.65375	8.85211e-49	5.08563e-47
Ank3	1.65429	1.77816e-39	7.69952e-38
Setd7	1.65434	1.4237e-12	1.456e-11
Dync1li1	1.65681	1.09661e-28	3.00756e-27
Pdcd6ip	1.65729	1.95767e-49	1.15103e-47
Stt3b	1.65753	7.19214e-55	5.13975e-53
Mrpl36	1.65841	7.6615e-19	1.23568e-17
1700029J07Rik	1.6585	0.000666913	0.00238736
Galnt4	1.66057	6.03887e-07	3.51651e-06
Fbxo9	1.6615	5.04082e-29	1.41336e-27
Clic4	1.66332	1.89041e-14	2.26695e-13
Ptpn11	1.66435	4.55232e-20	7.93947e-19
Rad9b	1.66532	0.00401217	0.0119732
Rnf123	1.66598	2.67119e-16	3.64593e-15
Cox7a2	1.66617	2.99934e-27	7.63074e-26
Hacd4	1.66678	1.28657e-07	8.1866e-07
Tmem115	1.66898	8.83729e-25	1.96409e-23
Mrps22	1.66927	2.85084e-21	5.29786e-20
Rbm6	1.66941	1.47827e-49	8.75019e-48
D630003M21Rik	1.66949	1.83561e-05	8.70752e-05
Gorasp1	1.67005	5.83574e-19	9.5081e-18
G6pdx	1.67049	5.26827e-35	1.94572e-33
Tnr	1.67084	1.67473e-06	9.22072e-06
Usp19	1.67168	1.54223e-40	6.98773e-39
3000002C10Rik	1.67363	1.30826e-05	6.34269e-05
Atrip-trex1	1.67442	2.17984e-05	0.000102273
Map6d1	1.67489	0.000163427	0.000658423
Copb2	1.67611	2.31854e-18	3.60071e-17
Cmc1	1.67629	4.43244e-11	3.9736e-10
Mcur1	1.67688	1.28892e-26	3.178e-25
Rhd	1.67691	0.00979749	0.0262561
Card6	1.6789	2.07181e-14	2.47941e-13
Nmral1	1.67948	2.99282e-11	2.73319e-10
Cep85l	1.67949	3.01303e-08	2.06346e-07
Aste1	1.68012	5.82954e-14	6.75566e-13
Npnt	1.68057	1.89363e-06	1.03514e-05
Mapk11	1.68098	2.00447e-06	1.09335e-05
Eif2ak3	1.6825	1.7655e-21	3.3302e-20
Tmem108	1.68253	1.6278e-31	5.12845e-30
Minar2	1.68307	6.29787e-25	1.4122e-23
Impdh2	1.68364	2.9999e-28	8.02713e-27
Pcolce	1.68408	5.16441e-05	0.000227659
Gpx7	1.68482	9.9668e-06	4.91215e-05
Cyp2j6	1.68522	3.0847e-14	3.65178e-13
Cilk1	1.68536	2.27614e-23	4.68006e-22
Scara3	1.68702	0.000196057	0.000779086
Prkar2a	1.68745	2.37357e-52	1.55699e-50
Ccdc12	1.68745	9.84949e-28	2.56525e-26
Mto1	1.68871	9.12804e-23	1.84238e-21
Cdkl3	1.68906	1.08074e-05	5.3056e-05
Gm30189	1.68929	0.000154396	0.000624978
Krt18	1.68976	0.0107705	0.0285373
Dram1	1.69022	0.00326	0.00991365
Crybb3	1.69025	2.27375e-05	0.00010648
Wdr82	1.69077	3.55914e-50	2.16504e-48
Cd22	1.69249	0.00180348	0.00584426
Zfp14	1.6928	1.55256e-08	1.09747e-07
Dcbld1	1.69526	2.33273e-16	3.20136e-15
1110059G10Rik	1.6962	2.96085e-12	2.95245e-11
Zfp235	1.69652	9.14793e-13	9.57266e-12
2010315B03Rik	1.69672	8.60447e-11	7.52748e-10
Spata2	1.69744	1.92299e-17	2.84324e-16
Ganc	1.69784	4.88307e-14	5.69259e-13
Rac3	1.69839	0.0242807	0.0581149
Cndp2	1.69882	5.84282e-21	1.06663e-19
Tbrg1	1.69929	2.01872e-17	2.97977e-16
Fads3	1.69971	0.00107388	0.00368943
Ripk4	1.69973	1.10972e-10	9.61973e-10
Trnp1	1.70032	3.85985e-09	2.87526e-08
Mafk	1.70054	2.54245e-12	2.55407e-11
Ffar2	1.70534	1.70538e-06	9.38361e-06
Mkrn2os	1.70747	1.22699e-21	2.33699e-20
Pccb	1.7089	1.43161e-32	4.71304e-31
Xylb	1.7101	2.80566e-11	2.56893e-10
Nme6	1.71065	4.40516e-11	3.95317e-10
Wnt5a	1.71116	0.00226644	0.00717652
Jak3	1.71174	9.26963e-10	7.30763e-09
Coch	1.71267	0.0362971	0.0818815
Pag1	1.71295	5.10378e-10	4.14241e-09
Rec8	1.71427	1.46829e-14	1.77649e-13
Scg3	1.71467	4.07266e-14	4.78592e-13
Nucb2	1.7151	2.55332e-06	1.37061e-05
Serpina1b	1.71639	0.0211891	0.0516523
Qrich1	1.71659	1.1586e-57	9.09292e-56
Dnaic2	1.71707	5.3019e-11	4.72894e-10
Igsf11	1.71805	3.00112e-09	2.26534e-08
Wdr48	1.71815	3.89655e-26	9.40951e-25
Nap1l2	1.71817	0.000121963	0.000502722
Tpbgl	1.71818	0.0201116	0.0493044
Ero1b	1.71893	8.81521e-33	2.94063e-31
Grn	1.71948	1.8211e-18	2.86104e-17
Phex	1.7208	0.000620637	0.00223995
Rbm15b	1.72084	1.51199e-31	4.77213e-30
Esrrg	1.72108	5.85878e-10	4.71816e-09
Bsn	1.72188	3.76154e-17	5.45609e-16
Rassf1	1.72204	1.02717e-11	9.79266e-11
Uggt1	1.72216	7.23274e-40	3.17086e-38
Adamtsl2	1.72267	0.017309	0.0432294
Dr1	1.72393	4.812e-31	1.47122e-29
Ctdspl	1.72434	1.18533e-32	3.91695e-31
Alcam	1.72436	2.04861e-15	2.6423e-14
Trp53	1.72492	2.18625e-19	3.6293e-18
Sulf2	1.7279	7.79249e-12	7.50641e-11
H4c11	1.72793	0.0223157	0.0539555
Ptprd	1.72864	5.37453e-22	1.04866e-20
Dennd6b	1.73166	1.43314e-07	9.05627e-07
Laptm4a	1.73705	2.2221e-39	9.59816e-38
Ifrd2	1.73723	8.00794e-13	8.4148e-12
Zfp651	1.73831	6.41744e-09	4.70077e-08
Pdia4	1.73837	9.55841e-09	6.88394e-08
Tas1r3	1.73899	5.41133e-05	0.000237605
Fgf9	1.74015	1.19832e-10	1.03674e-09
Tmod3	1.74097	5.0874e-70	5.45345e-68
Adcy1	1.74101	1.69479e-08	1.19368e-07
Lrrfip2	1.74333	4.38044e-36	1.70372e-34
Pcolce2	1.74429	1.94727e-08	1.36266e-07
C920006O11Rik	1.74502	0.000738941	0.00262065
Apeh	1.74561	3.82653e-24	8.22377e-23
Rnf225	1.74581	0.00440326	0.0130187
9330162012Rik	1.74602	0.0338098	0.0770318
Kcnip4	1.74629	1.25992e-10	1.08735e-09
Elf1	1.7486	1.97291e-36	7.7419e-35
Rpl14-ps1	1.74863	4.16047e-30	1.21497e-28
Amotl2	1.74894	3.09446e-05	0.000142001
Tceal8	1.74928	3.42284e-21	6.30749e-20
9530080O11Rik	1.74966	0.000805377	0.00283567
Tnfrsf26	1.7499	0.00896668	0.0243526
Dcaf1	1.7516	8.92469e-83	1.29666e-80
Lmo2	1.75197	9.14449e-09	6.59664e-08
Mfge8	1.75258	0.0484646	0.104477
Rnf7	1.75386	3.94436e-34	1.38684e-32
Sppl2a	1.7539	3.25172e-28	8.67453e-27
Nbas	1.754	1.18262e-64	1.06074e-62
Slc7a11	1.75489	0.000370052	0.00139633
Fam124a	1.75575	8.76007e-09	6.34014e-08
Tex264	1.76061	3.07303e-18	4.75562e-17
D330041H03Rik	1.76103	0.025318	0.0602451
Pde1c	1.76153	2.49655e-10	2.07613e-09
Vars	1.76172	4.3311e-31	1.32649e-29
Leo1	1.7649	9.16713e-34	3.16617e-32
Scap	1.76606	1.20179e-34	4.36517e-33
Tmem42	1.76629	4.49707e-11	4.02949e-10
Creld2	1.76706	1.89182e-05	8.94519e-05
Car2	1.76708	0.000536192	0.00196749
Cd276	1.76721	3.25017e-09	2.43867e-08
Xntrpc	1.7699	0.0156056	0.0394915
Tmbim4	1.76993	1.04085e-29	2.97532e-28
Dzip1l	1.77021	4.90965e-15	6.19165e-14
Arl6ip5	1.77165	6.21766e-44	3.15915e-42
Xrn1	1.7727	2.56376e-35	9.5489e-34
Sh3bgr	1.77389	0.0221587	0.0536496
Gm12592	1.77472	0.0113159	0.0297582
Ptpn23	1.77545	1.63411e-27	4.18771e-26
Zswim7	1.77679	5.24815e-11	4.68337e-10
1810044D09Rik	1.77846	0.00116315	0.003959
Ccl28	1.77859	0.00991374	0.0265231
Rnf114	1.77865	1.24399e-36	4.94781e-35
Cd24a	1.77871	2.0624e-15	2.65814e-14
Kcnn3	1.78032	0.0309793	0.0715377
Rpl14	1.78047	1.66264e-25	3.88169e-24
Slc26a6	1.78105	3.62347e-06	1.9072e-05
Wipf3	1.78231	0.0067565	0.018932
Celsr3	1.78274	1.19233e-37	4.89746e-36
Tubb3	1.7884	5.07898e-21	9.30088e-20
Atr	1.79048	1.50197e-18	2.37665e-17
Cyp4v3	1.79092	0.0115495	0.0302863
Robo2	1.79264	6.01397e-17	8.60257e-16
Pml	1.79299	1.05359e-27	2.73186e-26
Col11a1	1.7945	0.00104994	0.00361566
Bend7	1.79455	6.58864e-10	5.27932e-09
Myo6	1.79619	6.57898e-16	8.74214e-15
Abhd5	1.79719	1.60857e-21	3.04399e-20
Prg4	1.79837	0.0388382	0.0868119
[truncated: 1,539 more rows]

## Sheet: OE+Cy vs. Scr
Table S1e. Differentially expressed genes from OE+Cy vs. Scr comparison
Gene symbol	Fold change (OE+Cy vs Scr)	P-value (OE+Cy vs Scr)	FDR step up (OE+Cy vs Scr)
Thbs2	-682793	4.47499e-08	1.59187e-07
Pmp2	-233772	3.96463e-05	0.000104699
Higd1a	-593.62	2.46026e-17	1.6193e-16
Gm52877	-561.991	1.07041e-17	7.18785e-17
Vmn1r179	-391.808	2.44423e-15	1.44145e-14
Slit1	-338.991	3.51083e-180	8.34059e-178
Fgfr1	-279.147	1.00896e-25	1.00042e-24
Crtac1	-176.738	0	0
Lrch2	-161.803	7.41141e-79	3.26548e-77
Dlgap2	-158.551	2.7702e-12	1.35316e-11
Amotl1	-149.631	0	0
Trf	-130.67	1.62034e-16	1.02245e-15
Kank4	-112.326	1.13678e-06	3.57187e-06
Hecw1	-93.1656	0.0166619	0.0300241
Pcdha11	-91.8357	2.22384e-213	8.14483e-211
Kbtbd11	-89.9557	1.29253e-69	4.69476e-68
Nrn1	-85.6493	2.39294e-123	2.19103e-121
Dcaf12l2	-84.2427	2.74324e-09	1.07768e-08
Gas1	-79.6938	3.49735e-08	1.25991e-07
Siah3	-79.0874	4.34117e-08	1.54646e-07
Fbln7	-78.9314	7.01046e-19	4.96751e-18
Aox3	-73.2222	2.78131e-08	1.01003e-07
Cd163	-73.1414	9.18213e-07	2.91008e-06
Gm773	-70.936	3.26269e-230	1.73812e-227
Ablim1	-69.9857	1.41407e-86	7.42068e-85
Prdm16	-64.8791	5.60842e-49	1.22176e-47
Myrip	-64.6038	4.55308e-09	1.75533e-08
Scrt2	-63.441	1.74941e-31	2.18894e-30
Kcnj12	-62.0545	8.14603e-123	7.38182e-121
Cpne4	-59.5696	1.07395e-59	3.13103e-58
Iqcf5	-57.2023	1.96477e-07	6.61826e-07
Htr1b	-56.417	3.10644e-06	9.30819e-06
Lbx1	-56.1118	3.97938e-147	5.78161e-145
Gulp1	-55.2129	1.35136e-13	7.14494e-13
Kcnk3	-53.3993	2.04338e-72	8.05439e-71
Adra2b	-53.3385	1.3625e-07	4.65553e-07
Twist2	-51.1679	7.98801e-39	1.27896e-37
Gm3776	-50.3307	2.30546e-06	7.01817e-06
Nrn1l	-49.9777	2.63825e-11	1.20625e-10
Drd2	-47.6193	9.30098e-139	1.18486e-136
Cacna1s	-47.5699	3.1137e-06	9.31897e-06
Dab1	-47.118	4.50178e-53	1.09766e-51
Ly6h	-46.4974	0.000163734	0.000403827
Galnt17	-46.1026	0.000387731	0.000911028
Rtn1	-45.6445	5.85616e-45	1.13758e-43
Selenbp1	-44.5483	5.8758e-08	2.06966e-07
Pmp22	-44.531	8.78892e-15	5.01003e-14
Scara3	-43.6712	1.73564e-23	1.54808e-22
Sorcs1	-43.6501	1.0052e-23	9.08089e-23
Pde7b	-43.6157	7.78075e-52	1.84596e-50
Ldha	-43.1933	3.46468e-23	3.05156e-22
Klb	-43.1401	9.04494e-52	2.13723e-50
Gfra1	-42.5409	3.20387e-155	5.16735e-153
Dmrt3	-42.1162	3.83331e-08	1.37446e-07
Pdgfra	-41.6709	1.93361e-06	5.93036e-06
Tshz2	-41.664	0.00795992	0.0152785
Colgalt2	-40.2857	1.53011e-19	1.1208e-18
Shisa8	-40.0897	3.63945e-06	1.08022e-05
Aldh1a7	-40.0089	3.48301e-06	1.03624e-05
Sdr42e1	-39.3302	1.33854e-59	3.86396e-58
2610037D02Rik	-38.7592	4.9327e-06	1.44552e-05
Gm9899	-38.4932	1.40501e-06	4.36937e-06
Piezo2	-38.1829	0.0182896	0.0326561
Tgfbr3	-37.3528	3.89456e-68	1.36116e-66
Ednra	-37.0959	9.40696e-24	8.50691e-23
Wscd1	-36.5708	6.94875e-55	1.78074e-53
Lama1	-36.4992	1.15033e-131	1.23309e-129
Grid2ip	-36.0581	1.01047e-32	1.31488e-31
Osbpl6	-36.008	3.22516e-176	7.26902e-174
Bicc1	-33.9746	3.05143e-126	2.99687e-124
Galnt13	-33.2494	3.94626e-37	5.98063e-36
C6	-33.1437	1.50119e-05	4.1626e-05
Scn1a	-32.9089	1.06668e-28	1.20206e-27
Cachd1	-32.256	9.50901e-100	6.05683e-98
Tceal5	-32.1944	2.8204e-24	2.61374e-23
Ogn	-32.0666	0.0169831	0.0305311
Cygb	-31.8009	0.000312402	0.000744279
Olfr857	-31.6167	0.00115485	0.00252297
Arpp21	-31.4471	2.6216e-06	7.92431e-06
Sox12	-30.3187	2.15809e-85	1.10933e-83
Prima1	-29.3981	3.86064e-05	0.000102137
Evc	-29.3312	5.09328e-168	9.42525e-166
Nkx6-2	-29.1706	3.71138e-155	5.93145e-153
Lrp3	-29.1208	9.74584e-210	3.42664e-207
Evc2	-29.0731	5.69329e-112	4.40917e-110
Sparcl1	-28.8159	2.15489e-108	1.58506e-106
Gm7694	-28.1814	4.95053e-21	3.89746e-20
Kirrel	-28.0889	1.07913e-43	2.02466e-42
Fbp1	-28.0882	1.55855e-61	4.73219e-60
1700030C10Rik	-27.6386	2.51167e-109	1.86309e-107
Lpl	-27.6278	5.64639e-197	1.71144e-194
Tmem200c	-27.1946	6.58733e-22	5.4471e-21
Hmx1	-26.9569	1.02096e-39	1.68531e-38
Adamts10	-26.9552	0.000937613	0.0020765
Itgad	-26.8561	1.72896e-07	5.84746e-07
Dab2	-26.8441	0.040806	0.0677339
Chrna5	-26.7867	1.30097e-39	2.13548e-38
Atf7ip2	-26.7263	1.57203e-06	4.86585e-06
Upk3a	-26.7222	8.01767e-23	6.96396e-22
Fnbp1l	-26.6289	8.55208e-216	3.26838e-213
Tspan9	-26.487	6.18553e-271	5.43708e-268
Gm36809	-26.0407	6.10128e-21	4.77775e-20
Ppp1r3c	-25.8627	2.10778e-09	8.34755e-09
Cbln1	-25.7516	3.01604e-234	1.71038e-231
Lonrf2	-25.6834	3.91713e-20	2.9366e-19
Pcdhga6	-25.371	1.09628e-157	1.83549e-155
Parvaos	-25.0526	3.74039e-09	1.45061e-08
Lmo3	-25.0276	6.87537e-07	2.20443e-06
Spock1	-24.8851	6.44901e-193	1.85858e-190
Csf1r	-24.8806	0.0206532	0.0365385
Prdm12	-24.8788	9.51164e-06	2.7018e-05
Shroom1	-24.4922	0.00458302	0.009209
Dapk2	-24.1514	1.37391e-17	9.15595e-17
Itga1	-23.9155	6.46779e-17	4.18644e-16
Rasgef1c	-23.6944	8.51555e-51	1.96719e-49
Kcne1	-23.6276	0.00290604	0.00600191
Smtnl2	-23.5767	2.20811e-15	1.30834e-14
Raet1d	-23.36	1.80022e-05	4.94034e-05
Kcnh3	-23.1462	0.00949094	0.0179429
Slc25a33	-22.236	1.08073e-68	3.84601e-67
Map10	-22.0926	0.00175133	0.00373746
Gbx2	-21.8723	0.018623	0.0331771
Gm31223	-21.723	2.09358e-09	8.29505e-09
Lcp2	-21.6973	2.62024e-45	5.15255e-44
Mogat2	-21.6169	0.000218334	0.000531181
Alb	-21.4886	1.24223e-24	1.17347e-23
H2-M10.4	-21.429	0.000632128	0.00143706
Ajap1	-21.3062	9.94468e-09	3.73483e-08
Nfib	-21.2443	3.24324e-132	3.51951e-130
Wfdc16	-21.1976	0.00137121	0.00296761
Necab1	-21.1232	2.65448e-16	1.65423e-15
Sfrp5	-20.9864	3.60731e-07	1.18824e-06
Vopp1	-20.8312	2.16817e-123	1.99562e-121
Lrrc75b	-20.8296	5.98599e-140	7.85326e-138
Nrg2	-20.8215	9.58467e-21	7.41305e-20
Golga7b	-20.8157	5.70197e-119	4.86605e-117
Syk	-20.6763	5.02628e-54	1.26412e-52
Ebf1	-20.6428	1.3074e-20	1.00543e-19
Fam181b	-20.4091	0.00214615	0.00452607
Slc38a5	-20.4022	7.29046e-76	3.02805e-74
Aox1	-20.3237	2.31863e-41	4.03579e-40
Cox6a2	-20.2522	1.98146e-175	4.40939e-173
Vegfc	-20.0073	1.36514e-56	3.6473e-55
Opn5	-19.9718	1.29983e-09	5.24829e-09
Fbxl21	-19.6969	0.000276674	0.000664381
Dmrt1	-19.521	0.00051413	0.00118397
Hrh3	-19.4662	8.45574e-06	2.41553e-05
Nrcam	-19.3792	0	0
Gab1	-19.3634	0.0339861	0.0574937
Gpat2	-19.0428	8.40206e-06	2.40137e-05
Aff3	-18.9679	1.34062e-189	3.57094e-187
Oprd1	-18.845	1.20942e-56	3.23617e-55
Arl4d	-18.697	1.20961e-38	1.92791e-37
C1ql1	-18.6456	8.75744e-07	2.7825e-06
Fut9	-18.5332	1.77423e-87	9.50945e-86
Zfp996	-18.3928	0.000489448	0.00113009
Foxp2	-18.2882	8.09872e-173	1.71537e-170
Gsta1	-18.2601	0.000525634	0.00120872
Oaf	-18.1958	3.67801e-08	1.32174e-07
Klhl5	-18.0598	0.000239009	0.000578359
Emp2	-18.0375	1.75031e-123	1.6195e-121
Olfr1349	-18.0033	0.00138125	0.00298749
Amer2	-17.9894	1.6411e-191	4.57946e-189
Slc39a8	-17.9276	5.53128e-209	1.90666e-206
Wdr17	-17.9186	9.84669e-63	3.06923e-61
Fibcd1	-17.7889	1.99648e-28	2.23555e-27
Gm29595	-17.788	0.000335493	0.000794858
Bcas3os2	-17.7133	0.000354268	0.000836765
Nptx2	-17.6984	9.79675e-29	1.10544e-27
Col6a2	-17.5758	7.83998e-09	2.9653e-08
Slc16a3	-17.5475	1.33548e-12	6.64901e-12
Pcsk5	-17.4894	0.00013839	0.000343873
Gcg	-17.4238	7.24899e-25	6.94481e-24
Apln	-17.1968	0.0194322	0.0345209
Creg2	-17.0446	2.55077e-22	2.15901e-21
Epha6	-17.0167	0.00763789	0.0147246
Folr1	-16.9478	2.54574e-48	5.47785e-47
Pabpn1l	-16.8066	0.000585445	0.00133681
Bend6	-16.7191	2.81201e-69	1.01094e-67
Htr6	-16.6662	7.66431e-29	8.67044e-28
3830403N18Rik	-16.6031	2.70068e-73	1.0766e-71
Mesp2	-16.4956	4.89008e-05	0.000127928
Frat1	-16.3911	1.29158e-38	2.05298e-37
Frmd3	-16.3866	3.20027e-10	1.35048e-09
Rorb	-16.2835	3.73363e-31	4.61259e-30
Dync1i1	-16.2199	5.6809e-22	4.71531e-21
Syndig1	-16.1327	0.000945862	0.00209345
Gldn	-16.0929	0.029842	0.0511179
Sardh	-15.9482	6.60762e-22	5.4613e-21
Slc1a2	-15.871	5.22566e-239	3.06224e-236
Gm38416	-15.8603	0.0464785	0.0761076
Il4	-15.8161	2.7132e-06	8.1871e-06
Syt10	-15.805	0.00558879	0.0110481
Ggt5	-15.6938	1.13683e-05	3.20332e-05
Adcy3	-15.5039	8.01205e-135	9.14623e-133
Slc2a3	-15.4559	8.07184e-43	1.4797e-41
C330018A13Rik	-15.3953	5.4123e-21	4.24769e-20
Glra1	-15.3199	3.86237e-49	8.47695e-48
Pde6c	-15.3186	0.000441243	0.00102661
Rspo1	-15.1728	7.5812e-68	2.6444e-66
Cyp4f14	-15.16	0.00112232	0.00245648
Smagp	-15.0734	1.6115e-21	1.30074e-20
Cracd	-15.046	2.54884e-40	4.30438e-39
7630403G23Rik	-15.0322	2.51992e-12	1.23364e-11
Pcdh18	-14.8091	2.52229e-08	9.18623e-08
Gsto2	-14.7812	0.00708151	0.0137318
Epha8	-14.7303	1.82964e-67	6.34421e-66
Vim	-14.7266	0.0401196	0.0667016
Akr1d1	-14.6905	5.54576e-12	2.64141e-11
Calhm5	-14.6424	5.76627e-37	8.70886e-36
Abi3	-14.621	5.4978e-05	0.000143079
9630001P10Rik	-14.4755	0.000224799	0.000546078
Gm20383	-14.4227	1.35739e-17	9.05267e-17
Sox5	-14.4025	0.00115361	0.00252056
Fbln1	-14.3776	9.42932e-21	7.2961e-20
Chrna4	-14.2784	2.39252e-68	8.42894e-67
Spock3	-14.2107	7.15569e-63	2.24237e-61
Cald1	-14.2072	7.93236e-199	2.44651e-196
Clec2l	-14.1594	1.38237e-31	1.73586e-30
Mir124-2hg	-14.0136	0.00161852	0.00346782
Grip2	-13.9914	2.88806e-33	3.82032e-32
Prkd3	-13.9368	2.83729e-72	1.10843e-70
Zic5	-13.8638	0.00106802	0.00234844
Adcy7	-13.8399	2.2674e-169	4.28612e-167
Epb41l4a	-13.7743	4.30331e-51	1.00334e-49
Hecw2	-13.7445	4.63973e-14	2.52919e-13
Bend7	-13.684	5.26176e-41	9.05991e-40
Zfp982	-13.6719	0.0202046	0.0357917
Tmem178	-13.6683	1.9947e-07	6.71264e-07
Fam184b	-13.6598	2.3179e-28	2.58558e-27
Serinc5	-13.6125	1.40435e-169	2.68353e-167
Olfr982	-13.5089	0.0103414	0.0194046
Wnt11	-13.4665	0.00620322	0.0121623
Epdr1	-13.4211	1.19106e-62	3.706e-61
Cela1	-13.4148	0.0169517	0.030487
Gas6	-13.404	0.0058479	0.0115215
Edil3	-13.3961	1.21165e-42	2.20505e-41
Cd59b	-13.3004	0.00488751	0.00976946
Nkain1	-13.2966	9.34145e-79	4.08514e-77
Adgrf1	-13.2898	0.0117595	0.0218533
Mfsd9	-13.2886	6.29966e-28	6.88303e-27
BC024063	-13.1434	1.42071e-67	4.93599e-66
Atp4a	-13.1247	2.86842e-45	5.62799e-44
Kcnj10	-13.1149	0.00147296	0.00317258
Fam78b	-13.104	2.29168e-53	5.6584e-52
4930455J16Rik	-13.0741	1.37557e-06	4.28236e-06
Qpct	-13.0177	1.93454e-142	2.59612e-140
5330411J11Rik	-13.0126	0.00491537	0.00982292
Enpep	-12.9493	6.11053e-41	1.05111e-39
Zscan18	-12.947	4.04552e-28	4.45895e-27
Chn2	-12.9308	0.00774006	0.0149004
Nt5e	-12.9009	0.0065886	0.0128515
Chrd	-12.8578	1.5556e-61	4.7314e-60
Cdk15	-12.7835	1.04243e-82	5.03458e-81
Fam78a	-12.7698	1.93743e-49	4.30593e-48
Mgat5b	-12.7644	2.18734e-17	1.44454e-16
Prmt8	-12.7522	3.19627e-193	9.36508e-191
Pdgfd	-12.6776	1.73331e-12	8.55704e-12
Mctp1	-12.6485	6.31495e-16	3.86818e-15
Kcnh7	-12.6028	2.69745e-24	2.50508e-23
Clmp	-12.5558	1.72413e-20	1.31784e-19
Gpr135	-12.5341	2.31921e-53	5.71832e-52
Vdr	-12.4269	1.35239e-154	2.12278e-152
Sox13	-12.4023	2.89824e-20	2.19617e-19
Fgf18	-12.2715	1.07113e-14	6.0763e-14
Kcnk2	-12.2507	4.35961e-05	0.000114682
Cilp	-12.2375	3.61015e-29	4.14814e-28
Ascl2	-12.2232	1.25285e-06	3.91836e-06
Gm13872	-12.2038	0.00475832	0.00953291
Itm2a	-12.2037	6.46976e-20	4.81127e-19
Esm1	-12.0769	0.0151342	0.0275139
Gm5087	-11.9045	0.0354321	0.0596587
CK137956	-11.8883	0.0124948	0.0231121
4931431B13Rik	-11.8438	0.00580663	0.0114466
Chst9	-11.8339	1.02807e-05	2.91084e-05
Pde5a	-11.8334	7.56658e-35	1.04989e-33
Rims1	-11.7871	3.51848e-14	1.93357e-13
Bsx	-11.7849	1.8395e-05	5.03714e-05
Gm10731	-11.7834	0.0292096	0.0501371
Mmp16	-11.7589	1.50696e-44	2.88903e-43
Clec11a	-11.7557	4.82335e-14	2.62766e-13
Shroom4	-11.7186	4.06955e-49	8.89835e-48
Slc1a7	-11.7048	5.39283e-23	4.69337e-22
Lrrtm1	-11.6939	2.3666e-21	1.89371e-20
Gm11734	-11.6837	0.0336113	0.056942
Hs3st2	-11.6783	3.68591e-42	6.57851e-41
Tcf7	-11.4876	7.51726e-09	2.84875e-08
Sash1	-11.4528	3.58165e-172	7.49587e-170
Cdkn1c	-11.4482	1.68979e-25	1.65959e-24
Krt222	-11.3545	7.8433e-58	2.17142e-56
Col16a1	-11.2832	1.41283e-119	1.22352e-117
Usp13	-11.1965	2.31634e-87	1.23773e-85
Gabra2	-11.1807	0.00364452	0.00741559
Pygo1	-11.1068	0.00839449	0.0160408
Hdgfl3	-11.0563	3.02237e-96	1.85781e-94
Myoc	-11.0133	0.0338443	0.0572872
Ak5	-11.0107	1.23851e-36	1.84205e-35
Ephb2	-10.9684	1.93905e-73	7.74739e-72
Gm3772	-10.9246	0.00454695	0.00913964
Lrmda	-10.9083	0.000800322	0.00178776
Rbfox1	-10.8743	3.9274e-122	3.50476e-120
9330102E08Rik	-10.8442	1.5317e-28	1.72059e-27
Hlx	-10.671	6.79572e-59	1.92072e-57
Lin28b	-10.6142	3.39194e-57	9.25937e-56
Fgf1	-10.5739	3.90242e-117	3.28252e-115
Ak4	-10.4947	1.60599e-08	5.92514e-08
Arhgap20	-10.4758	8.77007e-63	2.73851e-61
Nos1ap	-10.4433	1.91007e-19	1.3939e-18
Cobl	-10.4371	0.0485613	0.0791717
Cacna1a	-10.3202	1.70349e-224	7.67879e-222
Efcc1	-10.3168	0.0104493	0.0195925
Ppara	-10.2736	8.6718e-15	4.94807e-14
Kit	-10.2727	2.9147e-64	9.48898e-63
Cntn4	-10.2439	3.12767e-30	3.73789e-29
Wwc2	-10.1243	0.0114958	0.0213903
Sema6d	-10.0798	2.00993e-106	1.43637e-104
Wnt3	-10.0171	1.09325e-13	5.82406e-13
Susd5	-10.0031	0.0333328	0.056492
Dok6	-9.9282	1.84953e-72	7.32315e-71
Gm12596	-9.90747	0.0298995	0.0512114
Ncam2	-9.89447	2.23649e-40	3.78417e-39
Htra4	-9.89002	6.78432e-16	4.14991e-15
Atoh7	-9.88563	0.0465774	0.0762554
Serpinf1	-9.87961	0.000143245	0.000355534
Stac	-9.861	0.00616319	0.0120885
Stc1	-9.85578	5.30326e-26	5.32751e-25
Phospho1	-9.85143	1.28627e-23	1.15371e-22
Ugt1a9	-9.80607	1.13959e-43	2.13355e-42
Zfp951	-9.78444	1.70541e-38	2.70343e-37
Timp2	-9.77597	2.0801e-82	9.91008e-81
Prkcb	-9.76412	7.37474e-61	2.1863e-59
Cat	-9.74666	6.17918e-39	9.9387e-38
Pcdhgb6	-9.73908	2.24765e-28	2.50881e-27
Atp8a2	-9.73127	5.63003e-17	3.65629e-16
Cdh20	-9.71845	0.000182737	0.000448237
Mrc2	-9.71822	4.89922e-107	3.54437e-105
Sh3bgrl2	-9.71717	5.61648e-06	1.63554e-05
Prtg	-9.70621	0.0474635	0.0775761
Slc26a3	-9.69117	0.00828515	0.0158491
Slc5a9	-9.6618	8.04437e-06	2.30626e-05
Ccm2l	-9.55625	8.3044e-11	3.66536e-10
Csgalnact1	-9.50175	0.000159717	0.000394358
Zswim6	-9.46791	1.1327e-10	4.95343e-10
Lama5	-9.46682	2.59356e-202	8.44348e-200
Serpinb11	-9.45072	0.0271131	0.0468957
Igdcc3	-9.44656	0.00660178	0.0128726
Iqca1l	-9.43509	0.0173774	0.0311507
Plekhd1	-9.43445	4.33031e-26	4.37008e-25
Ninl	-9.40669	1.57212e-18	1.09674e-17
Nsg1	-9.39322	2.2104e-104	1.52987e-102
E030011O05Rik	-9.37475	0.00592115	0.0116444
Foxd3	-9.36342	1.32698e-12	6.60857e-12
Cfap44	-9.35676	7.39861e-05	0.000189327
Gramd4	-9.3483	5.51352e-74	2.21803e-72
Tmem132b	-9.30332	4.44524e-92	2.57063e-90
Ppic	-9.2803	2.16259e-24	2.01689e-23
Anxa13	-9.25306	6.71706e-17	4.34139e-16
Angptl7	-9.19253	0.0225971	0.0396781
Srcin1	-9.15453	9.55051e-81	4.39523e-79
Zfp467	-9.08644	7.32751e-50	1.64728e-48
Tbx15	-9.08371	2.49756e-50	5.70222e-49
Stx19	-9.082	0.0142781	0.0261386
Stxbp5l	-9.05773	3.67557e-112	2.87184e-110
Cbs	-9.0361	7.95986e-108	5.80641e-106
B4galnt4	-9.03412	1.12297e-42	2.04579e-41
Ehd2	-8.97975	1.23908e-11	5.77035e-11
Chst8	-8.93559	1.97133e-137	2.39007e-135
Rptoros	-8.88714	4.79582e-05	0.000125574
Chst5	-8.88605	8.67988e-36	1.24973e-34
Plekhg1	-8.84467	5.66534e-82	2.67733e-80
Hsd11b1	-8.84286	1.19242e-05	3.35136e-05
Acot7	-8.77902	1.58776e-34	2.17729e-33
Reck	-8.77562	1.0039e-44	1.93515e-43
Jcad	-8.76854	3.64768e-39	5.93212e-38
C030029H02Rik	-8.75757	2.80084e-13	1.45033e-12
Gm2694	-8.7537	1.79441e-82	8.61903e-81
Arl4c	-8.7419	6.32059e-30	7.44745e-29
Gm1673	-8.72935	7.75415e-26	7.75415e-25
Gpr183	-8.70772	0.0301415	0.0515907
Cass4	-8.69808	0.0177568	0.0317727
Chrdl1	-8.68835	0.0494233	0.0803995
Gabrg2	-8.68478	3.2948e-41	5.70665e-40
Ttr	-8.68056	1.60092e-20	1.22526e-19
Sv2c	-8.63353	2.99724e-48	6.4415e-47
Rgma	-8.61101	1.02607e-06	3.23965e-06
Plxdc1	-8.59574	2.42426e-16	1.51559e-15
4933432K03Rik	-8.58914	2.68178e-26	2.72519e-25
Minar2	-8.551	1.48772e-144	2.04329e-142
Pon2	-8.52624	9.04452e-24	8.19179e-23
Egr4	-8.52258	0.000188309	0.000461453
Snhg14	-8.48701	2.97552e-66	1.0021e-64
Bche	-8.44457	6.47592e-11	2.87782e-10
Slc28a2b	-8.41643	0.0185758	0.0331031
Col15a1	-8.40982	0.0366541	0.0615394
Thbs1	-8.40005	8.01422e-05	0.000204321
Cep295nl	-8.37158	0.0348169	0.0587185
Sprn	-8.36204	3.71902e-127	3.71479e-125
Fam107a	-8.36162	3.4744e-06	1.03403e-05
Mmp11	-8.33289	8.5084e-33	1.11045e-31
Nmnat2	-8.33187	5.80952e-29	6.61901e-28
Rbms3	-8.29473	3.26586e-08	1.17869e-07
Rab42	-8.25688	0.00383233	0.00776893
Sdc3	-8.25586	9.73207e-83	4.71322e-81
Smim3	-8.24227	0.000749141	0.00168069
Sgcd	-8.23036	0.000123146	0.000307646
Arrb1	-8.11039	1.19399e-103	8.10437e-102
Col20a1	-8.09712	1.80751e-37	2.77763e-36
A330015K06Rik	-8.0868	0.0217637	0.0383411
Rcn3	-8.06204	4.63643e-35	6.47407e-34
Arhgef26	-8.02152	6.7943e-37	1.02176e-35
Prickle2	-7.98294	1.49347e-117	1.26227e-115
Iyd	-7.97545	3.09633e-35	4.35119e-34
Sfmbt2	-7.95915	1.79571e-09	7.16815e-09
Anpep	-7.95451	1.39472e-09	5.61465e-09
AI115009	-7.95417	0.0347889	0.0586769
Slc16a7	-7.94727	1.7768e-10	7.66532e-10
Chsy1	-7.86075	9.7062e-75	3.94076e-73
Fgfr3	-7.83778	4.44903e-43	8.20713e-42
Kcnab2	-7.81302	1.93294e-239	1.17176e-236
Igf2os	-7.80982	1.68014e-128	1.68782e-126
Grik3	-7.80364	1.86413e-23	1.6568e-22
Cdk18	-7.77725	3.20938e-89	1.76868e-87
Cacng5	-7.72789	5.45221e-12	2.59967e-11
Ticam2	-7.69444	6.24766e-10	2.58189e-09
Slc22a18	-7.69113	0.0215532	0.0379893
Nr0b2	-7.63151	7.12821e-06	2.05029e-05
Ttpa	-7.62189	0.0023226	0.0048713
Gm39302	-7.58824	0.0252137	0.0438564
Ppp1r1b	-7.57234	1.8987e-06	5.83143e-06
Syt3	-7.57204	9.90089e-95	5.94053e-93
Nhs	-7.56965	4.80255e-20	3.58508e-19
Cntfr	-7.56573	1.94375e-58	5.43262e-57
Homer2	-7.55415	2.53632e-53	6.2449e-52
Prelid2	-7.54582	2.11967e-13	1.10805e-12
Npas2	-7.5419	7.33181e-22	6.04565e-21
Bnip3	-7.5377	2.07534e-10	8.88971e-10
Ccn3	-7.52027	5.30863e-06	1.54975e-05
A930033H14Rik	-7.50528	1.45622e-39	2.38809e-38
Gm38667	-7.50056	0.00124992	0.00271816
Otud1	-7.46798	1.8414e-06	5.66239e-06
Il11ra1	-7.40302	8.82444e-64	2.84128e-62
Gmnc	-7.398	2.51268e-05	6.78538e-05
3110067G11Rik	-7.39348	0.0202962	0.0359468
Il20rb	-7.35966	3.1847e-69	1.14259e-67
Abcc12	-7.34026	0.0031383	0.00645279
4631405J19Rik	-7.32197	0.0314293	0.0535913
Pcdh15	-7.30216	4.03319e-126	3.93908e-124
Fzd1	-7.2857	1.73881e-171	3.51359e-169
Porcn	-7.26212	1.84025e-31	2.29607e-30
Tdh	-7.24895	3.09651e-06	9.28321e-06
2200002J24Rik	-7.23206	6.58291e-61	1.95486e-59
Svopl	-7.22335	2.37518e-15	1.40214e-14
Frzb	-7.20968	9.15128e-75	3.72406e-73
Abcc9	-7.17625	0.0443777	0.0729666
Cacna2d2	-7.17308	1.14812e-17	7.69496e-17
Mylk3	-7.16568	0.0025154	0.00524067
Golm1	-7.16201	8.91187e-152	1.36235e-149
Ano4	-7.12766	0.0471135	0.0770614
Nectin4	-7.12745	8.12536e-51	1.882e-49
Kitl	-7.10956	1.3475e-16	8.55815e-16
Tead3	-7.0861	1.77754e-05	4.88268e-05
Fut4	-7.08454	3.57162e-87	1.89124e-85
Egln3	-7.00344	1.579e-21	1.2751e-20
Susd2	-6.986	4.03743e-27	4.25528e-26
Tmem45a	-6.97493	2.27028e-05	6.15993e-05
Slitrk3	-6.96352	1.07047e-06	3.37073e-06
Col11a1	-6.96172	3.07912e-24	2.849e-23
Kcnq5	-6.94323	3.89034e-09	1.50743e-08
Ptk7	-6.9403	3.45705e-11	1.56395e-10
Adh6b	-6.93989	1.43322e-05	3.98671e-05
Catspere2	-6.90637	3.96689e-05	0.000104743
Islr2	-6.89443	4.31678e-30	5.12071e-29
Jam2	-6.8927	1.7259e-53	4.27344e-52
Olfm1	-6.89015	1.14191e-91	6.51779e-90
Dnm3	-6.88728	3.69456e-38	5.78364e-37
Crybb1	-6.86944	1.56691e-20	1.20027e-19
Nefl	-6.86709	3.03994e-77	1.3003e-75
Prag1	-6.84429	5.10795e-38	7.9608e-37
Zfp454	-6.84171	6.28445e-31	7.699e-30
Muc2	-6.83407	8.56692e-06	2.4465e-05
Grm1	-6.82566	8.33732e-06	2.38442e-05
Lingo2	-6.82182	0.0134065	0.0246714
Gstk1	-6.79721	0.00118362	0.00258069
Ly6g6d	-6.7963	0.000713194	0.0016064
Ccdc177	-6.73764	4.78994e-07	1.56055e-06
Emid1	-6.72832	4.5884e-05	0.000120304
Slc12a3	-6.71791	1.98499e-07	6.68252e-07
Frrs1l	-6.69788	1.18056e-09	4.79203e-09
Npy	-6.69245	6.9813e-134	7.71894e-132
Rab3b	-6.68965	1.67968e-59	4.84078e-58
Prox1os	-6.68159	4.99081e-06	1.46158e-05
1600029I14Rik	-6.66975	0.0226841	0.0398031
Ror2	-6.65912	3.13526e-139	4.05278e-137
Rbp3	-6.64186	2.21137e-14	1.23025e-13
Egfl7	-6.6173	9.94453e-36	1.42714e-34
Myoz3	-6.59152	0.0211987	0.0374056
Fam131c	-6.58452	3.64655e-05	9.67642e-05
Spats2	-6.57723	3.10524e-17	2.03771e-16
Ttyh1	-6.55411	6.81214e-30	7.99449e-29
Dpp10	-6.55197	6.31161e-25	6.0666e-24
Spns2	-6.5469	9.24709e-24	8.36664e-23
Wnt9b	-6.54629	5.49691e-09	2.10717e-08
Olfm3	-6.54572	2.63258e-05	7.095e-05
Ugt1a6a	-6.54483	1.29861e-39	2.13361e-38
Trpa1	-6.54463	0.0377901	0.0632413
Gm14124	-6.53226	0.011542	0.0214649
9430018G01Rik	-6.49752	1.26221e-09	5.1046e-09
Caskin1	-6.49604	2.03525e-81	9.51588e-80
Cdh23	-6.48977	1.25399e-66	4.28062e-65
Pcdhga8	-6.48544	1.53285e-17	1.0192e-16
Map6d1	-6.48219	7.83759e-26	7.83313e-25
Kcnt1	-6.47463	7.43675e-06	2.13624e-05
Rbpms2	-6.43299	0.000234726	0.000568465
Slc2a13	-6.43071	8.05407e-46	1.59989e-44
Myh7b	-6.41275	1.70632e-08	6.27685e-08
Dusp15	-6.39346	5.52844e-63	1.74488e-61
Cdc42ep1	-6.38821	0.00184571	0.00392353
Zfp811	-6.37916	1.56036e-12	7.72488e-12
Fam171a2	-6.37374	1.20151e-05	3.37528e-05
Plvap	-6.36965	2.41007e-17	1.58745e-16
Col1a1	-6.34685	0.0430882	0.0710858
Tspyl5	-6.32758	7.90505e-10	3.23564e-09
A830018L16Rik	-6.31932	7.46581e-80	3.36536e-78
Gabra4	-6.29362	1.68437e-42	3.04956e-41
Spry4	-6.29179	1.76419e-57	4.8536e-56
Nat8l	-6.28445	0.0423249	0.0700303
Vstm5	-6.27814	1.92819e-16	1.21106e-15
Foxq1	-6.26857	7.09993e-10	2.91901e-09
Gm35721	-6.26318	1.27419e-07	4.36481e-07
Camk1d	-6.25756	2.1141e-47	4.44569e-46
Aldh1a1	-6.23137	7.65534e-07	2.44737e-06
Zfp984	-6.21994	1.45611e-25	1.43247e-24
Sh2b2	-6.21088	1.47185e-27	1.57391e-26
Dchs2	-6.20355	8.73459e-22	7.17543e-21
Plpp4	-6.1944	0.047251	0.0772791
Cdh10	-6.18968	9.70416e-14	5.18538e-13
Glyat	-6.15917	2.5074e-09	9.8812e-09
Scd1	-6.15386	7.52626e-31	9.17556e-30
Eef1a2	-6.11825	1.46764e-11	6.8077e-11
Ppp1r14c	-6.1114	1.93396e-05	5.28958e-05
Cngb1	-6.10413	0.000136664	0.000339774
Cspg5	-6.10229	6.8683e-17	4.43462e-16
4933440M02Rik	-6.05879	1.80114e-07	6.08689e-07
Nptx1	-6.05867	1.65955e-128	1.67671e-126
Gucy1b1	-6.05141	0.00742745	0.0143504
Amer3	-6.04987	2.67289e-26	2.71772e-25
Hdac7	-6.04755	2.18603e-91	1.23571e-89
C2cd4a	-5.96736	3.56656e-42	6.37845e-41
Rab40b	-5.88617	1.13432e-34	1.5628e-33
Cdo1	-5.886	1.13424e-64	3.72015e-63
Grm2	-5.87472	0.014934	0.0271837
Fjx1	-5.87009	9.37057e-09	3.526e-08
Cers1	-5.86066	9.04686e-09	3.40784e-08
Stac2	-5.84555	1.07926e-45	2.14146e-44
Tnfrsf25	-5.84415	0.00304513	0.00627221
Fam162a	-5.84006	5.60398e-09	2.14589e-08
Arhgef10l	-5.82739	2.4424e-84	1.22329e-82
Rasl12	-5.81262	0.00332135	0.00680766
1700109G15Rik	-5.80512	0.0497015	0.0807759
Dlk2	-5.79479	0.00340894	0.00697095
Cacnb4	-5.79052	5.39865e-19	3.84399e-18
Mdga2	-5.78651	1.70415e-16	1.0738e-15
Tram1l1	-5.78199	2.38358e-65	7.92123e-64
Slc8a3	-5.7801	5.79918e-36	8.43953e-35
Platr26	-5.77069	0.00874835	0.0166392
Cgnl1	-5.76814	0.0322237	0.0547707
Nhlh2	-5.74451	5.0633e-10	2.10432e-09
Coro1a	-5.73366	1.02634e-47	2.17649e-46
Grin3a	-5.73342	3.66446e-14	2.01065e-13
Ramp3	-5.71597	0.00313544	0.00644766
Gpr156	-5.67844	0.0124321	0.0230083
Olfm2	-5.6568	5.42077e-34	7.31368e-33
Gm36210	-5.652	2.20743e-06	6.72443e-06
Nrxn2	-5.62754	4.80194e-40	8.03217e-39
Tesc	-5.61206	2.57517e-36	3.80113e-35
Stard9	-5.60412	4.44324e-114	3.58313e-112
Cbr3	-5.60062	1.06066e-32	1.37713e-31
Tgfbi	-5.59117	3.28841e-10	1.38634e-09
Klhl23	-5.56602	4.39692e-85	2.24703e-83
Rnf212b	-5.5625	0.013757	0.0252504
Nell1	-5.55441	4.18519e-39	6.78741e-38
Vangl2	-5.54224	1.12161e-35	1.60238e-34
Kcnab1	-5.53922	1.47788e-15	8.84914e-15
Gm26520	-5.53677	9.83373e-06	2.79059e-05
Meox1	-5.52228	3.98981e-15	2.3264e-14
Kif21b	-5.51944	2.02055e-11	9.28906e-11
Nradd	-5.48367	0.0171179	0.0307387
Sall1	-5.47862	0.00126762	0.00275495
Cpne2	-5.46773	1.25248e-122	1.12916e-120
Cavin1	-5.42051	3.21275e-11	1.45717e-10
Sema5a	-5.41194	0.000107493	0.000270463
Gnai1	-5.40367	1.51292e-53	3.76198e-52
Pdk1	-5.38066	1.0285e-08	3.86017e-08
C1qa	-5.38051	3.75021e-39	6.08759e-38
Casq2	-5.36334	0.0464648	0.0760994
Gpc3	-5.3376	9.49199e-05	0.00024003
Tex15	-5.33418	2.60845e-96	1.609e-94
Kif7	-5.31062	1.75544e-23	1.56494e-22
Cubn	-5.29587	0.00262418	0.00545116
Sytl2	-5.28836	0.024561	0.0428102
Scd2	-5.25736	1.80527e-43	3.36907e-42
Bcam	-5.25724	4.73549e-88	2.55368e-86
Gpr1	-5.23771	0.0286067	0.0491888
Ubr4	-5.23216	1.12055e-70	4.20027e-69
Ptchd4	-5.22944	0.00010517	0.000264695
Thnsl2	-5.2206	6.70303e-10	2.76229e-09
Etv4	-5.21261	1.59964e-20	1.22481e-19
Atp7b	-5.20337	1.27282e-09	5.14395e-09
Jph3	-5.195	6.31655e-35	8.77826e-34
Cpn1	-5.1681	2.35092e-54	5.94665e-53
Cldn11	-5.14522	2.16223e-27	2.29541e-26
Clip4	-5.14308	4.15776e-07	1.36318e-06
F13a1	-5.13793	9.0837e-26	9.05794e-25
Ece2	-5.13122	2.00151e-110	1.51666e-108
Xkr5	-5.11736	2.0733e-30	2.49648e-29
Fabp3	-5.10799	6.02624e-12	2.86405e-11
Tpd52l1	-5.08973	3.90032e-13	2.00198e-12
Ppfia4	-5.07898	1.08777e-13	5.79836e-13
Zfp879	-5.05716	1.65069e-20	1.26225e-19
Cc2d2b	-5.04904	3.55235e-30	4.23679e-29
Fgfr4	-5.0481	4.06691e-29	4.66077e-28
Adgrl3	-5.02889	7.19272e-41	1.23484e-39
Chst1	-5.0234	7.6494e-56	2.00711e-54
Lypd1	-5.02137	0.000133311	0.000331767
St6galnac6	-5.02096	4.15681e-119	3.56471e-117
Slc34a1	-5.01443	0.00486839	0.00973345
Ncan	-4.98858	2.69335e-76	1.13547e-74
Arhgap24	-4.96589	3.14956e-171	6.22127e-169
Mt3	-4.95593	2.68231e-43	4.99523e-42
Apcdd1	-4.94056	5.653e-61	1.68726e-59
Mgll	-4.93812	0.000743884	0.00166975
Gdpd5	-4.93698	2.73018e-28	3.03009e-27
Myl4	-4.9327	7.55223e-05	0.000193033
Astn2	-4.93091	4.13748e-08	1.47839e-07
Lingo1	-4.91867	3.00663e-148	4.40471e-146
G430095P16Rik	-4.89389	6.56169e-06	1.89447e-05
Dmrta2	-4.87804	1.11078e-14	6.287e-14
A730043L09Rik	-4.87595	0.0239614	0.0418605
Ccdc33	-4.87585	3.34309e-11	1.51473e-10
Eepd1	-4.87021	8.22089e-103	5.49518e-101
Mmp15	-4.86859	8.16823e-11	3.60889e-10
Frem2	-4.84913	3.65985e-11	1.65356e-10
Kif13b	-4.84589	1.37163e-180	3.30319e-178
Kcnq1	-4.84163	5.96661e-05	0.000154482
Tpbg	-4.82994	1.24422e-09	5.03763e-09
Slc18a3	-4.82922	2.83662e-25	2.76276e-24
Sema6b	-4.8167	1.97794e-57	5.42467e-56
Spock2	-4.79961	1.07523e-25	1.06373e-24
Vasn	-4.79748	1.09065e-55	2.84899e-54
Gsta4	-4.7902	2.05403e-05	5.59844e-05
Necab2	-4.7896	3.304e-64	1.07365e-62
Sord	-4.76581	2.18392e-80	9.94647e-79
St8sia5	-4.76222	9.02905e-39	1.44301e-37
Itprip	-4.76076	6.01641e-48	1.28204e-46
Tpbgl	-4.75519	6.93402e-10	2.85347e-09
Anxa2	-4.75511	5.66023e-17	3.67455e-16
Vav2	-4.75257	3.29094e-88	1.79117e-86
Zfp345	-4.74595	1.29114e-11	6.00482e-11
Kank2	-4.73381	2.27568e-115	1.89604e-113
Aqp11	-4.73316	1.83572e-68	6.48032e-67
B3gat1	-4.72559	5.76364e-10	2.3858e-09
Ptgr1	-4.71824	1.21923e-39	2.00694e-38
Phex	-4.71428	2.48167e-13	1.29115e-12
Kcnj3	-4.71317	1.03067e-05	2.9168e-05
Igdcc4	-4.70028	5.75813e-14	3.12143e-13
Dclk1	-4.66687	5.37557e-24	4.922e-23
Cyp46a1	-4.65124	5.94551e-29	6.76956e-28
Camk2b	-4.65107	2.55682e-105	1.80518e-103
Pcdhga1	-4.64935	3.82175e-40	6.4048e-39
Cartpt	-4.64824	1.3996e-21	1.13283e-20
Pcdh10	-4.64733	2.67018e-44	5.07478e-43
Plekhg5	-4.64371	1.96243e-72	7.75269e-71
Lrig1	-4.63951	9.93362e-37	1.48497e-35
Noct	-4.63267	1.19313e-93	7.11023e-92
B3galt2	-4.62778	7.48393e-65	2.46843e-63
Etv1	-4.623	7.61106e-51	1.7652e-49
P4ha2	-4.61904	7.37438e-21	5.74652e-20
Zkscan16	-4.61575	6.51188e-63	2.05159e-61
Dclk2	-4.59975	7.26545e-14	3.91559e-13
Fam20a	-4.59037	2.72258e-41	4.73422e-40
Slc16a1	-4.58659	6.08607e-27	6.36107e-26
Lrrc17	-4.56859	8.40724e-36	1.21147e-34
Diras2	-4.56437	1.05891e-14	6.00895e-14
H2bu2	-4.56018	6.65011e-38	1.03368e-36
Podxl2	-4.55447	3.22309e-13	1.66213e-12
Hes5	-4.55234	5.80156e-08	2.04474e-07
Mical1	-4.55143	0.0162055	0.0292708
Ttll9	-4.54771	4.00014e-24	3.68373e-23
Mecom	-4.53901	1.7128e-06	5.28633e-06
Ngfr	-4.53044	2.57496e-16	1.60809e-15
Adgrb2	-4.527	0.000384686	0.000904599
Wnt4	-4.52306	6.38411e-53	1.55232e-51
Ebf4	-4.52227	2.38873e-06	7.25786e-06
Slc41a2	-4.5167	6.41558e-52	1.52826e-50
Srgap3	-4.51512	2.64215e-14	1.46434e-13
Zfpm1	-4.51247	3.6286e-14	1.99222e-13
Gdf1	-4.5118	2.45034e-09	9.66284e-09
Loxl4	-4.50613	7.4181e-15	4.26317e-14
Galnt14	-4.50525	1.53458e-24	1.44499e-23
Rtl9	-4.49216	0.0133753	0.0246243
Gm9222	-4.4838	1.64683e-86	8.61644e-85
Mir9-3hg	-4.46821	0.0099222	0.0186878
Tmem74b	-4.45536	7.17915e-05	0.000184059
Pcdhb20	-4.42951	1.2284e-92	7.22248e-91
Iqsec1	-4.42941	9.36162e-137	1.10455e-134
Dctd	-4.41578	3.02054e-25	2.93539e-24
Gm2762	-4.41124	8.37849e-28	9.06982e-27
4930506A18Rik	-4.39929	0.0318335	0.0541754
Hey1	-4.39898	2.70316e-56	7.16765e-55
H2-M10.1	-4.38852	3.14239e-08	1.13599e-07
Sncb	-4.38174	9.6394e-28	1.03836e-26
Fbxo41	-4.37826	2.14037e-31	2.65814e-30
Bcan	-4.37743	6.56155e-16	4.01644e-15
Cables1	-4.36511	2.52712e-38	3.98089e-37
Dnah7b	-4.35734	8.82509e-15	5.02901e-14
Gipr	-4.34631	1.19387e-30	1.44646e-29
Crlf2	-4.3419	4.32933e-20	3.24146e-19
L3hypdh	-4.34104	4.73611e-06	1.39046e-05
Gm41177	-4.33981	0.000386749	0.000908964
Gm30606	-4.33631	6.27333e-09	2.38971e-08
Agxt2	-4.33277	0.000229326	0.000556306
Afap1	-4.32778	5.02158e-131	5.31803e-129
Slc5a5	-4.31782	3.58905e-33	4.73691e-32
Cracr2a	-4.30806	5.40843e-36	7.88394e-35
Tat	-4.30427	2.02509e-12	9.96114e-12
Car2	-4.29463	1.5432e-13	8.12989e-13
Kcnmb4	-4.29453	2.09031e-07	7.02365e-07
Klhl38	-4.28084	0.0342701	0.0579018
I920046F24Rik	-4.27705	0.000531863	0.00122144
Pdzrn4	-4.27375	9.73328e-05	0.000245778
Fam102b	-4.26549	1.91595e-20	1.46191e-19
Adcy8	-4.26438	0.0034357	0.00702076
Zfp977	-4.25919	2.68887e-05	7.24006e-05
Ceacam10	-4.25445	0.00625205	0.0122477
Zdhhc14	-4.25165	1.56745e-155	2.55147e-153
Kcnc4	-4.24395	4.18799e-13	2.1465e-12
Ttc12	-4.22827	8.05421e-19	5.69333e-18
Gm6277	-4.22726	0.000428976	0.00099992
Slc41a3	-4.22678	3.10714e-47	6.49506e-46
Meioc	-4.22615	0.0232323	0.0406796
Insm2	-4.21731	3.81394e-10	1.60251e-09
Sorcs2	-4.21701	2.00331e-58	5.59018e-57
Gpr157	-4.21253	3.67246e-72	1.42836e-70
Olfml2b	-4.21135	3.46583e-56	9.17609e-55
Pid1	-4.20608	5.20022e-40	8.67361e-39
Cdh8	-4.20325	1.28968e-138	1.63112e-136
Gm34181	-4.20245	0.00698105	0.013552
Mapt	-4.18929	2.14473e-42	3.85919e-41
Fn1	-4.18758	5.37828e-05	0.000140116
Rasgrp2	-4.17455	0.000480476	0.00111112
Rnf208	-4.16911	1.66379e-06	5.14049e-06
Hykk	-4.15951	6.99097e-28	7.6147e-27
Megf10	-4.15779	0.00478923	0.00958827
Hs3st1	-4.13924	2.34092e-31	2.90426e-30
Sema3f	-4.13166	4.54698e-09	1.75336e-08
Cpne6	-4.1225	0.0431738	0.0712137
Loxl2	-4.12232	3.46746e-88	1.88142e-86
Rbm20	-4.11411	6.24976e-37	9.41481e-36
Col6a3	-4.1098	2.27188e-34	3.0985e-33
Msrb3	-4.10933	2.18012e-06	6.64585e-06
Gm14321	-4.10704	5.02179e-08	1.77954e-07
Chsy3	-4.08625	0.0005112	0.00117737
Spp2	-4.08318	2.71078e-05	7.29156e-05
Cdh18	-4.07804	1.73491e-30	2.09333e-29
Hgsnat	-4.05974	1.3711e-117	1.16444e-115
Pcdhb18	-4.03749	4.58695e-36	6.69755e-35
Wnk3	-4.01071	1.16938e-67	4.07084e-66
Hspa12a	-4.00524	4.78771e-145	6.62739e-143
Adarb2	-4.00502	1.1979e-59	3.48084e-58
Akap12	-3.99562	3.80936e-46	7.67109e-45
Iglon5	-3.9731	3.24196e-55	8.35684e-54
1600014C23Rik	-3.96972	0.00808754	0.0154997
Ndst4	-3.96621	2.66112e-14	1.47439e-13
Rad51ap2	-3.95369	1.22177e-06	3.82661e-06
Osbp2	-3.94429	1.78377e-61	5.40666e-60
Prlr	-3.93873	9.11243e-17	5.83806e-16
Ism1	-3.93429	1.54634e-23	1.38392e-22
Ovol2	-3.93105	5.46881e-44	1.03378e-42
Gm38413	-3.92098	1.24154e-06	3.88437e-06
Rab26	-3.91836	1.03928e-05	2.93975e-05
Apod	-3.90909	0.0164127	0.0296206
Mfhas1	-3.90771	4.58515e-38	7.15869e-37
Ppm1e	-3.89728	3.69141e-105	2.5958e-103
Kcnt2	-3.89177	7.35408e-31	8.97188e-30
Pard6g	-3.87592	5.6127e-115	4.63245e-113
Nyap2	-3.87396	2.29456e-15	1.35682e-14
Hip1	-3.87319	8.67348e-158	1.46615e-155
Pcp4	-3.87183	4.25207e-21	3.36415e-20
Papss2	-3.86782	2.60808e-77	1.11829e-75
Kcna4	-3.85631	1.49077e-10	6.48384e-10
Kctd16	-3.85514	1.77783e-06	5.47839e-06
Kcnq2	-3.84994	1.88822e-26	1.93106e-25
Gm11529	-3.84766	0.00115731	0.00252771
Gm5532	-3.84713	0.000822254	0.00183302
Armh4	-3.82309	7.68938e-09	2.91209e-08
Thsd4	-3.82249	4.94996e-06	1.4501e-05
Fbn2	-3.79724	0.00469936	0.00942552
Shisa2	-3.79707	1.85586e-17	1.23024e-16
Shf	-3.79535	3.46149e-51	8.08141e-50
Lgals1	-3.79328	0.00310385	0.00638718
Plk5	-3.78149	1.56379e-09	6.2637e-09
Vsnl1	-3.77669	2.38759e-29	2.76508e-28
Mt1	-3.75329	1.53914e-46	3.1573e-45
Onecut3	-3.74815	0.0349956	0.0590029
Clybl	-3.74767	4.99929e-22	4.17716e-21
Prickle1	-3.73355	1.74747e-65	5.82931e-64
Nqo1	-3.73293	1.64517e-10	7.11489e-10
Cd81	-3.72457	3.10467e-43	5.76957e-42
Tafa4	-3.72307	3.07073e-07	1.01817e-06
Adamts5	-3.71958	0.00334835	0.00685821
Ccdc6	-3.71477	1.55208e-120	1.35749e-118
2410004P03Rik	-3.70638	0.0250634	0.0436122
Pgam1	-3.70392	3.63606e-16	2.25078e-15
P2ry2	-3.70342	0.0261667	0.0454017
Ak1	-3.69425	2.18881e-106	1.55787e-104
Gli2	-3.6849	7.18963e-05	0.000184274
Ttc21a	-3.68112	2.42435e-06	7.35844e-06
Nkpd1	-3.681	5.89371e-05	0.000152661
Gria3	-3.67792	1.53759e-58	4.31112e-57
Prss23	-3.67563	0.00518373	0.0103147
Myorg	-3.67225	4.37713e-60	1.2825e-58
Rab20	-3.67137	9.76448e-08	3.38512e-07
Cnnm1	-3.66983	1.63788e-49	3.64481e-48
BC048507	-3.66152	0.0127956	0.0236164
Dact3	-3.6562	1.30505e-32	1.68821e-31
Ccdc63	-3.65473	0.0076516	0.0147479
Zfp976	-3.65321	2.40655e-34	3.27962e-33
Hacd4	-3.6491	1.38837e-29	1.61746e-28
Gm5820	-3.64634	3.07231e-05	8.21839e-05
Hpca	-3.63776	2.33122e-18	1.61413e-17
Efhd1	-3.63477	0.0306446	0.0523651
Btbd11	-3.62669	9.05453e-100	5.78832e-98
Gm19410	-3.61953	9.67212e-09	3.63558e-08
Mxd3	-3.61603	9.26065e-67	3.17353e-65
Ntrk3	-3.60118	1.06054e-15	6.41356e-15
Nes	-3.59396	3.51393e-37	5.34385e-36
Flrt1	-3.58478	1.38152e-76	5.85231e-75
Slc7a2	-3.57987	2.21096e-62	6.81908e-61
BC034090	-3.56823	7.73544e-59	2.17931e-57
Plin5	-3.5671	0.000144238	0.000357848
Gng7	-3.5653	1.33299e-50	3.07129e-49
Aldh2	-3.56504	1.10486e-28	1.24429e-27
Best3	-3.55482	1.61829e-34	2.21742e-33
Cldn23	-3.55431	0.0273699	0.0472841
Rdm1	-3.55415	1.1208e-08	4.19763e-08
Hoga1	-3.53568	1.12219e-09	4.56248e-09
BC039966	-3.53255	4.86581e-32	6.1807e-31
Slc35f1	-3.5275	1.01642e-56	2.72805e-55
Mrln	-3.52374	3.29746e-06	9.83197e-06
Chst10	-3.52289	6.394e-133	6.98177e-131
Slc22a4	-3.52234	2.07335e-11	9.51865e-11
Creb5	-3.52215	1.3872e-06	4.31705e-06
Hspa1a	-3.5189	5.94893e-07	1.92e-06
Selenon	-3.51199	1.04317e-166	1.85242e-164
Tln2	-3.50953	7.0666e-125	6.78857e-123
Adamts17	-3.50271	2.28419e-19	1.65934e-18
Pld5	-3.50039	1.34245e-31	1.68693e-30
Vangl1	-3.49774	2.84057e-76	1.19467e-74
Pcdhgb2	-3.48742	6.46259e-33	8.4596e-32
Crtap	-3.4836	2.42797e-86	1.26658e-84
Adam32	-3.48273	3.63758e-09	1.41229e-08
Gm30794	-3.47943	2.65587e-07	8.85291e-07
Adcyap1r1	-3.47864	0.018077	0.0322993
Lmcd1	-3.476	5.74264e-55	1.47596e-53
Galr2	-3.46946	1.50328e-19	1.10207e-18
Pcdhgb8	-3.46741	5.12623e-07	1.6661e-06
Reep1	-3.46361	1.81099e-52	4.37325e-51
Garem1	-3.46333	6.44795e-72	2.48586e-70
Kcp	-3.4622	0.0119567	0.0221893
Slc16a9	-3.46115	9.56624e-23	8.29263e-22
Strip2	-3.4596	3.31116e-53	8.09599e-52
Tshr	-3.45787	4.40427e-06	1.29737e-05
Agt	-3.45467	1.1832e-05	3.32809e-05
Osr2	-3.44832	0.000649312	0.00147251
Rab15	-3.445	7.42647e-17	4.78583e-16
Dner	-3.43217	9.29191e-31	1.1289e-29
Pdgfc	-3.41743	0.00283064	0.00585235
Isl2	-3.41522	3.12553e-12	1.52207e-11
Tmem26	-3.41365	0.0491317	0.0799978
Osbpl10	-3.41362	2.66683e-51	6.23443e-50
6430571L13Rik	-3.4098	5.78713e-19	4.11228e-18
Flnc	-3.40656	0.0104521	0.0195955
Cdh4	-3.40563	1.00439e-70	3.77289e-69
Pcdha5	-3.39308	1.09952e-37	1.69558e-36
Ece1	-3.38831	7.97322e-54	1.99104e-52
Septin3	-3.3848	3.59741e-91	2.02052e-89
Rbm11	-3.3683	1.31051e-12	6.5284e-12
Pcdhb14	-3.36826	3.91782e-134	4.3592e-132
Asxl3	-3.36457	0.00395594	0.0080066
Pfkl	-3.3616	2.21804e-08	8.09995e-08
Ntrk2	-3.36141	1.4534e-123	1.35909e-121
Grin1os	-3.35703	5.28596e-25	5.10308e-24
Proz	-3.34468	7.04117e-09	2.67409e-08
Arhgap42	-3.3398	0.0403016	0.0669789
Ces1d	-3.33253	7.04701e-06	2.0286e-05
Cd93	-3.33015	3.90562e-08	1.39924e-07
Grin1	-3.31977	3.1045e-60	9.15724e-59
Gpd2	-3.31904	3.36964e-81	1.57131e-79
Smarca2	-3.31534	3.19319e-98	2.00487e-96
Otop3	-3.31008	2.1399e-28	2.39006e-27
Pcdhgb7	-3.30711	3.08343e-18	2.11993e-17
Igf2	-3.30574	7.61748e-135	8.75263e-133
St3gal4	-3.30457	1.80148e-39	2.94879e-38
6430584L05Rik	-3.30393	0.0423856	0.0701175
Pcdhb19	-3.29756	1.86144e-50	4.2665e-49
Gja10	-3.29682	0.0114832	0.0213692
Prss53	-3.29383	7.51008e-19	5.31725e-18
Gpr62	-3.29248	0.000974735	0.0021541
Crybb3	-3.28857	1.11202e-19	8.19674e-19
A330074K22Rik	-3.28174	7.41811e-13	3.74205e-12
Plk3	-3.28102	3.54113e-33	4.67717e-32
A330094K24Rik	-3.27704	6.92468e-08	2.42599e-07
Lats2	-3.27143	3.43018e-38	5.37456e-37
4930447F24Rik	-3.26879	0.0252569	0.0439272
Aldoc	-3.2669	5.75575e-09	2.1997e-08
Gm10638	-3.26568	5.19653e-06	1.51803e-05
Tlcd5	-3.2651	3.92968e-06	1.16244e-05
Prdm5	-3.26481	0.000327719	0.000778134
Nfia	-3.2639	3.01432e-40	5.08071e-39
Lgi2	-3.25878	2.77245e-45	5.44577e-44
2210408F21Rik	-3.25606	2.72923e-13	1.41367e-12
Popdc3	-3.25072	6.71444e-30	7.88509e-29
Pcdh20	-3.24511	2.18292e-10	9.33033e-10
A830019P07Rik	-3.24407	1.70871e-07	5.78466e-07
1700001L19Rik	-3.23953	0.00713082	0.0138199
Adra2a	-3.23827	1.08549e-79	4.85571e-78
Agtpbp1	-3.22928	2.82302e-137	3.3761e-135
Svop	-3.22519	8.32917e-51	1.92667e-49
Snta1	-3.21725	3.93168e-31	4.85386e-30
Syndig1l	-3.2155	6.25782e-39	1.00468e-37
Basp1	-3.2084	3.67812e-11	1.66054e-10
Kcnh5	-3.20662	1.26647e-32	1.64072e-31
Disp3	-3.2004	5.07322e-26	5.10516e-25
Gsg1l	-3.20021	0.000349731	0.000826726
P2ry6	-3.19802	5.10365e-56	1.34921e-54
Gabrr2	-3.19353	0.0265053	0.0459394
Cacng2	-3.18971	5.34193e-08	1.88804e-07
Lingo4	-3.18878	1.40106e-07	4.77985e-07
C630004L07Rik	-3.18728	4.49256e-05	0.000117967
Amot	-3.17914	1.41112e-33	1.88364e-32
Eva1c	-3.17437	8.01736e-14	4.30893e-13
Cxcr4	-3.17193	3.11595e-06	9.32232e-06
Vstm2l	-3.17153	1.54213e-48	3.33055e-47
R74862	-3.16548	7.25333e-08	2.53456e-07
Zdhhc22	-3.16443	2.15164e-10	9.20336e-10
Asap2	-3.16287	1.34765e-71	5.17288e-70
Ctnnbip1	-3.1617	1.13335e-36	1.6885e-35
Cacng4	-3.15545	9.96277e-70	3.63372e-68
Arhgap28	-3.15152	3.70244e-12	1.79111e-11
H2ac20	-3.15142	0.0214085	0.037757
Apob	-3.15065	1.13963e-15	6.87059e-15
St6galnac3	-3.14661	3.66993e-11	1.65769e-10
Nphp3	-3.1458	9.14129e-26	9.1102e-25
Rtn4r	-3.14501	1.92425e-24	1.80129e-23
Phf19	-3.14058	2.70903e-124	2.56047e-122
Plppr5	-3.13987	9.05741e-10	3.69699e-09
Neto2	-3.12555	2.02958e-109	1.5183e-107
Ppil6	-3.12329	0.000374211	0.000880791
Tspan7	-3.12282	2.49389e-83	1.23153e-81
B3glct	-3.1208	7.77231e-70	2.85255e-68
Ankrd35	-3.11985	1.8927e-16	1.19004e-15
Gm2788	-3.11159	4.7731e-15	2.77208e-14
Pcdha9	-3.10329	3.44846e-81	1.60381e-79
Hic1	-3.10311	0.000282819	0.000678395
Unc13c	-3.10255	9.82505e-07	3.10488e-06
Xpnpep2	-3.10029	0.00128391	0.00278689
Olfml3	-3.09455	8.38202e-06	2.39642e-05
4921525O09Rik	-3.091	9.61614e-05	0.000242995
Adamtsl2	-3.09087	5.1226e-06	1.49842e-05
Xkr8	-3.09086	1.55879e-34	2.1409e-33
Lrrc3	-3.08983	6.04512e-07	1.94854e-06
Gpr146	-3.08718	7.87653e-12	3.72029e-11
Nr4a2	-3.08187	3.08918e-15	1.81026e-14
Fam13c	-3.07477	5.21255e-08	1.84417e-07
Pgk1	-3.07451	3.64765e-09	1.41589e-08
Slitrk6	-3.07109	1.34249e-70	5.0215e-69
H6pd	-3.07004	2.04211e-82	9.75553e-81
Frg2f1	-3.06678	1.79864e-23	1.60183e-22
Phyhd1	-3.06431	1.74771e-08	6.4224e-08
Gm12299	-3.05968	1.48788e-08	5.50326e-08
Prkaa2	-3.05878	2.18306e-06	6.65364e-06
Gng3	-3.0579	3.29823e-05	8.79194e-05
Rcor2	-3.05673	1.39358e-44	2.67457e-43
Fam189a2	-3.05036	1.52235e-07	5.17356e-07
Sptssa	-3.05004	3.32582e-58	9.23665e-57
Adssl1	-3.04928	9.83736e-32	1.24061e-30
P4ha3	-3.04705	0.000316536	0.000753107
Abat	-3.04546	7.23247e-105	5.04551e-103
Rtkn	-3.04422	1.16152e-17	7.77888e-17
Parvb	-3.04399	3.11859e-68	1.0965e-66
Kcnn2	-3.04087	2.2948e-13	1.19747e-12
Panx1	-3.03375	1.24243e-35	1.77144e-34
Csf2ra	-3.03168	1.04541e-16	6.68548e-16
Nacc2	-3.02464	2.29425e-15	1.35682e-14
Csn3	-3.0242	0.000222172	0.000539995
Ppp1r14a	-3.01753	8.03484e-05	0.000204803
H2ac10	-3.01613	0.00916865	0.0173672
Car13	-3.0087	2.32664e-09	9.18742e-09
Abca1	-2.99961	1.10751e-08	4.14873e-08
Boc	-2.99668	8.86783e-24	8.0359e-23
Ccdc113	-2.99532	0.0169406	0.0304701
Steap3	-2.99468	2.20487e-11	1.01073e-10
Six3os1	-2.9917	0.000329007	0.000780454
Syn3	-2.98849	5.47006e-13	2.78171e-12
1700012D01Rik	-2.9867	9.2032e-07	2.91518e-06
Matn2	-2.9853	1.35797e-11	6.3023e-11
Cetn4	-2.98196	6.09556e-21	4.7754e-20
Gm15612	-2.9784	0.00291432	0.0060176
Cenpp	-2.9776	8.80187e-34	1.1776e-32
Clstn2	-2.97651	6.49468e-27	6.78007e-26
Akt2	-2.97341	6.80917e-199	2.13759e-196
Stard4	-2.97319	1.54045e-69	5.58375e-68
Mboat1	-2.97112	3.962e-72	1.53757e-70
Kifc3	-2.96335	2.02454e-90	1.12989e-88
Rap1gapos	-2.96077	0.00143237	0.00309083
Bend4	-2.96041	5.81018e-64	1.87763e-62
Gls2	-2.95709	3.55418e-27	3.7527e-26
Prr5l	-2.95478	0.000488908	0.00112899
Chl1	-2.95463	2.29647e-32	2.94901e-31
Rasl2-9	-2.95414	1.29368e-05	3.62264e-05
Pcdhac1	-2.95219	3.29513e-14	1.81423e-13
Adgre5	-2.94722	0.0019624	0.004156
Zfp469	-2.94539	0.0336905	0.0570596
6720473M11Rik	-2.94417	0.0377332	0.0631582
Tspear	-2.94161	0.0201255	0.035666
Rflnb	-2.94083	1.75308e-34	2.39837e-33
Dach1	-2.9396	2.94597e-61	8.86817e-60
Pcdhgc4	-2.9367	1.31564e-64	4.29907e-63
Cotl1	-2.93538	2.28662e-84	1.14854e-82
Gm6961	-2.93205	0.0339221	0.0574077
Hapln1	-2.93135	0.000534202	0.00122633
Pcdh1	-2.92846	7.76541e-28	8.43732e-27
Slc22a17	-2.9269	1.38093e-22	1.18771e-21
Sh3pxd2b	-2.92545	7.91393e-15	4.53478e-14
Tpi1	-2.92306	5.17698e-09	1.98758e-08
Syt17	-2.91972	5.78365e-11	2.57932e-10
Pcdh7	-2.91754	2.60273e-10	1.10468e-09
Aatk	-2.91688	7.67248e-29	8.6741e-28
Asb16	-2.91403	3.97813e-12	1.92131e-11
Cdk5r1	-2.90998	3.79842e-45	7.4361e-44
Dock11	-2.90302	5.63979e-71	2.13221e-69
Mafa	-2.90192	3.43113e-42	6.1425e-41
Rit2	-2.90097	1.17602e-27	1.26217e-26
Dclk3	-2.89878	0.0081116	0.0155424
Krtap16-1	-2.89833	0.00442566	0.00890807
Rassf8	-2.89202	8.47353e-115	6.96097e-113
Tnfsf9	-2.88317	1.84617e-22	1.57246e-21
Marchf3	-2.88081	1.00834e-35	1.44589e-34
Eno1b	-2.87828	2.75343e-07	9.16767e-07
Pmepa1	-2.871	1.07726e-26	1.11532e-25
Man1c1	-2.86915	1.23571e-59	3.57888e-58
Fbln5	-2.86705	3.28283e-11	1.48819e-10
Prom1	-2.86424	4.02643e-61	1.20793e-59
Akap3	-2.8579	7.84772e-06	2.25246e-05
Rgs10	-2.85605	1.2674e-26	1.3068e-25
Gamt	-2.85581	3.34248e-07	1.10473e-06
Morn5	-2.85056	0.0346656	0.0585082
H4c8	-2.84957	5.61793e-09	2.1503e-08
Mcub	-2.84324	2.09008e-16	1.30993e-15
Sez6	-2.83319	5.73198e-93	3.40433e-91
Adam5	-2.82905	1.06087e-05	2.99841e-05
Mirg	-2.82462	7.63053e-15	4.37809e-14
Sycp2	-2.82079	0.00427664	0.00862194
Ttc34	-2.81963	0.0414506	0.0687325
4933405L10Rik	-2.81693	0.0268537	0.0464883
Fbxo43	-2.80861	0.00225274	0.00473495
Gys1	-2.80702	2.68826e-08	9.77447e-08
Eno1	-2.80551	4.83084e-07	1.573e-06
Pacsin3	-2.80399	4.46288e-09	1.72193e-08
Pcdhgc5	-2.79972	2.14693e-27	2.28054e-26
Tlcd3b	-2.79209	1.71355e-81	8.05461e-80
Ddah2	-2.79101	2.29139e-10	9.77973e-10
C130046K22Rik	-2.79047	1.19768e-48	2.59302e-47
Septin4	-2.78694	2.17114e-13	1.13462e-12
Zfp385c	-2.78685	0.00185965	0.00395174
Azin2	-2.78382	3.2438e-09	1.26612e-08
Slc45a1	-2.78352	4.8618e-07	1.58249e-06
P2rx3	-2.78093	0.00158257	0.00339661
Bves	-2.78024	1.20425e-56	3.22725e-55
H2bc7	-2.77957	0.0491283	0.0799978
3110045C21Rik	-2.77697	1.76146e-09	7.03783e-09
Gk	-2.77485	3.92358e-34	5.33049e-33
Vmn2r1	-2.77383	0.0167569	0.0301701
Arhgef9	-2.77203	2.99527e-44	5.68648e-43
H2bc9	-2.7697	3.20711e-05	8.55943e-05
Zfp937	-2.76881	6.95663e-59	1.96304e-57
Mt2	-2.76841	4.00774e-33	5.27366e-32
Rph3a	-2.76747	5.92799e-08	2.08762e-07
Naaladl2	-2.76649	0.00590815	0.0116219
Trim2	-2.76323	4.3715e-43	8.07258e-42
Dtna	-2.75898	3.46436e-14	1.90561e-13
Lockd	-2.75693	7.40187e-56	1.94798e-54
Ccnd2	-2.75446	7.54073e-24	6.8545e-23
Insyn2a	-2.7504	0.00101916	0.00224719
Gm30948	-2.74746	0.0314681	0.0536366
Ugt1a7c	-2.74635	0.0206131	0.0364713
Usp2	-2.74248	9.69622e-15	5.51114e-14
Cntrob	-2.73922	5.88349e-55	1.50995e-53
Trim5	-2.73398	3.93072e-09	1.52274e-08
Pgm1	-2.72941	3.23506e-10	1.3645e-09
Gm11762	-2.72878	0.0220386	0.0387942
Elovl6	-2.72557	5.45546e-45	1.06092e-43
Trim62	-2.72289	7.24459e-71	2.72719e-69
Dhrs4	-2.72031	2.27743e-137	2.74227e-135
Dpf1	-2.72019	1.40885e-50	3.24183e-49
Fam217b	-2.71919	2.94257e-50	6.6835e-49
Isca1	-2.71804	1.37261e-170	2.68116e-168
Fam118a	-2.7153	1.06419e-63	3.41395e-62
Hspa1b	-2.71235	1.35714e-06	4.22873e-06
Pla2g2d	-2.71019	6.55871e-32	8.30707e-31
Nnat	-2.70669	1.12724e-07	3.88339e-07
Klhl4	-2.70585	7.5119e-08	2.62282e-07
Tubb6	-2.70554	2.50437e-61	7.55178e-60
Dnase2a	-2.70302	2.54347e-46	5.16926e-45
P3h2	-2.70178	2.87987e-11	1.31195e-10
Tm7sf2	-2.69666	3.94688e-18	2.69775e-17
Kazald1	-2.69562	4.08032e-15	2.3776e-14
Ncald	-2.69422	2.74703e-46	5.55089e-45
Tspan33	-2.69166	4.81524e-15	2.79564e-14
Fkbp9	-2.68962	1.30519e-83	6.46343e-82
Fhl1	-2.68624	1.01411e-35	1.45298e-34
Syt5	-2.68347	4.09386e-09	1.58385e-08
Tcim	-2.68309	2.31823e-15	1.3699e-14
Smad9	-2.68158	2.91415e-23	2.577e-22
Itfg1	-2.68063	6.81888e-111	5.212e-109
Kcnab3	-2.67842	3.1771e-19	2.29284e-18
Msn	-2.67162	0.00772685	0.0148798
D230017M19Rik	-2.67077	3.36717e-05	8.96484e-05
Zfp873	-2.66656	1.3434e-25	1.32382e-24
G6pc2	-2.66087	1.11074e-47	2.35262e-46
Mctp2	-2.66044	0.000738873	0.00165998
Gpr3	-2.65831	5.43982e-06	1.58567e-05
Rab3a	-2.6556	4.94169e-47	1.02689e-45
Sult6b2	-2.65516	0.00093356	0.00206804
Tmem254a	-2.6548	6.77723e-07	2.17574e-06
Tex101	-2.65471	0.00647069	0.0126507
Lrrk2	-2.65155	1.8193e-11	8.38576e-11
Efna2	-2.65088	3.37472e-25	3.27235e-24
Slc25a42	-2.64736	7.9531e-37	1.19195e-35
Nanos1	-2.63887	1.93933e-27	2.06377e-26
Agap2	-2.62644	2.42972e-23	2.15404e-22
Begain	-2.62588	3.05695e-06	9.17242e-06
Hsbp1l1	-2.62345	3.75522e-14	2.05788e-13
Gm3055	-2.61955	1.91666e-41	3.34606e-40
Dcx	-2.61923	1.06734e-24	1.01317e-23
Gm11650	-2.61646	0.00192765	0.00408685
Slc35g1	-2.60567	2.19796e-75	9.02805e-74
Cbfa2t3	-2.60481	1.53539e-73	6.14854e-72
Gm11992	-2.60283	1.17315e-08	4.38063e-08
Slc3a1	-2.60127	3.07153e-08	1.11172e-07
Rimkla	-2.5951	8.69535e-35	1.20366e-33
Vkorc1	-2.59463	1.79304e-27	1.91156e-26
Copz2	-2.59217	3.38636e-16	2.0999e-15
1700001C19Rik	-2.58758	2.38312e-07	7.98004e-07
Cks2	-2.5873	1.81709e-56	4.84741e-55
Thoc3	-2.58524	1.30579e-104	9.07341e-103
Lrrn2	-2.58313	3.13371e-50	7.10847e-49
Tppp	-2.58311	6.2005e-06	1.79639e-05
Lipt2	-2.58197	3.81242e-15	2.22518e-14
Rnf186	-2.58011	1.6797e-07	5.68963e-07
Tspo	-2.57511	5.57604e-14	3.02739e-13
A1cf	-2.57426	1.82299e-18	1.26823e-17
Scoc	-2.57235	7.23217e-62	2.21116e-60
Gm19689	-2.56962	0.0485996	0.0792267
Adam23	-2.56496	2.26626e-51	5.30504e-50
Rapgef5	-2.5625	6.10023e-29	6.94123e-28
Orc6	-2.5609	7.30459e-42	1.2893e-40
Nphp4	-2.56047	2.31574e-61	6.99496e-60
Rnf112	-2.55999	5.80436e-16	3.56114e-15
Bach2	-2.55978	7.12128e-11	3.15823e-10
Plppr1	-2.55902	6.63589e-18	4.50385e-17
Rtl1	-2.55733	1.934e-07	6.51836e-07
2610316D01Rik	-2.55596	7.7998e-10	3.19554e-09
Pfkfb4	-2.55288	3.26312e-20	2.46416e-19
Arhgap19	-2.54797	3.50104e-62	1.0779e-60
Rian	-2.54784	5.29912e-22	4.41301e-21
Tshz1	-2.5456	3.95136e-67	1.36206e-65
Cntnap5a	-2.54307	0.00359232	0.0073187
Ddc	-2.54203	5.81772e-25	5.60106e-24
Hebp1	-2.53977	0.00541968	0.0107513
Lrfn1	-2.53852	3.76034e-46	7.58105e-45
Scg2	-2.53843	1.08364e-93	6.47972e-92
Fn3k	-2.53527	2.42927e-06	7.3721e-06
Synpo2	-2.53417	1.05137e-21	8.58881e-21
Pde10a	-2.53268	3.25868e-36	4.78593e-35
Tmem179	-2.53223	4.11758e-46	8.28227e-45
Sh3bgr	-2.53173	0.00377976	0.00767123
Rasa3	-2.53145	2.78076e-104	1.91709e-102
Satb1	-2.52862	1.77592e-25	1.74319e-24
Asf1b	-2.52662	2.9874e-49	6.58125e-48
Coro6	-2.5205	0.0284401	0.0489214
Ccne2	-2.51944	4.60458e-30	5.45108e-29
4833439L19Rik	-2.51923	1.06632e-163	1.83784e-161
Aldoart1	-2.51802	5.27208e-07	1.71128e-06
Tmem38a	-2.51732	5.34764e-57	1.44411e-55
Usp51	-2.51607	3.80221e-85	1.94877e-83
Wdr83	-2.51428	2.63486e-46	5.34265e-45
Unc79	-2.5097	3.73075e-49	8.19832e-48
Rtbdn	-2.50414	0.000172985	0.000425563
Sapcd2	-2.50246	3.18336e-35	4.46833e-34
Cd248	-2.49511	0.00290324	0.00599752
Sptbn5	-2.4872	4.14798e-07	1.36022e-06
Pde2a	-2.48547	1.53088e-09	6.1417e-09
Spata13	-2.48505	4.15818e-28	4.57738e-27
Olfr856-ps1	-2.48438	0.00063081	0.00143462
Prelid1	-2.48412	1.41364e-31	1.77386e-30
Scrt1	-2.48412	5.18659e-27	5.44685e-26
Krt10	-2.48035	5.5166e-10	2.28569e-09
Klhdc7a	-2.47986	0.00131898	0.00285879
Mylk	-2.47738	1.61224e-09	6.45482e-09
Fgfr2	-2.47717	6.86087e-10	2.82402e-09
Slc2a8	-2.47617	2.6096e-37	3.98236e-36
Chrna7	-2.47514	7.22487e-08	2.52562e-07
Ppp1r3b	-2.47508	1.4697e-12	7.29046e-12
Kcnu1	-2.47496	2.1158e-16	1.32511e-15
Gm10532	-2.47466	0.00862724	0.0164355
Dscam	-2.4743	3.16473e-11	1.43577e-10
Fkbp7	-2.47154	1.61554e-05	4.46629e-05
Mapk10	-2.47029	1.84294e-69	6.65274e-68
Smim18	-2.4661	5.80094e-18	3.94204e-17
Mgarp	-2.45866	0.0145729	0.0266034
Ank	-2.45772	6.92363e-31	8.46435e-30
Sfxn1	-2.45411	3.8727e-203	1.28457e-200
Inava	-2.45211	0.00607949	0.0119363
Map3k13	-2.45051	8.82727e-42	1.55339e-40
Aldoa	-2.44983	1.40392e-07	4.78868e-07
Rab3il1	-2.44832	2.50552e-14	1.39081e-13
Prrt2	-2.4422	9.67286e-13	4.84194e-12
Fgf9	-2.44113	1.10791e-22	9.57578e-22
Megf11	-2.43896	1.36851e-09	5.51166e-09
Slc29a1	-2.43866	2.262e-80	1.02754e-78
Arhgef19	-2.43828	6.68096e-30	7.85102e-29
Plod1	-2.43345	1.82006e-41	3.18057e-40
Cav2	-2.43172	0.000348338	0.000823754
Aldoart2	-2.42953	0.00531652	0.0105562
Ntrk1	-2.42838	4.18136e-07	1.3704e-06
Svil	-2.42741	6.72243e-32	8.5083e-31
Ntn3	-2.42728	1.67355e-08	6.16018e-08
Plcl1	-2.42702	9.53183e-47	1.96447e-45
Grip1	-2.42627	1.02071e-21	8.3461e-21
A330076H08Rik	-2.42583	5.40672e-15	3.12974e-14
Foxo6os	-2.42573	0.0482271	0.0786706
Mab21l1	-2.42498	0.00403718	0.00816352
Eda	-2.42494	1.01916e-07	3.52623e-07
Frat2	-2.4237	1.56008e-08	5.76423e-08
Pdx1	-2.41793	8.64494e-96	5.25876e-94
Vldlr	-2.41468	3.015e-14	1.66574e-13
Guca1a	-2.41298	0.000574328	0.00131313
Aph1c	-2.41283	4.21774e-08	1.50432e-07
Bcar1	-2.40868	2.54296e-98	1.60234e-96
Gm51803	-2.40793	0.0278128	0.0479503
Plpp3	-2.40751	8.65047e-05	0.000219794
Npnt	-2.40418	7.79333e-15	4.46859e-14
Pon3	-2.40339	1.57606e-44	3.01493e-43
Epop	-2.40336	1.29744e-15	7.78997e-15
Ttc28	-2.40192	4.2222e-32	5.37871e-31
Fra10ac1	-2.40103	3.98148e-33	5.24302e-32
Gm11733	-2.40009	0.00778757	0.0149771
Parp16	-2.39911	9.47235e-25	9.0208e-24
Tmem44	-2.39637	3.40581e-06	1.01413e-05
Clstn3	-2.39566	6.69909e-62	2.05532e-60
Fam83d	-2.3956	4.80673e-43	8.84842e-42
Zfp804b	-2.39372	8.53272e-08	2.96687e-07
Grhpr	-2.39349	2.45493e-13	1.27837e-12
Cyp2d22	-2.39064	8.42253e-12	3.96965e-11
Dixdc1	-2.38859	2.66696e-13	1.38304e-12
Npr1	-2.38831	1.13685e-14	6.43252e-14
4930581F22Rik	-2.38829	0.00407948	0.0082462
Ppt2	-2.3866	2.03193e-37	3.11432e-36
Radil	-2.38287	3.03706e-14	1.67687e-13
Pgap1	-2.3817	9.57748e-23	8.29828e-22
Nt5dc2	-2.38136	3.34321e-43	6.19975e-42
Atrnl1	-2.38129	2.74632e-52	6.58667e-51
Kiss1r	-2.38115	5.39248e-09	2.06851e-08
Unc5a	-2.38095	6.97637e-45	1.35071e-43
Erich3	-2.37906	7.9915e-28	8.6669e-27
Depdc1b	-2.37793	3.58024e-37	5.43999e-36
Tmem229b	-2.37777	1.93611e-71	7.41544e-70
Pde4b	-2.37661	3.69937e-39	6.01062e-38
Xlr	-2.37425	8.17237e-25	7.79545e-24
H3c8	-2.37315	0.00109039	0.00239166
Otulinl	-2.37161	1.58851e-10	6.88002e-10
Asic4	-2.37151	0.0199403	0.0353485
Klhdc8a	-2.36918	7.88637e-10	3.22875e-09
Prxl2c	-2.36884	2.66409e-17	1.75214e-16
Ccne1	-2.36364	1.07124e-37	1.65487e-36
Mfsd13a	-2.36069	4.35748e-60	1.27887e-58
6430548M08Rik	-2.35961	1.08971e-37	1.68192e-36
Rell2	-2.35647	5.19983e-12	2.48405e-11
Sort1	-2.35559	1.09782e-95	6.65506e-94
Sema4g	-2.35252	0.000670525	0.00151553
B230219D22Rik	-2.34921	1.20977e-77	5.22549e-76
H2bc22	-2.34219	0.0272991	0.0471895
Zfp367	-2.3417	6.43215e-41	1.10535e-39
Ephb6	-2.34096	0.0211189	0.0372798
Cck	-2.33978	0.000540443	0.00123953
Slc25a40	-2.33835	4.81149e-32	6.11613e-31
Ric3	-2.33758	2.71772e-112	2.13292e-110
Cntn1	-2.33682	1.77282e-23	1.57963e-22
Thsd7a	-2.33478	2.6247e-28	2.91854e-27
Kctd1	-2.33455	2.85988e-57	7.83127e-56
Marveld1	-2.33392	4.43244e-26	4.46802e-25
Fnbp1	-2.33051	2.1969e-44	4.18434e-43
Lhx1os	-2.32946	1.34938e-09	5.43834e-09
Tsku	-2.32783	9.61191e-23	8.32401e-22
Trpm3	-2.32634	0.0157402	0.0284947
Cerox1	-2.32623	8.84021e-14	4.73636e-13
Cfl2	-2.32623	1.46277e-45	2.89264e-44
Ctsf	-2.32512	2.47817e-29	2.86338e-28
Myo16	-2.3245	6.77003e-07	2.17383e-06
Pbx4	-2.32377	3.04173e-16	1.89153e-15
Nup93	-2.32124	1.24936e-55	3.24908e-54
Tex26	-2.32113	4.54688e-08	1.61614e-07
Gm2011	-2.32087	0.0220444	0.0388007
Zfp781	-2.32035	1.39581e-15	8.36917e-15
Ccdc106	-2.31979	0.00545762	0.0108229
Fsip1	-2.31752	0.00775337	0.0149244
C330013E15Rik	-2.31695	2.23901e-05	6.0828e-05
Slc37a4	-2.31511	1.75227e-31	2.19097e-30
Hacd1	-2.31434	2.52697e-12	1.23641e-11
Prdm11	-2.31333	1.99532e-14	1.11358e-13
St3gal5	-2.31317	9.96914e-132	1.0752e-129
Epm2a	-2.31225	4.08017e-06	1.20533e-05
Zfp395	-2.31216	4.93712e-27	5.19728e-26
Chst14	-2.31212	5.44584e-31	6.69964e-30
Grid1	-2.31047	1.56131e-26	1.6042e-25
Ppm1j	-2.30715	3.11848e-06	9.32678e-06
Fbxl2	-2.30254	4.6487e-42	8.28005e-41
Amph	-2.30076	3.48079e-68	1.2214e-66
Epha2	-2.29996	5.57083e-05	0.000144767
Ntm	-2.29989	4.78218e-13	2.44332e-12
Skap1	-2.29837	1.31206e-22	1.1318e-21
Prkaca	-2.29829	1.72267e-256	1.21138e-253
H2bc4	-2.29748	1.90855e-13	9.99773e-13
Slc29a4	-2.29664	4.17094e-46	8.38001e-45
Slc2a5	-2.29511	8.29324e-40	1.37413e-38
Mfsd14b	-2.29116	1.16164e-63	3.71977e-62
Itpr2	-2.29069	8.47115e-15	4.83673e-14
Ccdc74a	-2.28929	0.00413709	0.00835498
Snx30	-2.28742	3.07149e-29	3.53845e-28
Sct	-2.28676	0.000239446	0.000579257
Dnajb5	-2.2844	8.02507e-42	1.41505e-40
2810410L24Rik	-2.28391	1.73232e-06	5.34379e-06
Trpm5	-2.28204	2.50694e-07	8.37554e-07
Zfp185	-2.2803	2.28972e-21	1.83303e-20
Gm14403	-2.28005	3.96458e-23	3.47618e-22
3632454L22Rik	-2.27889	9.11857e-16	5.53346e-15
Ankrd9	-2.27805	3.49352e-07	1.15227e-06
Epha5	-2.27589	8.33095e-19	5.88422e-18
Enox1	-2.27402	1.67565e-34	2.29422e-33
Capn6	-2.27374	3.91994e-06	1.15975e-05
Gabrd	-2.27303	5.18721e-08	1.83557e-07
Yif1b	-2.27068	4.31325e-32	5.49072e-31
Acsl1	-2.27024	8.43854e-35	1.16903e-33
Cep55	-2.26842	4.41911e-32	5.62141e-31
Gipc1	-2.26835	6.34187e-85	3.2316e-83
Gask1a	-2.26718	0.000983196	0.00217034
Angptl1	-2.26593	0.000246438	0.000595025
Sec14l1	-2.26571	1.84151e-81	8.63298e-80
Prr11	-2.26461	1.11629e-49	2.49991e-48
Pde4d	-2.25835	8.9937e-39	1.43867e-37
1110020A21Rik	-2.2549	6.29334e-07	2.02594e-06
Sult1c2	-2.25479	0.00519829	0.0103425
H2bc21	-2.25461	1.16063e-18	8.13228e-18
Cdkl1	-2.25241	8.81244e-09	3.32167e-08
Mapk3	-2.25208	5.13436e-57	1.38865e-55
Cadm1	-2.25184	1.16504e-55	3.03429e-54
Sgtb	-2.24993	2.1163e-37	3.238e-36
Bmp1	-2.24876	4.98683e-19	3.55797e-18
Cfap61	-2.24831	1.13921e-05	3.20951e-05
Gm11335	-2.24805	0.00240828	0.0050324
Dcun1d3	-2.2475	2.1428e-50	4.89861e-49
Dffb	-2.24665	3.77094e-33	4.97323e-32
9530051G07Rik	-2.24471	3.22999e-05	8.6192e-05
Smad3	-2.2436	7.54446e-08	2.63367e-07
Lman2	-2.24357	1.25953e-78	5.48084e-77
Apba2	-2.2431	0.000612051	0.00139392
P4ha1	-2.24306	3.22829e-07	1.0678e-06
Ubash3b	-2.24289	2.27421e-17	1.49948e-16
A830082N09Rik	-2.24269	3.60599e-11	1.62965e-10
Adgrl1	-2.24174	1.81609e-66	6.17542e-65
Gadd45a	-2.23932	1.02375e-14	5.81505e-14
Lipa	-2.23925	3.15744e-41	5.47414e-40
H3c4	-2.23871	0.00332104	0.00680766
Crybg3	-2.23816	2.5728e-50	5.86639e-49
Grhl3	-2.23668	0.00579206	0.0114191
Tmem184c	-2.23624	3.09474e-72	1.20633e-70
Slc35e1	-2.23365	3.49555e-34	4.75633e-33
Prkg1	-2.23309	5.55349e-06	1.61774e-05
Tigar	-2.23285	1.50067e-111	1.1571e-109
1700112J16Rik	-2.23216	0.000171355	0.000421613
Mpp3	-2.22902	1.23361e-59	3.57868e-58
Sorbs2	-2.22737	2.63167e-44	5.00701e-43
Slc41a1	-2.22547	1.02401e-20	7.90952e-20
Asah1	-2.22504	6.34481e-65	2.09665e-63
Hddc3	-2.22465	3.57984e-11	1.61825e-10
Gpc1	-2.22232	2.11236e-50	4.83532e-49
Isoc2a	-2.22071	5.38051e-28	5.89342e-27
Egfr	-2.21688	1.97269e-38	3.11589e-37
Met	-2.21667	3.75789e-20	2.82324e-19
Pcdhgc3	-2.21623	6.25093e-130	6.50245e-128
Suox	-2.21585	5.42659e-25	5.2331e-24
Ctsa	-2.21432	4.77611e-43	8.80126e-42
Echdc2	-2.2142	1.20597e-21	9.81069e-21
Tmem144	-2.2133	6.708e-17	4.33713e-16
Kctd8	-2.21282	6.63206e-10	2.73497e-09
Pdxp	-2.21269	1.15163e-16	7.34336e-16
Pcdhga12	-2.21211	0.0222898	0.0391894
Pbk	-2.20878	2.62967e-32	3.37196e-31
Socs2	-2.20853	6.06085e-31	7.43025e-30
E2f2	-2.20844	1.02387e-37	1.58308e-36
Ankrd37	-2.2084	0.0236619	0.0413743
Fads1	-2.20839	1.97509e-49	4.3841e-48
Dpp4	-2.20482	9.21858e-50	2.06713e-48
2500002B13Rik	-2.20464	0.000161884	0.000399539
Itm2c	-2.20041	9.84772e-18	6.63052e-17
Dact1	-2.19955	2.92812e-26	2.97036e-25
Eef2k	-2.19918	1.86959e-26	1.91423e-25
Batf3	-2.19886	0.0192061	0.0341502
Fam166a	-2.19868	0.00067064	0.0015156
Pcbd2	-2.19523	1.51675e-19	1.11148e-18
Neurl2	-2.19008	1.04922e-06	3.30859e-06
Plcg1	-2.18998	5.53437e-69	1.97753e-67
Pyroxd2	-2.18939	7.70743e-11	3.40973e-10
Gm12522	-2.18727	0.000124515	0.000310801
Card10	-2.18578	1.70673e-10	7.37388e-10
Nkx6-1	-2.18267	2.09948e-48	4.52869e-47
Gprc5b	-2.18162	9.81416e-10	3.99937e-09
H2bu1-ps	-2.18056	0.0273641	0.0472786
Aadat	-2.17992	1.5505e-06	4.80398e-06
B430319G15Rik	-2.17989	1.66115e-05	4.58518e-05
Soat1	-2.17924	1.37942e-36	2.04989e-35
Blvra	-2.17913	6.00613e-45	1.16543e-43
Tk1	-2.17812	2.14386e-39	3.50269e-38
Nefh	-2.17541	5.95152e-18	4.04281e-17
Gm13889	-2.17522	2.58307e-06	7.81186e-06
Desi1	-2.17323	1.96225e-95	1.18544e-93
Rab24	-2.17308	3.13695e-37	4.77883e-36
Aldh1b1	-2.17208	1.40079e-17	9.32796e-17
Pfkm	-2.17198	1.23691e-84	6.23061e-83
Chst12	-2.16903	9.83796e-19	6.92637e-18
Cntd1	-2.16844	5.00503e-10	2.08109e-09
Msh5	-2.1674	2.23566e-05	6.07464e-05
Btrc	-2.16703	2.29439e-72	9.00344e-71
Mif	-2.16682	0.000120238	0.000300852
Lrrc4c	-2.1651	0.0432945	0.0713994
Rab37	-2.16403	1.14689e-35	1.63655e-34
P2ry1	-2.16224	5.03772e-41	8.68266e-40
Tomt	-2.16157	5.34126e-08	1.88804e-07
Atp2a2	-2.16063	3.40189e-35	4.76536e-34
Gm10791	-2.16043	0.0297424	0.050977
Nme4	-2.1584	2.87377e-06	8.64429e-06
Igsf21	-2.15489	1.78675e-05	4.90567e-05
Txnrd2	-2.15278	8.52179e-33	1.11137e-31
Lrp1	-2.15271	1.11662e-13	5.94496e-13
Nrbp2	-2.15267	1.66233e-18	1.15921e-17
Fam155a	-2.15261	7.63469e-44	1.43702e-42
Lgi3	-2.15118	0.000123819	0.000309283
Kat6b	-2.15038	9.82457e-25	9.3461e-24
Tmed3	-2.15002	1.09447e-15	6.61422e-15
Ppp1r3d	-2.15	6.30485e-21	4.93277e-20
Gm33887	-2.1493	8.78072e-27	9.12862e-26
Ero1a	-2.14732	4.35556e-12	2.09611e-11
Tmem145	-2.14641	1.48967e-12	7.38743e-12
Mxi1	-2.1458	6.78514e-10	2.79482e-09
Fer1l6	-2.14507	2.93565e-16	1.82621e-15
Ocrl	-2.14336	9.06727e-26	9.04669e-25
Plpp7	-2.14312	3.42868e-24	3.16577e-23
Acaa2	-2.14278	2.69912e-08	9.81195e-08
Notch1	-2.14132	7.95117e-32	1.0049e-30
Tecr	-2.14108	2.76926e-43	5.1517e-42
Gm16090	-2.1404	0.000958392	0.00211931
Arl3	-2.13834	6.99261e-36	1.01177e-34
Dtx2	-2.13812	9.05477e-35	1.25144e-33
Gm572	-2.13798	1.12924e-07	3.88874e-07
Nap1l5	-2.13788	1.71405e-18	1.1948e-17
Cntnap4	-2.13744	0.0115206	0.021432
Scrn3	-2.13608	8.90532e-54	2.22065e-52
2310034G01Rik	-2.13281	4.23463e-12	2.04182e-11
Lyve1	-2.13187	1.15972e-07	3.9859e-07
Nhlrc1	-2.13001	5.62561e-08	1.98431e-07
Hlf	-2.12846	3.15064e-11	1.43011e-10
Sh3kbp1	-2.12687	1.09524e-79	4.88689e-78
Aldh1l1	-2.12409	0.000156843	0.000387641
Pcolce	-2.12319	4.74727e-07	1.54722e-06
Ccdc158	-2.1227	0.0308227	0.0526133
Cers4	-2.1221	5.21406e-26	5.24089e-25
Ckap2l	-2.12121	6.59886e-57	1.77654e-55
Zfp808	-2.1193	6.55721e-08	2.30321e-07
Pank1	-2.11891	9.77601e-43	1.78651e-41
Mki67	-2.11766	8.26149e-43	1.51289e-41
Klhdc1	-2.11683	1.66435e-08	6.12758e-08
Qsox1	-2.11646	1.17848e-57	3.25238e-56
Nsd1	-2.11623	4.19478e-100	2.72119e-98
Ptch2	-2.11592	1.684e-22	1.43712e-21
Mroh8	-2.11366	0.0260924	0.0452907
Tle6	-2.11341	0.000932256	0.00206568
Gata2	-2.1123	0.00268157	0.00556313
Neu3	-2.11206	1.13984e-13	6.05938e-13
Mthfd1l	-2.11125	7.14475e-38	1.10958e-36
Zfp791	-2.10977	2.41139e-21	1.92867e-20
Ppp1r16b	-2.10885	3.60547e-06	1.07033e-05
Crb1	-2.10711	2.50343e-05	6.76146e-05
Tjp1	-2.10677	1.78306e-69	6.44983e-68
Creb3l3	-2.10675	7.83712e-06	2.24978e-05
St8sia3	-2.10056	2.02243e-34	2.76257e-33
Gfod1	-2.09993	3.60536e-20	2.71212e-19
Zfp354b	-2.09942	0.000423056	0.000987168
Slc25a23	-2.09844	1.12428e-34	1.55019e-33
Rnf152	-2.0978	1.43693e-10	6.25743e-10
T2	-2.09546	1.81051e-06	5.57422e-06
B230217O12Rik	-2.09463	0.0040152	0.00812001
Ippk	-2.09447	9.44145e-40	1.56144e-38
Cd300lf	-2.0939	0.0435954	0.0718418
Cplx1	-2.09308	0.00104809	0.00230721
Lhx1	-2.09087	1.63252e-68	5.78622e-67
Dip2b	-2.08986	6.78497e-25	6.5109e-24
Adgrb3	-2.0888	1.86604e-24	1.74866e-23
Msrb2	-2.08772	6.86887e-17	4.43462e-16
Otx1	-2.0876	3.4648e-05	9.21083e-05
Atp8b5	-2.08686	0.0315985	0.0538225
Isl1	-2.08649	1.20971e-62	3.75738e-61
Ranbp17	-2.08507	3.97784e-40	6.66005e-39
Efcab11	-2.08393	5.62041e-10	2.3276e-09
Gria2	-2.08266	8.52685e-41	1.46103e-39
Plcb4	-2.08201	1.54687e-23	1.38392e-22
Sphk1	-2.08192	0.00445367	0.00895829
Cntnap3	-2.07885	0.00819953	0.0157007
Aebp1	-2.07837	0.00064085	0.00145557
Hadh	-2.07766	1.57248e-41	2.75068e-40
Kalrn	-2.07754	2.09807e-31	2.61034e-30
Tsx	-2.07248	0.014128	0.0258908
Tmem255a	-2.0721	1.3597e-05	3.79601e-05
Fam71e1	-2.06958	2.91325e-07	9.68147e-07
Celsr2	-2.06956	9.97604e-28	1.07331e-26
Abcd2	-2.06941	1.52877e-12	7.57702e-12
Smim27	-2.06867	0.000243946	0.00058925
Ppm1b	-2.06822	6.10839e-60	1.78381e-58
Cdh22	-2.06701	2.23646e-16	1.39968e-15
Ltbp3	-2.06648	3.98762e-16	2.46492e-15
Abhd15	-2.06598	1.48538e-15	8.89102e-15
Pak7	-2.06467	7.3408e-11	3.2523e-10
Ccdc30	-2.0646	1.1082e-27	1.19084e-26
Gpr173	-2.0638	9.20655e-16	5.583e-15
Ephx4	-2.06206	5.56759e-21	4.36762e-20
Fank1	-2.06201	0.00149365	0.00321361
Kif11	-2.06077	6.1771e-35	8.59125e-34
Tecpr1	-2.06057	1.31553e-121	1.16216e-119
Entpd7	-2.06034	6.39909e-31	7.83398e-30
St8sia4	-2.05644	4.48342e-14	2.44626e-13
Lrrc26	-2.05631	0.00239992	0.00501791
Wfikkn2	-2.05393	0.000169407	0.000417005
Gpr155	-2.05299	2.66548e-16	1.66049e-15
Gpi1	-2.05248	2.87e-05	7.69593e-05
Arl2bp	-2.05198	3.86985e-138	4.82496e-136
Pdxk	-2.04966	3.61583e-67	1.24885e-65
Trim9	-2.0488	2.18052e-14	1.21424e-13
Pdia5	-2.04589	9.3054e-26	9.258e-25
AU041133	-2.04529	2.99762e-15	1.75778e-14
E2f8	-2.04523	9.93174e-25	9.44294e-24
Nos3	-2.04474	0.00236297	0.00495126
H4c12	-2.04314	5.31488e-07	1.72454e-06
Kank1	-2.04277	1.07751e-55	2.81885e-54
Ppm1m	-2.04087	4.00937e-15	2.33703e-14
St3gal3	-2.03884	5.03e-45	9.81436e-44
2010204K13Rik	-2.0376	6.54485e-06	1.89085e-05
Pdia6	-2.03755	4.4326e-12	2.13202e-11
Glrx	-2.03721	6.62028e-42	1.17323e-40
Cdkn2c	-2.03472	4.08004e-48	8.72592e-47
Smpd3	-2.03276	3.19049e-60	9.39511e-59
Ppdpf	-2.03196	7.72559e-28	8.39925e-27
Maob	-2.0319	2.93699e-35	4.13389e-34
Tom1	-2.02996	1.63726e-40	2.78905e-39
Pcdh9	-2.02987	3.66502e-13	1.8856e-12
1500026H17Rik	-2.02806	2.91944e-05	7.82493e-05
Zfp267	-2.02788	2.04638e-42	3.686e-41
4930513N10Rik	-2.0273	6.40311e-12	3.0366e-11
Cdkn2d	-2.02705	6.99541e-40	1.16347e-38
Gpr179	-2.02604	0.0288877	0.0496477
Zfp575	-2.02592	5.10329e-06	1.49302e-05
Rmi1	-2.02451	2.07737e-63	6.62797e-62
Fam126a	-2.02213	9.72907e-26	9.66857e-25
Slc26a11	-2.02212	9.41658e-15	5.36087e-14
Etohd2	-2.01864	4.91094e-12	2.35179e-11
Dpp6	-2.01695	8.32662e-15	4.76039e-14
Dbp	-2.01414	4.80543e-05	0.000125807
Epb41	-2.01397	2.71036e-87	1.44388e-85
Txnrd3	-2.01291	2.74753e-06	8.28215e-06
Ina	-2.01197	8.20048e-40	1.36004e-38
Dxo	-2.01153	1.91773e-22	1.63105e-21
Chrnb4	-2.01102	1.493e-05	4.14055e-05
Ldlrad4	-2.01035	3.33364e-23	2.93909e-22
Shisa4	-2.00915	1.90039e-06	5.8356e-06
Tpmt	-2.00771	4.19441e-16	2.59002e-15
Ptpn21	-2.00713	4.2233e-41	7.29329e-40
Cntln	-2.00499	1.31562e-18	9.20357e-18
Ppat	-2.00341	1.93781e-22	1.64653e-21
6720489N17Rik	-1.99877	8.24825e-13	4.14653e-12
Smtn	-1.99849	5.35856e-24	4.90899e-23
Marcksl1-ps4	-1.99766	6.15979e-17	3.99002e-16
Zfp346	-1.99743	3.95987e-50	8.9594e-49
Calu	-1.99674	5.02042e-48	1.07241e-46
Gcsh	-1.99647	1.95702e-37	3.00214e-36
Adtrp	-1.99608	0.00937994	0.0177521
Sv2a	-1.99592	4.41398e-29	5.05523e-28
Glrb	-1.99569	2.20013e-53	5.43997e-52
Rab9b	-1.99567	8.03905e-42	1.4161e-40
Arhgap31	-1.99565	1.6858e-40	2.86619e-39
Pcsk9	-1.99476	1.34829e-15	8.08698e-15
Rnf165	-1.99392	6.28246e-20	4.67792e-19
Lamb1	-1.99223	0.001345	0.00291269
Naa35	-1.99214	3.32905e-59	9.51622e-58
Rwdd2a	-1.99202	0.000362584	0.000855141
Kif18a	-1.99121	3.77415e-21	2.99276e-20
Egln1	-1.99105	1.82513e-05	5.00403e-05
Mmp24	-1.99046	4.5185e-21	3.56852e-20
H2aw	-1.99017	3.90769e-10	1.63994e-09
Sgk3	-1.98977	2.32949e-16	1.45738e-15
Mgat3	-1.98873	4.88633e-34	6.60274e-33
Tmem98	-1.98692	4.32456e-35	6.04339e-34
Prickle4	-1.98666	0.00137488	0.00297482
A930004D18Rik	-1.98601	3.03955e-11	1.38219e-10
Nudt16	-1.98591	3.74941e-13	1.92789e-12
Slc17a9	-1.9853	0.000831132	0.00185188
Lin7b	-1.98524	0.0074946	0.014469
Hsf4	-1.98442	2.11493e-19	1.53876e-18
Slc4a3	-1.9844	1.98932e-36	2.94876e-35
Ercc6l2	-1.98411	1.44494e-58	4.05784e-57
Oxct1	-1.98169	3.61684e-36	5.29867e-35
Phkb	-1.98144	2.10552e-63	6.70562e-62
Tmed9	-1.98136	7.17823e-29	8.13625e-28
Inpp5a	-1.98077	2.34392e-46	4.76923e-45
Hey2	-1.97969	0.000174975	0.000430159
Tiam2	-1.97854	0.00555156	0.0109832
Dzank1	-1.97745	1.11548e-16	7.12058e-16
Enho	-1.97726	4.04874e-12	1.9538e-11
Sdc1	-1.977	1.84352e-44	3.52273e-43
Gm11837	-1.97677	0.0399309	0.0664067
Plekhh2	-1.97664	3.19131e-18	2.19068e-17
Arl10	-1.97424	2.15493e-40	3.64968e-39
Chrna3	-1.97395	0.0135456	0.0248909
Stmn1	-1.97351	2.65493e-28	2.94844e-27
Plxnc1	-1.97297	0.00223625	0.00470199
Iqgap2	-1.97208	2.18364e-38	3.44291e-37
Pcdhga9	-1.97076	0.0142326	0.0260634
Tpgs2	-1.97031	3.14779e-28	3.48477e-27
Ror1	-1.96943	3.59023e-10	1.51068e-09
Peg13	-1.96796	4.50594e-69	1.61333e-67
Kcnh2	-1.96776	2.49583e-24	2.32029e-23
Pald1	-1.9669	3.49374e-37	5.31774e-36
Pgm3	-1.96687	5.43973e-22	4.52581e-21
Fam110b	-1.96629	3.22097e-19	2.32354e-18
Emc9	-1.96617	4.80564e-14	2.61882e-13
Simc1	-1.96572	3.56216e-54	8.98462e-53
Gng12	-1.96567	6.28608e-61	1.86987e-59
Trim36	-1.9656	5.85634e-10	2.42303e-09
Lama4	-1.96346	0.0102615	0.0192639
Gm10941	-1.96159	0.000434218	0.00101133
Lrrc24	-1.96106	3.41696e-23	3.01103e-22
Actrt3	-1.96098	1.94855e-06	5.97515e-06
Sgip1	-1.96059	5.25481e-31	6.46916e-30
Ubqln1	-1.95883	1.44248e-85	7.43659e-84
Cmc2	-1.95849	2.18258e-21	1.75045e-20
Grk6	-1.9583	1.03835e-61	3.16912e-60
Lrp2bp	-1.95796	0.0187817	0.0334362
Syne3	-1.95766	1.18952e-15	7.15667e-15
Aktip	-1.95645	4.44034e-76	1.85418e-74
Rcn2	-1.95399	4.32884e-57	1.17803e-55
Atp1b1	-1.94966	2.37117e-22	2.01086e-21
Gm5523	-1.94948	0.007362	0.0142334
Nalcn	-1.94867	4.8966e-28	5.37342e-27
Aldh5a1	-1.94729	4.69202e-09	1.80731e-08
Rnf227	-1.94668	7.16976e-18	4.8572e-17
Pla2g12a	-1.94454	1.07131e-18	7.52143e-18
Lhfpl5	-1.94428	8.41136e-15	4.80571e-14
Csrp2	-1.94396	4.53064e-12	2.17738e-11
Ntng1	-1.94283	0.0163022	0.0294272
B230319C09Rik	-1.9428	0.0196876	0.034949
Adk	-1.94217	2.14978e-25	2.10547e-24
Cplx2	-1.94187	5.47701e-26	5.49891e-25
Synpr	-1.9418	5.22645e-22	4.35868e-21
Ubqln2	-1.94099	6.00802e-53	1.46289e-51
M5C1000I18Rik	-1.94036	2.56662e-09	1.0101e-08
Serp2	-1.93662	1.24212e-27	1.32906e-26
Atat1	-1.93638	5.82215e-13	2.95535e-12
Neu1	-1.93521	3.29614e-40	5.53978e-39
Gm10644	-1.93341	1.32281e-10	5.77048e-10
Dpp8	-1.93239	8.64623e-115	7.0698e-113
Pcdhb21	-1.93222	2.90789e-15	1.70744e-14
Arap2	-1.93155	1.43783e-13	7.59073e-13
Eri2	-1.92973	7.21985e-50	1.62516e-48
Rapgefl1	-1.9291	0.000158205	0.000390789
Tpcn1	-1.92817	6.00157e-28	6.56142e-27
Ldlr	-1.92756	3.22461e-15	1.88899e-14
Gpr137c	-1.92445	0.000591107	0.00134904
Nelfe	-1.92402	5.51126e-33	7.23584e-32
Arhgef10	-1.92399	8.7783e-26	8.76335e-25
1700025G04Rik	-1.92128	1.15276e-16	7.34789e-16
Endod1	-1.92095	1.30333e-35	1.85677e-34
Ust	-1.92006	1.4505e-11	6.72996e-11
Shc4	-1.91975	0.000217128	0.000528904
Kif20b	-1.91903	1.05686e-21	8.62967e-21
Zfyve28	-1.91859	0.00030195	0.000721192
Rnf26	-1.91783	3.74359e-27	3.95031e-26
Cacng7	-1.9163	1.54579e-43	2.88788e-42
Tnfrsf22	-1.91626	3.47765e-16	2.15575e-15
Pax6	-1.91605	1.82197e-26	1.86657e-25
Ss18l2	-1.91551	1.09552e-15	6.6183e-15
Fstl3	-1.91338	1.75861e-05	4.8337e-05
Atp5md	-1.91269	7.85654e-21	6.11142e-20
Cdca3	-1.91212	6.75004e-34	9.07924e-33
Onecut2	-1.91209	7.58314e-14	4.08305e-13
Rcn1	-1.912	1.25786e-17	8.40486e-17
Cemip	-1.90931	1.43553e-05	3.99123e-05
Nrarp	-1.90917	2.81422e-24	2.60939e-23
Armc9	-1.90834	2.33002e-28	2.59745e-27
C2cd4b	-1.90811	1.7253e-15	1.02886e-14
Gm5897	-1.90673	0.000201228	0.000491604
Fahd2a	-1.90521	1.34835e-13	7.13118e-13
Acoxl	-1.90506	0.0487517	0.0794525
Pnck	-1.90445	0.0228123	0.040012
Insig1	-1.90292	4.99078e-21	3.92739e-20
Phc3	-1.90283	2.34273e-30	2.80936e-29
Slc2a1	-1.90258	0.00256465	0.00533632
Asrgl1	-1.90205	1.51422e-52	3.67171e-51
Sez6l2	-1.90112	3.17691e-17	2.08318e-16
Cenpm	-1.90104	1.38022e-22	1.18768e-21
Fbn1	-1.90101	1.47465e-05	4.09289e-05
Nptxr	-1.901	1.37539e-05	3.83677e-05
Ptges3l	-1.8997	0.00230734	0.00484335
Pcdhb22	-1.89837	8.10203e-18	5.48033e-17
Tspan2	-1.89742	2.91832e-21	2.32882e-20
Coro2a	-1.89724	8.38683e-17	5.383e-16
Txlna	-1.89714	2.33513e-46	4.75684e-45
Dock9	-1.89712	2.79135e-58	7.77684e-57
Ccl25	-1.89686	0.000340717	0.000806273
Sall2	-1.8964	9.37705e-47	1.93712e-45
Cdca2	-1.8963	5.5006e-25	5.30156e-24
Pcdha1	-1.89586	5.86052e-14	3.17498e-13
Pdcd4	-1.89538	4.64489e-34	6.291e-33
Adgra2	-1.89528	0.00413601	0.00835375
Gpr39	-1.89461	5.27259e-17	3.42796e-16
Slc9a7	-1.89395	9.03798e-35	1.2501e-33
Gdap2	-1.89231	6.18004e-29	7.02295e-28
Inpp5f	-1.89192	5.40426e-12	2.57821e-11
Polr3g	-1.89185	7.68369e-17	4.94072e-16
Tmem141	-1.89109	1.23187e-14	6.95002e-14
Rasal2	-1.89074	1.13832e-16	7.2611e-16
Zfp503	-1.89062	4.7252e-17	3.07891e-16
Slc6a15	-1.89035	4.82421e-28	5.3006e-27
Gm3325	-1.88903	2.17755e-13	1.13763e-12
Sh3bp4	-1.88881	3.06132e-40	5.15499e-39
Plpp5	-1.88854	6.5542e-15	3.77532e-14
Kif1b	-1.88825	2.30592e-41	4.01764e-40
Acss2	-1.88794	3.87999e-48	8.31832e-47
Adgrg2	-1.88673	0.00587832	0.0115736
Atp2b4	-1.88587	2.7063e-15	1.59333e-14
Carmil3	-1.88478	1.39454e-18	9.74792e-18
Metrnl	-1.88333	8.39448e-06	2.39959e-05
Sdhaf3	-1.88228	0.000116548	0.000292077
Gm51627	-1.88162	0.000652138	0.00147835
AI593442	-1.88147	1.30032e-05	3.63948e-05
Tmem29	-1.88117	1.3927e-16	8.82293e-16
Arhgef37	-1.88111	0.000528742	0.00121528
Tmsb15b2	-1.8804	8.19401e-08	2.85305e-07
Gm2007	-1.8783	2.359e-05	6.38806e-05
Sgk1	-1.8776	0.000323039	0.000767852
Gm17586	-1.87716	8.91897e-12	4.19801e-11
Cryba2	-1.87695	3.03652e-12	1.47914e-11
Ddx41	-1.87694	3.65225e-42	6.52506e-41
Snca	-1.87611	4.51097e-13	2.30934e-12
Cox7a1	-1.87584	0.00843135	0.016099
Man2a1	-1.87347	1.68682e-19	1.23354e-18
Pou6f1	-1.87347	8.12037e-09	3.0687e-08
Pradc1	-1.87341	9.71768e-16	5.8889e-15
Mgat4a	-1.87167	4.50407e-41	7.77051e-40
Pik3cd	-1.87114	5.07897e-21	3.995e-20
Gucy1a2	-1.87101	1.87869e-08	6.88786e-08
Cops7b	-1.86798	1.08795e-23	9.79828e-23
Acap3	-1.86608	3.28477e-40	5.52596e-39
Sirpa	-1.86607	9.23364e-48	1.96048e-46
Gm12758	-1.86552	0.000359394	0.00084796
Wnt9a	-1.8652	6.42757e-11	2.85778e-10
Cox5a	-1.86501	6.58786e-28	7.18453e-27
Tnr	-1.86385	1.05866e-08	3.97083e-08
Gria4	-1.86357	1.59858e-32	2.05883e-31
Faf2	-1.86338	1.96654e-154	3.05944e-152
Pde4c	-1.86306	1.59934e-06	4.94832e-06
Cab39	-1.86298	1.81249e-68	6.4112e-67
Eva1b	-1.86254	9.53696e-18	6.42621e-17
Unc13a	-1.8616	2.4902e-18	1.72218e-17
Gjb4	-1.86103	0.0144137	0.0263511
Inafm1	-1.86057	2.94215e-13	1.52037e-12
Ube2s	-1.8602	9.86273e-37	1.47563e-35
Dusp10	-1.85866	6.62056e-31	8.09947e-30
Ramp2	-1.85621	3.71299e-06	1.10112e-05
Nek11	-1.85615	0.0420361	0.0696113
Gm7467	-1.85543	0.00187015	0.00397103
4930520O04Rik	-1.85516	0.00834023	0.0159423
Slc24a2	-1.85475	1.53061e-21	1.23659e-20
Bhlha15	-1.8547	8.79902e-05	0.000223471
Pomgnt1	-1.85435	9.39308e-45	1.81263e-43
Wdr90	-1.85353	4.13143e-13	2.11813e-12
Zeb1	-1.85351	1.16125e-36	1.72861e-35
Ttk	-1.85286	2.46834e-25	2.40807e-24
Narf	-1.85215	1.18967e-05	3.34469e-05
Crhr1	-1.85156	5.83818e-14	3.16385e-13
Tm6sf1	-1.84894	1.16566e-15	7.01793e-15
Kctd15	-1.84709	8.12675e-21	6.31602e-20
Tspan5	-1.84697	5.31793e-54	1.33556e-52
Ndufb8	-1.84532	5.54876e-54	1.39154e-52
Tfdp2	-1.84517	1.00025e-25	9.93468e-25
Chic1	-1.84514	1.92329e-14	1.0744e-13
Dand5	-1.84407	9.99554e-13	5.00204e-12
Hdac9	-1.84373	5.49698e-11	2.45708e-10
Myl6b	-1.84345	2.24397e-25	2.19161e-24
Rgs20	-1.84335	1.00735e-06	3.18169e-06
Lrrc10b	-1.84294	3.59777e-09	1.39813e-08
Ero1b	-1.84241	3.46231e-41	5.99089e-40
Cdk20	-1.84109	7.73042e-08	2.69805e-07
Cfap43	-1.83994	0.00598796	0.0117671
B3gnt9	-1.83992	2.06878e-19	1.50659e-18
H1f2	-1.83933	6.93669e-09	2.6384e-08
Anln	-1.83845	6.28675e-33	8.24169e-32
Limch1	-1.83784	1.99144e-27	2.11794e-26
1110065P20Rik	-1.83759	6.58394e-12	3.12067e-11
Knstrn	-1.83714	1.90078e-38	3.00772e-37
Stim1	-1.83686	5.45301e-22	4.53472e-21
Prox1	-1.83466	4.07107e-28	4.4843e-27
Fam111a	-1.83426	9.03795e-21	7.00561e-20
Gjd3	-1.83368	0.00343241	0.00701486
Rnls	-1.83297	3.06203e-05	8.19338e-05
Calb1	-1.83296	0.000427977	0.000997724
Usp6nl	-1.83241	2.787e-39	4.54503e-38
Uckl1os	-1.8323	0.00255152	0.00531152
Tpx2	-1.83147	9.31658e-32	1.17662e-30
Misp3	-1.83142	0.000196603	0.000481175
Dnajb1	-1.83097	3.36231e-21	2.67222e-20
C030037D09Rik	-1.83061	0.000115924	0.000290636
Srebf1	-1.83011	9.99251e-16	6.05127e-15
Esco2	-1.82986	2.26819e-18	1.57173e-17
Rassf2	-1.82931	2.74102e-17	1.80206e-16
Etv5	-1.82905	0.000289211	0.000693161
Lrrc27	-1.82903	7.0469e-11	3.12603e-10
Slc25a29	-1.82879	1.93603e-09	7.69857e-09
Depdc1a	-1.82873	1.66125e-16	1.04752e-15
Aldh6a1	-1.82795	1.46499e-19	1.07445e-18
Dpy19l3	-1.82765	4.59696e-34	6.23089e-33
Med9os	-1.82759	2.92987e-07	9.733e-07
Gm15510	-1.82742	3.79146e-05	0.000100398
Hnrnpa0	-1.82617	1.08424e-38	1.73125e-37
Atp2b2	-1.82591	3.09803e-25	3.00903e-24
Fam161a	-1.82579	1.17016e-11	5.46097e-11
Klhl32	-1.8255	5.55689e-19	3.95507e-18
Ankle1	-1.82517	3.08521e-08	1.11601e-07
Hspa13	-1.82421	1.92608e-24	1.80204e-23
Gng10	-1.82274	1.90764e-35	2.70454e-34
Cdk14	-1.82201	4.1597e-30	4.95443e-29
Ccdc9b	-1.82168	8.91662e-19	6.28778e-18
Syce2	-1.82133	2.06323e-11	9.48031e-11
Tmem14a	-1.82012	2.06324e-07	6.93401e-07
Insrr	-1.82002	9.67792e-15	5.5043e-14
Syt13	-1.81996	1.027e-42	1.87471e-41
Mfn2	-1.81979	1.92636e-21	1.54919e-20
Akr1c19	-1.8184	5.2831e-28	5.79033e-27
Dennd11	-1.81818	2.38086e-33	3.16129e-32
Zfp78	-1.81776	1.73139e-06	5.34186e-06
Dock10	-1.81751	3.76268e-05	9.96804e-05
Cadps	-1.81693	1.17882e-34	1.62284e-33
Rpn2	-1.81685	3.90384e-20	2.92913e-19
Pcbd1	-1.81674	5.29472e-36	7.72458e-35
Greb1l	-1.81641	2.45517e-12	1.20328e-11
4933406I18Rik	-1.81637	0.00885907	0.0168279
Cdh24	-1.81612	9.75148e-16	5.90734e-15
Ptprm	-1.81593	5.12665e-23	4.46835e-22
Hacd3	-1.81414	3.86123e-36	5.65199e-35
Tyms-ps	-1.81368	0.000750203	0.00168286
Mtor	-1.81333	4.85587e-40	8.11466e-39
Rasl10b	-1.81264	0.00599751	0.0117832
C630043F03Rik	-1.81235	1.18619e-06	3.72046e-06
Cnep1r1	-1.81219	5.37097e-58	1.4893e-56
Bcl2	-1.81213	1.57898e-28	1.77257e-27
Gadd45gip1	-1.81208	1.12203e-35	1.60238e-34
Gm20544	-1.81193	0.000668478	0.0015113
Pik3c2a	-1.81079	5.18547e-23	4.51737e-22
Nudt4	-1.80919	7.18771e-47	1.49009e-45
Utrn	-1.80902	1.14633e-24	1.08522e-23
Gstt2	-1.8089	9.75148e-05	0.000246167
Apold1	-1.80881	2.00494e-09	7.95821e-09
Kif22	-1.80869	1.54816e-24	1.45621e-23
Smpd1	-1.80848	4.07307e-24	3.74893e-23
Bag6	-1.80838	6.99885e-54	1.75021e-52
Syna	-1.80835	0.0290592	0.0499083
Gkap1	-1.80805	4.86285e-17	3.16509e-16
Neil3	-1.80703	1.65447e-21	1.3342e-20
P3h1	-1.80486	4.5236e-12	2.17459e-11
Lrrc8a	-1.80434	2.68755e-39	4.38693e-38
Mroh7	-1.80234	1.70125e-05	4.6885e-05
Lct	-1.80234	1.64076e-05	4.53245e-05
Surf4	-1.80215	7.71893e-18	5.2232e-17
Rgs3	-1.80184	4.15367e-36	6.075e-35
Entpd5	-1.80109	6.32241e-48	1.34562e-46
Bpnt2	-1.80102	6.31027e-24	5.75984e-23
Eid1	-1.80098	1.45245e-24	1.36839e-23
Tmem41a	-1.80093	1.30775e-11	6.07725e-11
P4hb	-1.8005	1.67322e-10	7.23267e-10
Cnnm2	-1.80046	2.3513e-36	3.47652e-35
Gmpr	-1.79985	2.41654e-30	2.89589e-29
Sema4d	-1.79905	1.24554e-48	2.69331e-47
Dusp7	-1.79887	1.30454e-16	8.29431e-16
Tspan17	-1.79816	1.41985e-15	8.50746e-15
H2bc6	-1.79728	2.31634e-05	6.27929e-05
Fzd7	-1.79726	1.95039e-15	1.15955e-14
Cntnap5b	-1.79691	0.0223719	0.0393141
Zeb2	-1.79622	0.0276889	0.0477695
Pxmp4	-1.79587	5.95475e-13	3.02033e-12
Prc1	-1.79554	1.49855e-25	1.47341e-24
Hmmr	-1.79514	3.47887e-27	3.67539e-26
Erich6	-1.79467	9.54508e-05	0.000241269
Prkab2	-1.79455	4.88695e-18	3.33124e-17
Ccdc159	-1.79394	2.07578e-10	8.88971e-10
Cdkn3	-1.79366	5.69351e-11	2.53976e-10
Fbxw4	-1.79294	1.34774e-14	7.58429e-14
Ffar2	-1.79262	3.01459e-07	1.00031e-06
Zfp91	-1.79227	2.82903e-49	6.24018e-48
Celf2	-1.79069	5.47966e-27	5.74091e-26
Efcab1	-1.79062	4.62262e-20	3.4537e-19
Zfp641	-1.7905	0.000276943	0.000664935
Rap1gap	-1.7898	9.52139e-18	6.41817e-17
Tmem150c	-1.78837	1.07033e-36	1.59732e-35
Cdk1	-1.78786	7.63749e-20	5.66767e-19
Gm14322	-1.78726	1.22362e-11	5.7029e-11
Hyi	-1.7871	1.68041e-09	6.72163e-09
Ptprf	-1.78702	1.22299e-23	1.09863e-22
Ppargc1b	-1.7866	7.23997e-09	2.74722e-08
Tgfa	-1.7859	1.94509e-42	3.50715e-41
Nusap1	-1.78543	2.39462e-23	2.12506e-22
Tmem221	-1.78532	0.0171701	0.030823
Me2	-1.78456	2.65182e-35	3.73549e-34
Smarca1	-1.78444	6.76026e-17	4.36771e-16
Prob1	-1.78271	6.67945e-21	5.21656e-20
Car5b	-1.78163	1.30891e-10	5.71125e-10
Emb	-1.7815	1.08566e-15	6.56326e-15
D830031N03Rik	-1.78055	3.767e-13	1.93637e-12
Bik	-1.78008	0.00927912	0.0175689
Selenos	-1.77968	2.83137e-11	1.29086e-10
Calr	-1.77955	1.54653e-10	6.70976e-10
Cdc42ep3	-1.77915	3.1917e-09	1.24689e-08
Septin6	-1.77899	3.09227e-14	1.70628e-13
Shld1	-1.77843	9.37002e-07	2.96588e-06
Hspa12b	-1.77833	6.04682e-10	2.50125e-09
Tarsl2	-1.7783	6.39531e-43	1.17481e-41
Dennd4b	-1.77801	2.3919e-20	1.81954e-19
Impa2	-1.77762	0.000312923	0.000745418
Fgd1	-1.77744	5.41375e-16	3.3231e-15
Snap91	-1.77522	5.18741e-32	6.58445e-31
Cux2	-1.77481	5.68923e-30	6.71253e-29
Dse	-1.77453	1.00637e-18	7.0796e-18
Hebp2	-1.77452	0.000360979	0.000851471
Zc3hav1l	-1.77414	4.20505e-19	3.01242e-18
Spry1	-1.77409	1.4087e-05	3.92348e-05
Mrgpre	-1.77408	1.20971e-20	9.32753e-20
Kif20a	-1.77408	1.11103e-32	1.44147e-31
Mvk	-1.77407	1.65839e-12	8.1987e-12
Thra	-1.77383	8.11721e-12	3.82883e-11
Msi1	-1.77298	1.17104e-08	4.37369e-08
Gnao1	-1.77218	2.38656e-66	8.0684e-65
Trim8	-1.77202	9.28968e-31	1.1289e-29
Pknox1	-1.77127	1.58521e-52	3.83857e-51
Skida1	-1.77118	3.09433e-19	2.23494e-18
Gm13421	-1.7702	4.32694e-10	1.80984e-09
Gm2115	-1.76998	5.9705e-07	1.92607e-06
Pkd2l2	-1.76929	3.2082e-06	9.57558e-06
Bmyc	-1.76879	4.72272e-10	1.96883e-09
Gabrb3	-1.76866	1.26576e-38	2.01376e-37
4931408D14Rik	-1.7678	0.00554974	0.0109808
Dmtn	-1.76738	0.000212914	0.000519216
Vps35	-1.76732	1.65946e-37	2.55457e-36
Gp1bb	-1.76716	1.53893e-09	6.17117e-09
Skiv2l	-1.76663	5.44777e-27	5.7109e-26
Ttc39c	-1.7657	0.0158204	0.0286311
Klhdc8b	-1.76462	1.41947e-05	3.95035e-05
Plppr4	-1.7636	1.87935e-13	9.85061e-13
Eml2	-1.76323	6.10808e-17	3.95944e-16
Dlgap3	-1.76297	1.24484e-34	1.71239e-33
Gm13034	-1.76267	4.22801e-12	2.03919e-11
Arhgef6	-1.76263	9.12157e-06	2.60067e-05
Pcx	-1.76109	1.67592e-28	1.87899e-27
Carmil2	-1.7599	5.45436e-09	2.09134e-08
Zfp771	-1.75789	3.84526e-08	1.37846e-07
Arhgef39	-1.75567	4.45119e-10	1.8596e-09
Nkapl	-1.7554	0.00263459	0.0054702
Fam189a1	-1.75419	1.19121e-24	1.12649e-23
Slc30a1	-1.75413	1.73086e-13	9.09674e-13
Arhgap33	-1.75378	3.07962e-14	1.69984e-13
Snx25	-1.75353	1.83604e-29	2.13335e-28
Ptch1	-1.75326	5.37374e-25	5.18498e-24
Fubp3	-1.75308	2.49579e-60	7.37412e-59
[truncated: 3,657 more rows]
