# Supplementary material for: miR-146a-5p mediates inflammation-induced β cell mitochondrial dysfunction and apoptosis
Source: bioRxiv. 2024 Aug 29:2024.03.18.585543. Originally published 2024 Mar 19. Preprint. [Version 2] doi: 10.1101/2024.03.18.585543 (PMC10983918; doi:10.1101/2024.03.18.585543)
Supplement: Supplement 4 [file media-4.xlsx]

## Sheet: Sheet1
Supplementary Table S3. Primer sequence for mitochondria and nuclear encoded genes
Primer Name	Primer Sequence
MtND1_RtMm_F​	GCCTGACCAATAGCCATAATATGAT​
MtND1_RtMm_R​	GCCTGAGACTAATTCTGATTCTCCTT​
nTBP_RtMm_F​	GGACCAAGTATGGGAAGGAACTAGA​
nTBP_RtMm_R​	CACCCTAGACCATCATTTCCTCAC​
nHprt_RtMm_F ​	ATGGAATCCAGAGAAGGACATTAGG​
nHprt_RtMm_R​	CACTGATTCAAGGGAATAAGAGAGC​
